# Supplementary material for: The Combination of Both Heat and Water Stresses May Worsen Botryosphaeria Dieback Symptoms in Grapevine
Source: Plants (Basel). 2023 Feb 8;12(4):753. doi: 10.3390/plants12040753 (PMC9961737; doi:10.3390/plants12040753)
Supplement: Supplementary file 1 [file plants-12-00753-s001.zip]

Archive with 6 entries (6 files):
- Supp Figure_Fernandez et al_GTD_Stress_Dec_2022.pptx
- Supplemental File S1.xlsx
- Supplemental File S2.xlsx
- Supplemental File S4.pdf
- Supplemental Table 1.pdf
- Supplemental_File_S3.pdf
