# Supplementary material for: The Combination of Both Heat and Water Stresses May Worsen Botryosphaeria Dieback Symptoms in Grapevine
Source: Plants (Basel). 2023 Feb 8;12(4):753. doi: 10.3390/plants12040753 (PMC9961737; doi:10.3390/plants12040753)
Supplement: Supplementary file 1 [file plants-12-00753-s001.zip › Supplemental File S1.xlsx]

## Sheet: HS-A_vs_NT_UP
gene Id	samples A	samples B	logFC	FDR	Blast top hit description	Blast top hits	Blast2GO GO	HPPFAM annotation	HPPFAM GO	Gene3D annotation	Gene3D GO	ProfileScan annotation	ProfileScan GO	superfamily annotation	superfamily GO	HMMSmart annotation	HMMSmart GO	PatternScan annotation	PatternScan GO	FPrintScan annotation	FPrintScan GO	HMMTiger annotation	HMMTiger GO	HMMPanther annotation	HMMPanther GO	HAMAP annotation	HAMAP GO	BlastProDom annotation	BlastProDom GO
VIT_204s0008g01490	HS-A	NT	7,0384541838	1,69647084223618E-091	kda class ii heat shock protein	gi|269838636|gb|ACZ48683.1|small heat shock protein 17.3 kDa [Vitis vinifera]	biological_process : protein folding (GO:0006457), biological_process : response to high light intensity (GO:0009644), molecular_function : unfolded protein binding (GO:0051082), biological_process : response to hydrogen peroxide (GO:0042542), biological_process : hyperosmotic response (GO:0006972), biological_process : response to heat (GO:0009408)	Alpha crystallin/Hsp20 domain		NULL		Alpha crystallin/Hsp20 domain		HSP20-like chaperone										NULL
VIT_219s0014g03480	HS-A	NT	4,206674389	1,28649325205377E-064	uncharacterized protein loc100252136	gi|225461330|ref|XP_002284579.1|PREDICTED: uncharacterized protein LOC100252136 [Vitis vinifera] >gi|302143071|emb|CBI20366.3| unnamed protein product [Vitis vinifera]
VIT_201s0010g02290	HS-A	NT	4,8003161159	2,21244494594384E-062	small heat shock protein	gi|225425914|ref|XP_002272065.1|PREDICTED: 25.3 kDa heat shock protein, chloroplastic [Vitis vinifera] >gi|147811558|emb|CAN74268.1| hypothetical protein VITISV_036834 [Vitis vinifera]	biological_process : response to stress (GO:0006950)	Alpha crystallin/Hsp20 domain		NULL		Alpha crystallin/Hsp20 domain		HSP20-like chaperone										NULL
VIT_204s0008g01480	HS-A	NT	4,2914990881	3,22716595114124E-056	nol1 nop2 sun family protein	gi|359476259|ref|XP_002279425.2|PREDICTED: putative methyltransferase NSUN5-like [Vitis vinifera]	cellular_component : plastid (GO:0009536)	Bacterial Fmu (Sun)/eukaryotic nucleolar NOL1/Nop2p		NULL				NULL						RNA (C5-cytosine) methyltransferase				NULL
VIT_213s0019g02780	HS-A	NT	6,8411672959	1,8567377188061E-055	kda class i heat shock protein	gi|225449302|ref|XP_002281354.1|PREDICTED: 18.2 kDa class I heat shock protein isoform 1 [Vitis vinifera] >gi|359486745|ref|XP_003633470.1| PREDICTED: 18.2 kDa class I heat shock protein isoform 2 [Vitis vinifera]	biological_process : response to high light intensity (GO:0009644), cellular_component : cytoplasm (GO:0005737), biological_process : response to hydrogen peroxide (GO:0042542), biological_process : heat acclimation (GO:0010286)	Alpha crystallin/Hsp20 domain		NULL		Alpha crystallin/Hsp20 domain												NULL
VIT_213s0019g02740	HS-A	NT	6,4368253735	1,86293429744978E-052	kda class i heat shock protein	gi|225449307|ref|XP_002281456.1|PREDICTED: 18.2 kDa class I heat shock protein [Vitis vinifera]	biological_process : response to high light intensity (GO:0009644), cellular_component : cytoplasm (GO:0005737), biological_process : response to hydrogen peroxide (GO:0042542), biological_process : heat acclimation (GO:0010286)	Alpha crystallin/Hsp20 domain		NULL		Alpha crystallin/Hsp20 domain												NULL
VIT_213s0019g00860	HS-A	NT	2,9822129155	5,70710204142008E-050	kda heat shock peroxisomal	gi|225449561|ref|XP_002283860.1|PREDICTED: 15.7 kDa heat shock protein, peroxisomal [Vitis vinifera] >gi|147766091|emb|CAN65698.1| hypothetical protein VITISV_010479 [Vitis vinifera]	biological_process : protein folding (GO:0006457), biological_process : response to high light intensity (GO:0009644), biological_process : response to hydrogen peroxide (GO:0042542), cellular_component : peroxisomal matrix (GO:0005782), biological_process : response to heat (GO:0009408)	Alpha crystallin/Hsp20 domain		NULL		Alpha crystallin/Hsp20 domain												NULL
VIT_210s0003g00260	HS-A	NT	4,6963287234	1,38795441979194E-049	protein	gi|359483831|ref|XP_003633023.1|PREDICTED: dnaJ homolog subfamily B member 13 isoform 2 [Vitis vinifera]	cellular_component : cytoplasm (GO:0005737), biological_process : protein folding (GO:0006457), biological_process : response to high light intensity (GO:0009644), biological_process : response to endoplasmic reticulum stress (GO:0034976), molecular_function : heat shock protein binding (GO:0031072), biological_process : response to hydrogen peroxide (GO:0042542), molecular_function : unfolded pr…	DnaJ domain		DnaJ domain		DnaJ domain		DnaJ domain		DnaJ domain		DnaJ domain, conserved site		DnaJ domain				NULL
VIT_201s0146g00150	HS-A	NT	6,6531174819	7,38847291182003E-049	bcl-2-associated athanogene 5	gi|225425196|ref|XP_002266098.1|PREDICTED: uncharacterized protein LOC100260747 [Vitis vinifera] >gi|269838632|gb|ACZ48681.1| Bcl-2-associated athanogene-like protein [Vitis vinifera]	molecular_function : chaperone binding (GO:0051087)	BAG domain	Molecular Function: chaperone binding (GO:0051087)	NULL		IQ motif, EF-hand binding site	Molecular Function: protein binding (GO:0005515)	NULL		BAG domain	Molecular Function: chaperone binding (GO:0051087)
VIT_212s0035g01755	HS-A	NT	3,9578033014	8,18944340154127E-049	dna methyltransferase	gi|147853570|emb|CAN82352.1|hypothetical protein VITISV_019438 [Vitis vinifera]	biological_process : maintenance of DNA methylation (GO:0010216), biological_process : negative regulation of flower development (GO:0009910), biological_process : DNA methylation on cytosine within a CG sequence (GO:0010424), biological_process : DNA mediated transformation (GO:0009294), biological_process : zygote asymmetric cytokinesis in embryo sac (GO:0010069), biological_process : regulatio…																	NULL
VIT_213s0019g02850	HS-A	NT	6,2893550416	3,07773651521788E-048	kda class i heat shock protein	gi|225449290|ref|XP_002281220.1|PREDICTED: 18.2 kDa class I heat shock protein [Vitis vinifera]	biological_process : response to high light intensity (GO:0009644), cellular_component : cytoplasm (GO:0005737), biological_process : response to hydrogen peroxide (GO:0042542), biological_process : heat acclimation (GO:0010286)	Alpha crystallin/Hsp20 domain		NULL		Alpha crystallin/Hsp20 domain												NULL
VIT_202s0025g00280	HS-A	NT	6,6981543963	3,74597900223642E-044	heat shock protein 81-1	gi|225426164|ref|XP_002278894.1|PREDICTED: heat shock protein 83-like isoform 1 [Vitis vinifera]	cellular_component : cytosol (GO:0005829), cellular_component : cell wall (GO:0005618), biological_process : protein folding (GO:0006457), biological_process : response to heat (GO:0009408), molecular_function : ATP binding (GO:0005524), molecular_function : unfolded protein binding (GO:0051082), biological_process : response to arsenic-containing substance (GO:0046685), biological_process : resp…	Heat shock protein Hsp90	Molecular Function: ATP binding (GO:0005524), Biological Process: protein folding (GO:0006457), Biological Process: response to stress (GO:0006950), Molecular Function: unfolded protein binding (GO:0051082)	Histidine kinase-like ATPase, ATP-binding domain	Molecular Function: ATP binding (GO:0005524)			Ribosomal protein S5 domain 2-type fold		Histidine kinase-like ATPase, ATP-binding domain	Molecular Function: ATP binding (GO:0005524)	Heat shock protein Hsp90, conserved site	Molecular Function: ATP binding (GO:0005524), Biological Process: protein folding (GO:0006457), Biological Process: response to stress (GO:0006950), Molecular Function: unfolded protein binding (GO:0051082)	Heat shock protein Hsp90, N-terminal				NULL		Heat shock protein Hsp90	Molecular Function: ATP binding (GO:0005524), Biological Process: protein folding (GO:0006457), Biological Process: response to stress (GO:0006950), Molecular Function: unfolded protein binding (GO:0051082)
VIT_216s0022g00510	HS-A	NT	4,7537374558	4,98166835165687E-044	heat shock protein	gi|225466111|ref|XP_002267332.1|PREDICTED: 23.6 kDa heat shock protein, mitochondrial isoform 1 [Vitis vinifera] >gi|359490209|ref|XP_003634050.1| PREDICTED: 23.6 kDa heat shock protein, mitochondrial isoform 2 [Vitis vinifera] >gi|147765906|emb|CAN66697.1| hypothetical protein VITISV_022536 [Vitis vinifera] >gi|296084208|emb|CBI24596.3| unnamed protein product [Vitis vinifera]	biological_process : protein folding (GO:0006457), biological_process : response to high light intensity (GO:0009644), biological_process : response to endoplasmic reticulum stress (GO:0034976), biological_process : response to cadmium ion (GO:0046686), biological_process : response to hydrogen peroxide (GO:0042542), cellular_component : chloroplast stroma (GO:0009570), biological_process : respo…	Alpha crystallin/Hsp20 domain		NULL		Alpha crystallin/Hsp20 domain		HSP20-like chaperone										NULL
VIT_202s0154g00480	HS-A	NT	7,5253989536	6,57345319485091E-044	mitochondrial small heat shock protein	gi|225427001|ref|XP_002270632.1|PREDICTED: 23.6 kDa heat shock protein, mitochondrial [Vitis vinifera] >gi|297741189|emb|CBI31920.3| unnamed protein product [Vitis vinifera]	biological_process : protein folding (GO:0006457), biological_process : response to high light intensity (GO:0009644), biological_process : response to endoplasmic reticulum stress (GO:0034976), biological_process : response to cadmium ion (GO:0046686), biological_process : response to hydrogen peroxide (GO:0042542), cellular_component : chloroplast stroma (GO:0009570), biological_process : respo…	Alpha crystallin/Hsp20 domain		NULL		Alpha crystallin/Hsp20 domain		HSP20-like chaperone										NULL
VIT_213s0019g02930	HS-A	NT	4,9087595954	2,4215502471279E-043	kda class i heat shock protein	gi|225449280|ref|XP_002280935.1|PREDICTED: 18.2 kDa class I heat shock protein [Vitis vinifera]	biological_process : response to stress (GO:0006950)	Alpha crystallin/Hsp20 domain		NULL		Alpha crystallin/Hsp20 domain												NULL
VIT_202s0025g04060	HS-A	NT	3,6673677917	5,32063604735771E-043	ara4-interacting protein	gi|225426844|ref|XP_002283375.1|PREDICTED: uncharacterized protein LOC100256474 [Vitis vinifera] >gi|297742568|emb|CBI34717.3| unnamed protein product [Vitis vinifera]	cellular_component : cytosol (GO:0005829), cellular_component : nucleus (GO:0005634), molecular_function : protein binding (GO:0005515)			NULL				UBA-like	Molecular Function: protein binding (GO:0005515)									NULL
VIT_217s0000g07190	HS-A	NT	4,4990039121	3,07702144523647E-040	heat shock protein 101	gi|225457237|ref|XP_002284179.1|PREDICTED: chaperone protein ClpB1 [Vitis vinifera]	biological_process : response to endoplasmic reticulum stress (GO:0034976), biological_process : protein folding (GO:0006457), biological_process : heat acclimation (GO:0010286), cellular_component : chloroplast envelope (GO:0009941), molecular_function : ATP binding (GO:0005524), molecular_function : ATPase activity (GO:0016887), molecular_function : protein binding (GO:0005515), biological_proc…	ATPase, AAA-2	Molecular Function: ATP binding (GO:0005524)	NULL				NULL		Clp ATPase, C-terminal		Chaperonin ClpA/B, conserved site	Molecular Function: ATP binding (GO:0005524)	Chaperonin ClpA/B	Molecular Function: ATP binding (GO:0005524)			NULL
VIT_207s0005g06420	HS-A	NT	2,5977913567	8,64345582493679E-040	pppde peptidase domain-containing protein 2-like	gi|225465451|ref|XP_002266369.1|PREDICTED: PPPDE peptidase domain-containing protein 2-like isoform 2 [Vitis vinifera] >gi|225465453|ref|XP_002266333.1| PREDICTED: PPPDE peptidase domain-containing protein 2-like isoform 1 [Vitis vinifera]	cellular_component : nucleus (GO:0005634), cellular_component : plastid (GO:0009536)	Domain of unknown function DUF862, eukaryotic																NULL
VIT_209s0002g00640	HS-A	NT	4,4915661933	6,26143205220407E-039	kda class iii heat shock protein	gi|225442022|ref|XP_002268705.1|PREDICTED: 17.4 kDa class III heat shock protein [Vitis vinifera]	biological_process : protein folding (GO:0006457), biological_process : response to high light intensity (GO:0009644), cellular_component : cytoplasm (GO:0005737), biological_process : response to hydrogen peroxide (GO:0042542), biological_process : response to heat (GO:0009408)	Alpha crystallin/Hsp20 domain		NULL		Alpha crystallin/Hsp20 domain		HSP20-like chaperone										NULL
VIT_204s0008g01580	HS-A	NT	7,308380393	2,37075738322653E-038	kda class ii heat shock protein	gi|296081688|emb|CBI20693.3|unnamed protein product [Vitis vinifera]	biological_process : response to stress (GO:0006950)	Alpha crystallin/Hsp20 domain		NULL		Alpha crystallin/Hsp20 domain		HSP20-like chaperone										NULL
VIT_204s0008g01570	HS-A	NT	8,6750144887	2,38008863981081E-038	kda class ii heat shock protein	gi|225429608|ref|XP_002280632.1|PREDICTED: 17.9 kDa class II heat shock protein [Vitis vinifera]	biological_process : response to stress (GO:0006950)	Alpha crystallin/Hsp20 domain		NULL		Alpha crystallin/Hsp20 domain		HSP20-like chaperone										NULL
VIT_204s0008g01510	HS-A	NT	8,4062832015	1,52956870043233E-036	kda class ii heat shock protein	gi|225429598|ref|XP_002280497.1|PREDICTED: 17.9 kDa class II heat shock protein [Vitis vinifera]	biological_process : response to stress (GO:0006950)	Alpha crystallin/Hsp20 domain		NULL		Alpha crystallin/Hsp20 domain		HSP20-like chaperone										NULL
VIT_219s0085g01050	HS-A	NT	7,8478192867	1,71325511277689E-036	kda class i heat shock protein	gi|225462326|ref|XP_002267955.1|PREDICTED: 17.6 kDa class I heat shock protein 3 [Vitis vinifera] >gi|147841880|emb|CAN60434.1| hypothetical protein VITISV_020390 [Vitis vinifera]	biological_process : response to high light intensity (GO:0009644), cellular_component : cytoplasm (GO:0005737), biological_process : response to hydrogen peroxide (GO:0042542)	Alpha crystallin/Hsp20 domain		NULL		Alpha crystallin/Hsp20 domain		HSP20-like chaperone										NULL
VIT_213s0047g00110	HS-A	NT	3,6477916984	3,40745968152377E-036	hsp90 co-	gi|225465389|ref|XP_002276982.1|PREDICTED: uncharacterized protein OsI_027940-like isoform 1 [Vitis vinifera]		CS domain		NULL		CS-like domain												NULL
VIT_208s0007g00130	HS-A	NT	3,7783789046	1,31535817259238E-034	heat shock protein 70	gi|225440324|ref|XP_002263599.1|PREDICTED: heat shock cognate 70 kDa protein isoform 1 [Vitis vinifera]	biological_process : response to virus (GO:0009615), cellular_component : cell wall (GO:0005618), biological_process : oxidation-reduction process (GO:0055114), cellular_component : nucleolus (GO:0005730), biological_process : response to cold (GO:0009409), cellular_component : chloroplast envelope (GO:0009941), biological_process : response to heat (GO:0009408), biological_process : response to …	Heat shock protein 70 family		NULL				NULL				Heat shock protein 70, conserved site		Heat shock protein 70 family				NULL
VIT_205s0102g00620	HS-A	NT	3,6042138967	4,80721351146134E-034	unnamed protein product [Vitis vinifera]	gi|297743798|emb|CBI36681.3|unnamed protein product [Vitis vinifera]	molecular_function : nucleic acid binding (GO:0003676), molecular_function : nucleotide binding (GO:0000166)
VIT_215s0046g01560	HS-A	NT	7,1344459815	7,20776702250423E-034	bcl-2-associated athanogene 6	gi|225454410|ref|XP_002279584.1|PREDICTED: uncharacterized protein LOC100256846 [Vitis vinifera]	biological_process : induction of programmed cell death (GO:0012502), molecular_function : calmodulin binding (GO:0005516), biological_process : response to endoplasmic reticulum stress (GO:0034976), biological_process : protein folding (GO:0006457), molecular_function : chaperone binding (GO:0051087), biological_process : heat acclimation (GO:0010286), cellular_component : plasmodesma (GO:000950…	BAG domain	Molecular Function: chaperone binding (GO:0051087)	NULL		IQ motif, EF-hand binding site	Molecular Function: protein binding (GO:0005515)	NULL		BAG domain	Molecular Function: chaperone binding (GO:0051087)
VIT_208s0007g04000	HS-A	NT	6,7521131073	1,44493028671696E-033	at3g10020 t22k18_16	gi|225441008|ref|XP_002283685.1|PREDICTED: uncharacterized protein LOC100254632 [Vitis vinifera]	biological_process : anaerobic respiration (GO:0009061), biological_process : response to oxidative stress (GO:0006979)
VIT_218s0001g07770	HS-A	NT	2,5451847606	4,32626345711793E-033	uncharacterized protein	gi|225459050|ref|XP_002285635.1|PREDICTED: uncharacterized protein C6C3.02c [Vitis vinifera] >gi|302142086|emb|CBI19289.3| unnamed protein product [Vitis vinifera]	cellular_component : mitochondrion (GO:0005739)	CHCH		Cysteine alpha-hairpin motif superfamily				Cysteine alpha-hairpin motif superfamily
VIT_216s0050g01150	HS-A	NT	7,2344055439	9,12754317176179E-033	heat shock protein 81-1	gi|225464589|ref|XP_002274022.1|PREDICTED: heat shock protein 83-like [Vitis vinifera]	cellular_component : cytosol (GO:0005829), cellular_component : cell wall (GO:0005618), biological_process : protein folding (GO:0006457), biological_process : response to heat (GO:0009408), molecular_function : ATP binding (GO:0005524), molecular_function : unfolded protein binding (GO:0051082), biological_process : response to arsenic-containing substance (GO:0046685), biological_process : resp…	Heat shock protein Hsp90	Molecular Function: ATP binding (GO:0005524), Biological Process: protein folding (GO:0006457), Biological Process: response to stress (GO:0006950), Molecular Function: unfolded protein binding (GO:0051082)	Histidine kinase-like ATPase, ATP-binding domain	Molecular Function: ATP binding (GO:0005524)			Ribosomal protein S5 domain 2-type fold		Histidine kinase-like ATPase, ATP-binding domain	Molecular Function: ATP binding (GO:0005524)	Heat shock protein Hsp90, conserved site	Molecular Function: ATP binding (GO:0005524), Biological Process: protein folding (GO:0006457), Biological Process: response to stress (GO:0006950), Molecular Function: unfolded protein binding (GO:0051082)	Heat shock protein Hsp90, N-terminal				Heat shock protein Hsp90	Molecular Function: ATP binding (GO:0005524), Biological Process: protein folding (GO:0006457), Biological Process: response to stress (GO:0006950), Molecular Function: unfolded protein binding (GO:0051082)	Heat shock protein Hsp90	Molecular Function: ATP binding (GO:0005524), Biological Process: protein folding (GO:0006457), Biological Process: response to stress (GO:0006950), Molecular Function: unfolded protein binding (GO:0051082)
VIT_213s0019g02840	HS-A	NT	5,7318059214	3,23258280022803E-032	kda class i heat shock protein	gi|225449292|ref|XP_002281260.1|PREDICTED: 18.2 kDa class I heat shock protein [Vitis vinifera]	biological_process : response to high light intensity (GO:0009644), cellular_component : cytoplasm (GO:0005737), biological_process : response to hydrogen peroxide (GO:0042542), biological_process : heat acclimation (GO:0010286)	Alpha crystallin/Hsp20 domain		NULL		Alpha crystallin/Hsp20 domain												NULL
VIT_200s0179g00150	HS-A	NT	4,4366312385	8,12522076911411E-032	heat stress transcription factor a-6b	gi|225437154|ref|XP_002280618.1|PREDICTED: heat stress transcription factor A-6b [Vitis vinifera]	biological_process : regulation of cellular protein metabolic process (GO:0032268), biological_process : regulation of transcription, DNA-dependent (GO:0006355), biological_process : response to heat (GO:0009408), molecular_function : sequence-specific DNA binding (GO:0043565), molecular_function : sequence-specific DNA binding transcription factor activity (GO:0003700), cellular_component : cyto…	Heat shock factor (HSF)-type, DNA-binding	Molecular Function: sequence-specific DNA binding transcription factor activity (GO:0003700), Cellular Component: nucleus (GO:0005634), Biological Process: regulation of transcription, DNA-dependent (GO:0006355), Molecular Function: sequence-specific DNA binding (GO:0043565)	Winged helix-turn-helix transcription repressor DNA-binding domain				NULL		Heat shock factor (HSF)-type, DNA-binding	Molecular Function: sequence-specific DNA binding transcription factor activity (GO:0003700), Cellular Component: nucleus (GO:0005634), Biological Process: regulation of transcription, DNA-dependent (GO:0006355), Molecular Function: sequence-specific DNA binding (GO:0043565)	Heat shock factor (HSF)-type, DNA-binding	Molecular Function: sequence-specific DNA binding transcription factor activity (GO:0003700), Cellular Component: nucleus (GO:0005634), Biological Process: regulation of transcription, DNA-dependent (GO:0006355), Molecular Function: sequence-specific DNA binding (GO:0043565)	Heat shock factor (HSF)-type, DNA-binding	Molecular Function: sequence-specific DNA binding transcription factor activity (GO:0003700), Cellular Component: nucleus (GO:0005634), Biological Process: regulation of transcription, DNA-dependent (GO:0006355), Molecular Function: sequence-specific DNA binding (GO:0043565)			NULL
VIT_218s0041g01230	HS-A	NT	2,0780598034	3,39470358578132E-031	stromal 70 kda heat shock-related chloroplastic-like	gi|225460328|ref|XP_002282802.1|PREDICTED: stromal 70 kDa heat shock-related protein, chloroplastic-like [Vitis vinifera]	biological_process : oxidation-reduction process (GO:0055114), cellular_component : mitochondrion (GO:0005739), biological_process : protein folding (GO:0006457), biological_process : response to cold (GO:0009409), cellular_component : chloroplast envelope (GO:0009941), biological_process : response to heat (GO:0009408), cellular_component : thylakoid (GO:0009579), molecular_function : ATP bindin…	Heat shock protein 70 family		NULL				NULL				Heat shock protein 70, conserved site		Heat shock protein 70 family		Chaperone DnaK	Molecular Function: ATP binding (GO:0005524), Biological Process: protein folding (GO:0006457), Molecular Function: unfolded protein binding (GO:0051082)	NULL		Chaperone DnaK	Molecular Function: ATP binding (GO:0005524), Biological Process: protein folding (GO:0006457), Molecular Function: unfolded protein binding (GO:0051082)
VIT_205s0102g00600	HS-A	NT	3,4804076344	6,10813158046168E-029	unnamed protein product [Vitis vinifera]	gi|297743798|emb|CBI36681.3|unnamed protein product [Vitis vinifera]	molecular_function : nucleic acid binding (GO:0003676), molecular_function : nucleotide binding (GO:0000166)
VIT_204s0008g01550	HS-A	NT	8,2083551874	1,21688285003787E-027	kda class ii heat shock protein	gi|225429608|ref|XP_002280632.1|PREDICTED: 17.9 kDa class II heat shock protein [Vitis vinifera]	biological_process : response to stress (GO:0006950)	Alpha crystallin/Hsp20 domain		NULL		Alpha crystallin/Hsp20 domain		HSP20-like chaperone										NULL
VIT_200s0189g00050	HS-A	NT	3,9024286464	1,7522834138592E-027	uncharacterized protein loc100262707	gi|297736671|emb|CBI25688.3|unnamed protein product [Vitis vinifera]		Uncharacterised protein family SERF																NULL
VIT_204s0008g01520	HS-A	NT	7,7667009863	3,68840312716517E-027	kda class ii heat shock protein	gi|225429600|ref|XP_002280460.1|PREDICTED: 17.9 kDa class II heat shock protein [Vitis vinifera]	biological_process : protein folding (GO:0006457), biological_process : response to high light intensity (GO:0009644), molecular_function : unfolded protein binding (GO:0051082), biological_process : response to hydrogen peroxide (GO:0042542), biological_process : hyperosmotic response (GO:0006972), biological_process : response to heat (GO:0009408)	Alpha crystallin/Hsp20 domain		NULL		Alpha crystallin/Hsp20 domain		HSP20-like chaperone										NULL
VIT_216s0100g00720	HS-A	NT	3,6584203899	1,11597476628303E-026	heat shock factor 6	gi|225455404|ref|XP_002273914.1|PREDICTED: heat stress transcription factor B-2a [Vitis vinifera]	biological_process : regulation of phosphoprotein phosphatase activity (GO:0043666), biological_process : regulation of transcription, DNA-dependent (GO:0006355), molecular_function : protein phosphatase inhibitor activity (GO:0004864), molecular_function : sequence-specific DNA binding (GO:0043565), biological_process : response to chitin (GO:0010200), biological_process : regulation of signal t…	Heat shock factor (HSF)-type, DNA-binding	Molecular Function: sequence-specific DNA binding transcription factor activity (GO:0003700), Cellular Component: nucleus (GO:0005634), Biological Process: regulation of transcription, DNA-dependent (GO:0006355), Molecular Function: sequence-specific DNA binding (GO:0043565)	Winged helix-turn-helix transcription repressor DNA-binding domain				NULL		Heat shock factor (HSF)-type, DNA-binding	Molecular Function: sequence-specific DNA binding transcription factor activity (GO:0003700), Cellular Component: nucleus (GO:0005634), Biological Process: regulation of transcription, DNA-dependent (GO:0006355), Molecular Function: sequence-specific DNA binding (GO:0043565)	Heat shock factor (HSF)-type, DNA-binding	Molecular Function: sequence-specific DNA binding transcription factor activity (GO:0003700), Cellular Component: nucleus (GO:0005634), Biological Process: regulation of transcription, DNA-dependent (GO:0006355), Molecular Function: sequence-specific DNA binding (GO:0043565)	Heat shock factor (HSF)-type, DNA-binding	Molecular Function: sequence-specific DNA binding transcription factor activity (GO:0003700), Cellular Component: nucleus (GO:0005634), Biological Process: regulation of transcription, DNA-dependent (GO:0006355), Molecular Function: sequence-specific DNA binding (GO:0043565)			NULL
VIT_213s0019g02760	HS-A	NT	7,7203180535	1,7014409670881E-026	kda class i heat shock protein	gi|225449294|ref|XP_002281285.1|PREDICTED: 18.2 kDa class I heat shock protein [Vitis vinifera]	biological_process : response to high light intensity (GO:0009644), cellular_component : cytoplasm (GO:0005737), biological_process : response to hydrogen peroxide (GO:0042542), biological_process : heat acclimation (GO:0010286)	Alpha crystallin/Hsp20 domain		NULL		Alpha crystallin/Hsp20 domain												NULL
VIT_204s0008g01590	HS-A	NT	7,3910243563	1,03016037314201E-025	kda class ii heat shock protein	gi|225429614|ref|XP_002280680.1|PREDICTED: 17.9 kDa class II heat shock protein [Vitis vinifera]	biological_process : protein folding (GO:0006457), biological_process : response to high light intensity (GO:0009644), molecular_function : unfolded protein binding (GO:0051082), biological_process : response to hydrogen peroxide (GO:0042542), biological_process : hyperosmotic response (GO:0006972), biological_process : response to heat (GO:0009408)	Alpha crystallin/Hsp20 domain		NULL		Alpha crystallin/Hsp20 domain		HSP20-like chaperone										NULL
VIT_219s0014g03500	HS-A	NT	1,9753954553	1,75176379155172E-025	uncharacterized protein	gi|302143073|emb|CBI20368.3|unnamed protein product [Vitis vinifera]	cellular_component : mitochondrion (GO:0005739), cellular_component : nucleus (GO:0005634), molecular_function : zinc ion binding (GO:0008270)
VIT_213s0019g02770	HS-A	NT	5,1454761833	2,57947174681773E-025	kda class i heat shock protein	gi|225449304|ref|XP_002281394.1|PREDICTED: 18.2 kDa class I heat shock protein [Vitis vinifera]	biological_process : response to high light intensity (GO:0009644), cellular_component : cytoplasm (GO:0005737), biological_process : response to hydrogen peroxide (GO:0042542), biological_process : heat acclimation (GO:0010286)	Alpha crystallin/Hsp20 domain		NULL		Alpha crystallin/Hsp20 domain												NULL
VIT_213s0019g03000	HS-A	NT	3,6478453484	2,65882561611379E-025	kda class i heat shock protein	gi|225449270|ref|XP_002280821.1|PREDICTED: 18.2 kDa class I heat shock protein [Vitis vinifera]	biological_process : response to stress (GO:0006950)	Alpha crystallin/Hsp20 domain		NULL		Alpha crystallin/Hsp20 domain												NULL
VIT_215s0024g01170	HS-A	NT	6,1441208767	3,23294090625307E-025	uncharacterized protein loc100260757	gi|296090165|emb|CBI39984.3|unnamed protein product [Vitis vinifera]
VIT_211s0016g04080	HS-A	NT	3,1101576828	2,80312408827632E-024	ethylene-responsive transciptional coactivator-like protein	gi|225445278|ref|XP_002284605.1|PREDICTED: multiprotein-bridging factor 1c [Vitis vinifera]	biological_process : response to endoplasmic reticulum stress (GO:0034976), biological_process : response to water deprivation (GO:0009414), biological_process : protein folding (GO:0006457), cellular_component : nucleolus (GO:0005730), biological_process : response to heat (GO:0009408), molecular_function : sequence-specific DNA binding (GO:0043565), biological_process : response to abscisic aci…	Multiprotein bridging factor 1, N-terminal		Lambda repressor-like, DNA-binding domain	Molecular Function: DNA binding (GO:0003677)	Helix-turn-helix type 3	Molecular Function: sequence-specific DNA binding (GO:0043565)	Lambda repressor-like, DNA-binding domain	Molecular Function: DNA binding (GO:0003677)	Helix-turn-helix type 3	Molecular Function: sequence-specific DNA binding (GO:0043565)							NULL
VIT_213s0019g02820	HS-A	NT	6,7590430967	3,27658568649645E-024	kda class i heat shock protein	gi|225449294|ref|XP_002281285.1|PREDICTED: 18.2 kDa class I heat shock protein [Vitis vinifera]	biological_process : response to high light intensity (GO:0009644), cellular_component : cytoplasm (GO:0005737), biological_process : response to hydrogen peroxide (GO:0042542), biological_process : heat acclimation (GO:0010286)	Alpha crystallin/Hsp20 domain		NULL		Alpha crystallin/Hsp20 domain												NULL
VIT_213s0019g03090	HS-A	NT	4,8824891522	3,8908518550311E-024	kda class i heat shock protein	gi|225449262|ref|XP_002280581.1|PREDICTED: 18.2 kDa class I heat shock protein [Vitis vinifera]	biological_process : response to stress (GO:0006950)	Alpha crystallin/Hsp20 domain		NULL		Alpha crystallin/Hsp20 domain												NULL
VIT_207s0129g00930	HS-A	NT	2,3351406205	1,29503028883666E-023	protein maternal effect embryo arrest 59	gi|225438857|ref|XP_002283362.1|PREDICTED: uncharacterized protein LOC100264533 isoform 1 [Vitis vinifera] >gi|296087385|emb|CBI33759.3| unnamed protein product [Vitis vinifera]	biological_process : embryo development ending in seed dormancy (GO:0009793)
VIT_208s0007g03240	HS-A	NT	3,7445480646	2,67843144494457E-023	carbonic anhydrase	gi|225440872|ref|XP_002282507.1|PREDICTED: bifunctional monodehydroascorbate reductase and carbonic anhydrase nectarin-3-like [Vitis vinifera]	molecular_function : zinc ion binding (GO:0008270), molecular_function : calcium channel activity (GO:0005262), cellular_component : cytoplasmic membrane-bounded vesicle (GO:0016023), biological_process : response to nematode (GO:0009624), cellular_component : chloroplast inner membrane (GO:0009706), biological_process : one-carbon metabolic process (GO:0006730), molecular_function : carbonate de…	Alpha carbonic anhydrase		Alpha carbonic anhydrase		Alpha carbonic anhydrase		Alpha carbonic anhydrase		Alpha carbonic anhydrase		Carbonic anhydrase, alpha-class, conserved site	Molecular Function: carbonate dehydratase activity (GO:0004089), Biological Process: one-carbon metabolic process (GO:0006730), Molecular Function: zinc ion binding (GO:0008270)					NULL
VIT_213s0019g03160	HS-A	NT	4,5843057664	4,03963189565314E-023	kda class i heat shock protein	gi|359486565|ref|XP_002280409.2|PREDICTED: 18.2 kDa class I heat shock protein [Vitis vinifera]	biological_process : response to stress (GO:0006950)	Alpha crystallin/Hsp20 domain		NULL		Alpha crystallin/Hsp20 domain												NULL
VIT_212s0035g01910	HS-A	NT	7,2510681158	7,22538814643463E-023	kda class iv heat shock protein	gi|297739445|emb|CBI29627.3|unnamed protein product [Vitis vinifera]	biological_process : response to stress (GO:0006950), cellular_component : endoplasmic reticulum lumen (GO:0005788)	Alpha crystallin/Hsp20 domain		NULL		Alpha crystallin/Hsp20 domain		HSP20-like chaperone										NULL
VIT_204s0008g01500	HS-A	NT	8,1352570974	9,66376241379777E-023	kda class ii heat shock protein	gi|225429596|ref|XP_002280485.1|PREDICTED: 17.9 kDa class II heat shock protein [Vitis vinifera]	biological_process : protein folding (GO:0006457), biological_process : response to high light intensity (GO:0009644), molecular_function : unfolded protein binding (GO:0051082), biological_process : response to hydrogen peroxide (GO:0042542), biological_process : hyperosmotic response (GO:0006972), biological_process : response to heat (GO:0009408)	Alpha crystallin/Hsp20 domain		NULL		Alpha crystallin/Hsp20 domain		HSP20-like chaperone										NULL
VIT_207s0005g01970	HS-A	NT	3,1666052641	2,90075280485521E-022	galactinol synthase	gi|359480193|ref|XP_002279114.2|PREDICTED: glycogenin-1 isoform 1 [Vitis vinifera]	cellular_component : cytoplasm (GO:0005737), biological_process : response to water deprivation (GO:0009414), molecular_function : metal ion binding (GO:0046872), biological_process : response to high light intensity (GO:0009644), biological_process : response to cold (GO:0009409), biological_process : carbohydrate biosynthetic process (GO:0016051), biological_process : response to abscisic acid …	Glycosyl transferase, family 8	Molecular Function: transferase activity, transferring glycosyl groups (GO:0016757)	NULL														NULL
VIT_202s0025g00350	HS-A	NT	2,3693241674	5,35875936272354E-022	protein	gi|225426154|ref|XP_002278542.1|PREDICTED: uncharacterized protein LOC100258716 [Vitis vinifera] >gi|297742238|emb|CBI34387.3| unnamed protein product [Vitis vinifera]	biological_process : metal ion transport (GO:0030001), molecular_function : metal ion binding (GO:0046872)	Heavy metal-associated domain, HMA	Biological Process: metal ion transport (GO:0030001), Molecular Function: metal ion binding (GO:0046872)	NULL				Heavy metal-associated domain, HMA	Biological Process: metal ion transport (GO:0030001), Molecular Function: metal ion binding (GO:0046872)									NULL
VIT_201s0011g04820	HS-A	NT	4,9832939013	5,45526255249056E-022	heat shock protein binding	gi|297737710|emb|CBI26911.3|unnamed protein product [Vitis vinifera]	biological_process : protein folding (GO:0006457), biological_process : response to high light intensity (GO:0009644), molecular_function : heat shock protein binding (GO:0031072), biological_process : response to hydrogen peroxide (GO:0042542), molecular_function : unfolded protein binding (GO:0051082), cellular_component : nucleus (GO:0005634), biological_process : response to heat (GO:0009408)…	DnaJ domain		DnaJ domain		DnaJ domain		DnaJ domain		DnaJ domain		DnaJ domain, conserved site		DnaJ domain				NULL
VIT_206s0004g04470	HS-A	NT	2,8396178438	1,71452164536381E-021	heat shock protein 70	gi|225434994|ref|XP_002284063.1|PREDICTED: heat shock cognate 70 kDa protein isoform 1 [Vitis vinifera]	biological_process : response to virus (GO:0009615), cellular_component : cell wall (GO:0005618), biological_process : oxidation-reduction process (GO:0055114), cellular_component : nucleolus (GO:0005730), biological_process : response to cold (GO:0009409), cellular_component : chloroplast envelope (GO:0009941), biological_process : response to heat (GO:0009408), biological_process : response to …	Heat shock protein 70 family		NULL								Heat shock protein 70, conserved site		Heat shock protein 70 family				NULL
VIT_209s0002g00630	HS-A	NT	4,2910512917	6,18041884978588E-021
VIT_208s0007g06710	HS-A	NT	1,9388957567	6,89030394407231E-021	aha1 domain-containing protein	gi|225441489|ref|XP_002280154.1|PREDICTED: activator of 90 kDa heat shock protein ATPase homolog 1 isoform 1 [Vitis vinifera]	cellular_component : cytosol (GO:0005829), biological_process : response to endoplasmic reticulum stress (GO:0034976), biological_process : protein folding (GO:0006457), molecular_function : chaperone binding (GO:0051087), biological_process : response to heat (GO:0009408), biological_process : positive regulation of ATPase activity (GO:0032781), molecular_function : ATPase activator activity (GO…	Activator of Hsp90 ATPase, N-terminal	Molecular Function: ATPase activator activity (GO:0001671), Molecular Function: chaperone binding (GO:0051087)	START-like domain				Activator of Hsp90 ATPase, N-terminal	Molecular Function: ATPase activator activity (GO:0001671), Molecular Function: chaperone binding (GO:0051087)	Activator of Hsp90 ATPase, N-terminal	Molecular Function: ATPase activator activity (GO:0001671), Molecular Function: chaperone binding (GO:0051087)							NULL
VIT_211s0016g02520	HS-A	NT	2,159377791	7,584047003177E-021	uncharacterized protein	gi|225444981|ref|XP_002282754.1|PREDICTED: uncharacterized protein LOC100249262 [Vitis vinifera]	biological_process : systemic acquired resistance (GO:0009627), biological_process : protein folding (GO:0006457), biological_process : response to high light intensity (GO:0009644), biological_process : response to endoplasmic reticulum stress (GO:0034976), cellular_component : cytoplasmic membrane-bounded vesicle (GO:0016023), cellular_component : plasma membrane (GO:0005886), biological_proces…	Domain of unknown function DUF3456
VIT_209s0002g06790	HS-A	NT	4,5009096454	1,39709118225436E-020	hsp20-like chaperone	gi|225442975|ref|XP_002267925.1|PREDICTED: 26.5 kDa heat shock protein, mitochondrial [Vitis vinifera] >gi|297743451|emb|CBI36318.3| unnamed protein product [Vitis vinifera]	biological_process : protein folding (GO:0006457), biological_process : response to high light intensity (GO:0009644), biological_process : heat acclimation (GO:0010286), biological_process : response to hydrogen peroxide (GO:0042542), cellular_component : chloroplast (GO:0009507), cellular_component : mitochondrion (GO:0005739)	Alpha crystallin/Hsp20 domain		NULL		Alpha crystallin/Hsp20 domain		HSP20-like chaperone										NULL
VIT_208s0217g00090	HS-A	NT	2,3232568898	1,94606307860374E-020	chaperone protein dnaj	gi|225439522|ref|XP_002270607.1|PREDICTED: uncharacterized protein LOC100260777 [Vitis vinifera]	molecular_function : heat shock protein binding (GO:0031072), biological_process : oxidation-reduction process (GO:0055114), biological_process : protein folding (GO:0006457), biological_process : heat acclimation (GO:0010286), cellular_component : plasmodesma (GO:0009506), molecular_function : oxidoreductase activity (GO:0016491), cellular_component : cytoplasmic membrane-bounded vesicle (GO:001…	DnaJ domain		DnaJ domain		DnaJ domain		DnaJ domain		DnaJ domain		DnaJ domain, conserved site		DnaJ domain				NULL
VIT_207s0005g01980	HS-A	NT	3,2722034223	2,55948309727559E-020	galactinol synthase	gi|225437655|ref|XP_002279157.1|PREDICTED: glycogenin-1 isoform 1 [Vitis vinifera]	biological_process : response to water deprivation (GO:0009414), biological_process : response to high light intensity (GO:0009644), biological_process : response to cold (GO:0009409), biological_process : carbohydrate biosynthetic process (GO:0016051), biological_process : response to abscisic acid stimulus (GO:0009737), biological_process : response to hydrogen peroxide (GO:0042542), biological…	Glycosyl transferase, family 8	Molecular Function: transferase activity, transferring glycosyl groups (GO:0016757)	NULL														NULL
VIT_204s0008g01530	HS-A	NT	5,5452943239	5,8538214589067E-020	kda class ii heat shock protein	gi|296081683|emb|CBI20688.3|unnamed protein product [Vitis vinifera]	biological_process : protein folding (GO:0006457), biological_process : response to high light intensity (GO:0009644), molecular_function : unfolded protein binding (GO:0051082), biological_process : response to hydrogen peroxide (GO:0042542), biological_process : hyperosmotic response (GO:0006972), biological_process : response to heat (GO:0009408)	Alpha crystallin/Hsp20 domain		NULL		Alpha crystallin/Hsp20 domain		HSP20-like chaperone										NULL
VIT_213s0019g03170	HS-A	NT	2,7210046525	1,47665371715929E-019	kda class i heat shock protein	gi|225449250|ref|XP_002280353.1|PREDICTED: 18.2 kDa class I heat shock protein [Vitis vinifera]	cellular_component : cytoplasm (GO:0005737), biological_process : response to stress (GO:0006950)	Alpha crystallin/Hsp20 domain		NULL		Alpha crystallin/Hsp20 domain												NULL
VIT_208s0040g01710	HS-A	NT	2,3751546609	1,73938763498321E-019	phenylalanine ammonia-lyase	gi|225440011|ref|XP_002281799.1|PREDICTED: phenylalanine ammonia-lyase [Vitis vinifera]	biological_process : response to oxidative stress (GO:0006979), biological_process : response to UV-B (GO:0010224), molecular_function : phenylalanine ammonia-lyase activity (GO:0045548), biological_process : cinnamic acid biosynthetic process (GO:0009800), biological_process : L-phenylalanine catabolic process (GO:0006559), biological_process : pollen development (GO:0009555), biological_process…	Aromatic amino acid lyase	Biological Process: biosynthetic process (GO:0009058), Molecular Function: ammonia-lyase activity (GO:0016841)	NULL				L-Aspartase-like	Molecular Function: catalytic activity (GO:0003824)			Phenylalanine/histidine ammonia-lyases, active site	Molecular Function: ammonia-lyase activity (GO:0016841)			Phenylalanine ammonia-lyase	Cellular Component: cytoplasm (GO:0005737), Biological Process: L-phenylalanine catabolic process (GO:0006559), Molecular Function: ammonia-lyase activity (GO:0016841)	NULL
VIT_209s0002g05700	HS-A	NT	2,239536516	2,86965967745314E-019	phototropic-responsive nph3 family protein	gi|225442789|ref|XP_002281013.1|PREDICTED: root phototropism protein 3 [Vitis vinifera] >gi|297743368|emb|CBI36235.3| unnamed protein product [Vitis vinifera]	molecular_function : signal transducer activity (GO:0004871), biological_process : blue light signaling pathway (GO:0009785), biological_process : starch biosynthetic process (GO:0019252), biological_process : phototropism (GO:0009638), biological_process : maltose metabolic process (GO:0000023)	NPH3 domain				NPH3 domain												NULL
VIT_209s0002g06780	HS-A	NT	1,7964890871	3,51038970116717E-019	uncharacterized protein	gi|297743450|emb|CBI36317.3|unnamed protein product [Vitis vinifera]		Domain of unknown function DUF4050
VIT_218s0001g02690	HS-A	NT	3,8352667176	4,86817908158717E-019	protein	gi|225459571|ref|XP_002285858.1|PREDICTED: uncharacterized protein LOC100262547 [Vitis vinifera]	biological_process : protein folding (GO:0006457), biological_process : response to high light intensity (GO:0009644), biological_process : response to hydrogen peroxide (GO:0042542), biological_process : response to heat (GO:0009408), cellular_component : mitochondrion (GO:0005739)	NULL
VIT_204s0008g01110	HS-A	NT	3,3281275592	7,32300962519553E-019	heat stress transcription factor a-2	gi|385880839|gb|AFI98399.1|heat shock transcription factor A2 [Vitis vinifera]	biological_process : cellular response to hypoxia (GO:0071456), biological_process : response to endoplasmic reticulum stress (GO:0034976), biological_process : protein folding (GO:0006457), biological_process : cellular response to unfolded protein (GO:0034620), biological_process : heat acclimation (GO:0010286), molecular_function : sequence-specific DNA binding (GO:0043565), biological_process…	Heat shock factor (HSF)-type, DNA-binding	Molecular Function: sequence-specific DNA binding transcription factor activity (GO:0003700), Cellular Component: nucleus (GO:0005634), Biological Process: regulation of transcription, DNA-dependent (GO:0006355), Molecular Function: sequence-specific DNA binding (GO:0043565)	Winged helix-turn-helix transcription repressor DNA-binding domain				NULL				Heat shock factor (HSF)-type, DNA-binding	Molecular Function: sequence-specific DNA binding transcription factor activity (GO:0003700), Cellular Component: nucleus (GO:0005634), Biological Process: regulation of transcription, DNA-dependent (GO:0006355), Molecular Function: sequence-specific DNA binding (GO:0043565)	Heat shock factor (HSF)-type, DNA-binding	Molecular Function: sequence-specific DNA binding transcription factor activity (GO:0003700), Cellular Component: nucleus (GO:0005634), Biological Process: regulation of transcription, DNA-dependent (GO:0006355), Molecular Function: sequence-specific DNA binding (GO:0043565)			NULL
VIT_205s0020g00480	HS-A	NT	3,2659646236	1,05163925584128E-018	solute carrier family 25 member 44-like	gi|225432128|ref|XP_002274536.1|PREDICTED: solute carrier family 25 member 44 [Vitis vinifera] >gi|297736782|emb|CBI25983.3| unnamed protein product [Vitis vinifera]	cellular_component : mitochondrial inner membrane (GO:0005743), biological_process : transmembrane transport (GO:0055085), cellular_component : integral to membrane (GO:0016021), molecular_function : hydroxymethylglutaryl-CoA reductase (NADPH) activity (GO:0004420), biological_process : oxidation-reduction process (GO:0055114), biological_process : steroid biosynthetic process (GO:0006694), : (EC…	Mitochondrial substrate/solute carrier		Mitochondrial carrier domain		Mitochondrial substrate/solute carrier		Mitochondrial carrier domain										NULL
VIT_218s0122g00480	HS-A	NT	1,8862203231	1,05163925584128E-018	splicing factor u2af 38 kda subunit	gi|225457677|ref|XP_002276502.1|PREDICTED: splicing factor U2af small subunit B isoform 1 [Vitis vinifera] >gi|359491881|ref|XP_003634337.1| PREDICTED: splicing factor U2af small subunit B isoform 2 [Vitis vinifera]	molecular_function : RNA binding (GO:0003723), biological_process : photoperiodism, flowering (GO:0048573), biological_process : mitosis (GO:0007067), cellular_component : nucleus (GO:0005634), molecular_function : zinc ion binding (GO:0008270), molecular_function : nucleotide binding (GO:0000166)	RNA recognition motif domain	Molecular Function: nucleic acid binding (GO:0003676)	Nucleotide-binding, alpha-beta plait	Molecular Function: nucleotide binding (GO:0000166)	RNA recognition motif domain	Molecular Function: nucleic acid binding (GO:0003676)	NULL		RNA recognition motif domain, eukaryote	Molecular Function: nucleic acid binding (GO:0003676)			U2 auxiliary factor small subunit	Molecular Function: RNA binding (GO:0003723), Cellular Component: nucleus (GO:0005634)			U2 auxiliary factor small subunit	Molecular Function: RNA binding (GO:0003723), Cellular Component: nucleus (GO:0005634)
VIT_202s0025g01090	HS-A	NT	2,2609701395	1,3530261829151E-018	uncharacterized protein loc100828471	gi|297742302|emb|CBI34451.3|unnamed protein product [Vitis vinifera]
VIT_209s0002g01000	HS-A	NT	2,0214634151	5,81234699709302E-018	uncharacterized protein	gi|147797488|emb|CAN73516.1|hypothetical protein VITISV_005458 [Vitis vinifera]	cellular_component : nucleus (GO:0005634)	Protein of unknown function DUF1677, plant
VIT_218s0089g01270	HS-A	NT	5,3278702364	1,03612183694109E-017	hsp22	gi|225459900|ref|XP_002263376.1|PREDICTED: 22.0 kDa heat shock protein [Vitis vinifera]	biological_process : protein folding (GO:0006457), biological_process : response to high light intensity (GO:0009644), cellular_component : endoplasmic reticulum lumen (GO:0005788), biological_process : response to hydrogen peroxide (GO:0042542), cellular_component : chloroplast (GO:0009507), biological_process : response to heat (GO:0009408)	Alpha crystallin/Hsp20 domain		NULL		Alpha crystallin/Hsp20 domain		HSP20-like chaperone										NULL
VIT_219s0015g00270	HS-A	NT	2,4867498719	1,3589751458378E-017	uncharacterized protein loc100801579	gi|147804716|emb|CAN76025.1|hypothetical protein VITISV_041931 [Vitis vinifera]
VIT_214s0066g01880	HS-A	NT	2,6099310068	1,89315542151851E-017	zinc finger an1 domain-containing stress-associated protein 12	gi|225452566|ref|XP_002280584.1|PREDICTED: zinc finger AN1 domain-containing stress-associated protein 12 [Vitis vinifera] >gi|296087723|emb|CBI34979.3| unnamed protein product [Vitis vinifera]	biological_process : regulation of plant-type hypersensitive response (GO:0010363), molecular_function : zinc ion binding (GO:0008270), biological_process : response to water deprivation (GO:0009414), biological_process : jasmonic acid mediated signaling pathway (GO:0009867), biological_process : heat acclimation (GO:0010286), biological_process : response to wounding (GO:0009611), biological_pro…	Zinc finger, AN1-type	Molecular Function: zinc ion binding (GO:0008270)	Zinc finger, AN1-type	Molecular Function: zinc ion binding (GO:0008270)	Zinc finger, AN1-type	Molecular Function: zinc ion binding (GO:0008270)	NULL		Zinc finger, AN1-type	Molecular Function: zinc ion binding (GO:0008270)							NULL
VIT_216s0050g01090	HS-A	NT	2,0622413693	2,13626282879075E-017	beta-carotene hydroxylase	gi|225464577|ref|XP_002273581.1|PREDICTED: beta-carotene hydroxylase 2, chloroplastic isoform 1 [Vitis vinifera]	biological_process : fatty acid biosynthetic process (GO:0006633), biological_process : oxidation-reduction process (GO:0055114), cellular_component : integral to membrane (GO:0016021), biological_process : xanthophyll biosynthetic process (GO:0016123), molecular_function : oxidoreductase activity (GO:0016491), cellular_component : chloroplast membrane (GO:0031969), molecular_function : hydrolase…	Fatty acid hydroxylase	Molecular Function: iron ion binding (GO:0005506), Biological Process: fatty acid biosynthetic process (GO:0006633), Molecular Function: oxidoreductase activity (GO:0016491), Biological Process: oxidation-reduction process (GO:0055114)															NULL
VIT_209s0002g04490	HS-A	NT	2,5434083643	1,23427118145732E-016	pyridoxal biosynthesis protein	gi|225442635|ref|XP_002284601.1|PREDICTED: probable pyridoxal biosynthesis protein PDX1.2 [Vitis vinifera]	biological_process : pentose-phosphate shunt (GO:0006098), biological_process : protein folding (GO:0006457), biological_process : response to hydrogen peroxide (GO:0042542), biological_process : positive regulation of catalytic activity (GO:0043085), biological_process : starch biosynthetic process (GO:0019252), biological_process : response to non-ionic osmotic stress (GO:0010335), biological_p…	Vitamin B6 biosynthesis protein	Biological Process: pyridoxal phosphate biosynthetic process (GO:0042823)	Aldolase-type TIM barrel	Molecular Function: catalytic activity (GO:0003824)	Vitamin B6 biosynthesis protein	Biological Process: pyridoxal phosphate biosynthetic process (GO:0042823)	Ribulose-phosphate binding barrel	Molecular Function: catalytic activity (GO:0003824), Biological Process: metabolic process (GO:0008152)									NULL
VIT_200s0769g00010	HS-A	NT	1,6697756964	1,82928543363933E-016	peptidylprolyl isomerase	gi|359497288|ref|XP_002263566.2|PREDICTED: 70 kDa peptidyl-prolyl isomerase [Vitis vinifera] >gi|296085741|emb|CBI29552.3| unnamed protein product [Vitis vinifera]	cellular_component : cytosol (GO:0005829), molecular_function : calmodulin binding (GO:0005516), biological_process : response to endoplasmic reticulum stress (GO:0034976), biological_process : protein peptidyl-prolyl isomerization (GO:0000413), biological_process : protein folding (GO:0006457), biological_process : response to wounding (GO:0009611), molecular_function : peptidyl-prolyl cis-trans…	Peptidyl-prolyl cis-trans isomerase, FKBP-type, domain	Biological Process: protein folding (GO:0006457)	NULL		Tetratricopeptide repeat	Molecular Function: protein binding (GO:0005515)	NULL		Tetratricopeptide repeat	Molecular Function: protein binding (GO:0005515)							NULL
VIT_203s0038g02520	HS-A	NT	2,3078044275	8,57160736334812E-016	aquaporin	gi|225428051|ref|XP_002279366.1|PREDICTED: aquaporin PIP2-7 [Vitis vinifera]	cellular_component : vacuole (GO:0005773), cellular_component : anchored to plasma membrane (GO:0046658), biological_process : transport (GO:0006810), biological_process : response to abscisic acid stimulus (GO:0009737), cellular_component : integral to membrane (GO:0016021), cellular_component : nucleus (GO:0005634), molecular_function : transporter activity (GO:0005215)	Major intrinsic protein	Molecular Function: transporter activity (GO:0005215), Biological Process: transport (GO:0006810), Cellular Component: membrane (GO:0016020)	Aquaporin-like				Aquaporin-like				Major intrinsic protein, conserved site	Molecular Function: transporter activity (GO:0005215), Biological Process: transport (GO:0006810), Cellular Component: membrane (GO:0016020)	Major intrinsic protein	Molecular Function: transporter activity (GO:0005215), Biological Process: transport (GO:0006810), Cellular Component: membrane (GO:0016020)	Major intrinsic protein	Molecular Function: transporter activity (GO:0005215), Biological Process: transport (GO:0006810), Cellular Component: membrane (GO:0016020)	NULL
VIT_207s0141g00270	HS-A	NT	2,0339197227	1,3260190018132E-015	auxin-induced protein	gi|225437213|ref|XP_002281696.1|PREDICTED: auxin-induced protein 22D [Vitis vinifera] >gi|297735491|emb|CBI17931.3| unnamed protein product [Vitis vinifera]	biological_process : regulation of translation (GO:0006417), biological_process : regulation of transcription, DNA-dependent (GO:0006355), cellular_component : plastid (GO:0009536), molecular_function : protein dimerization activity (GO:0046983), biological_process : auxin mediated signaling pathway (GO:0009734), cellular_component : nucleus (GO:0005634)	AUX/IAA protein	Cellular Component: nucleus (GO:0005634), Biological Process: regulation of transcription, DNA-dependent (GO:0006355)															NULL
VIT_219s0014g03490	HS-A	NT	1,8947032508	1,33465288033026E-015	unnamed protein product [Vitis vinifera]	gi|302143072|emb|CBI20367.3|unnamed protein product [Vitis vinifera]
VIT_216s0098g00560	HS-A	NT	2,0813511923	1,70642313817453E-015	nitrilase-associated protein	gi|147839750|emb|CAN70558.1|hypothetical protein VITISV_027475 [Vitis vinifera]	cellular_component : plasma membrane (GO:0005886)
VIT_201s0011g04990	HS-A	NT	3,1470078141	3,010797877128E-015	10 kda chaperonin	gi|225424242|ref|XP_002284449.1|PREDICTED: 10 kDa chaperonin [Vitis vinifera] >gi|147801554|emb|CAN77010.1| hypothetical protein VITISV_036880 [Vitis vinifera] >gi|297737695|emb|CBI26896.3| unnamed protein product [Vitis vinifera]	biological_process : gluconeogenesis (GO:0006094), cellular_component : chloroplast envelope (GO:0009941), molecular_function : chaperone binding (GO:0051087), biological_process : positive regulation of superoxide dismutase activity (GO:1901671), cellular_component : apoplast (GO:0048046), biological_process : protein folding (GO:0006457), biological_process : response to hydrogen peroxide (GO:0…	Chaperonin Cpn10	Cellular Component: cytoplasm (GO:0005737), Biological Process: protein folding (GO:0006457)	Chaperonin Cpn10	Cellular Component: cytoplasm (GO:0005737), Biological Process: protein folding (GO:0006457)			GroES-like		Chaperonin Cpn10	Cellular Component: cytoplasm (GO:0005737), Biological Process: protein folding (GO:0006457)			Chaperonin Cpn10	Cellular Component: cytoplasm (GO:0005737), Biological Process: protein folding (GO:0006457)			Chaperonin Cpn10	Cellular Component: cytoplasm (GO:0005737), Biological Process: protein folding (GO:0006457)
VIT_202s0025g02800	HS-A	NT	1,6546118747	4,71508026718255E-015	uncharacterized protein loc100242684 isoform 1	gi|225426538|ref|XP_002278876.1|PREDICTED: uncharacterized protein LOC100242684 isoform 1 [Vitis vinifera] >gi|297742460|emb|CBI34609.3| unnamed protein product [Vitis vinifera]
VIT_202s0025g00230	HS-A	NT	2,3006566163	9,01010176200794E-015	uncharacterized protein loc100854417	gi|359474110|ref|XP_003631402.1|PREDICTED: uncharacterized protein LOC100854417 [Vitis vinifera] >gi|297742227|emb|CBI34376.3| unnamed protein product [Vitis vinifera]
VIT_201s0026g02540	HS-A	NT	2,0642482006	9,4411197498239E-015	ring u-box domain-containing protein	gi|225425662|ref|XP_002273461.1|PREDICTED: E3 ubiquitin-protein ligase RING1-like [Vitis vinifera]	biological_process : response to stimulus (GO:0050896), cellular_component : nucleus (GO:0005634), molecular_function : zinc ion binding (GO:0008270), molecular_function : protein binding (GO:0005515)	Zinc finger, RING-type	Molecular Function: protein binding (GO:0005515), Molecular Function: zinc ion binding (GO:0008270)	Zinc finger, RING/FYVE/PHD-type		Zinc finger, RING-type	Molecular Function: protein binding (GO:0005515), Molecular Function: zinc ion binding (GO:0008270)	NULL		Zinc finger, RING-type	Molecular Function: protein binding (GO:0005515), Molecular Function: zinc ion binding (GO:0008270)							NULL
VIT_209s0002g08540	HS-A	NT	2,7962506289	2,86022080779082E-014	uncharacterized protein loc100242170	gi|225443051|ref|XP_002271365.1|PREDICTED: uncharacterized protein LOC100242170 [Vitis vinifera]
VIT_218s0001g04660	HS-A	NT	2,8155773088	5,29995170821039E-014	uncharacterized protein loc100853984	gi|359492822|ref|XP_003634470.1|PREDICTED: uncharacterized protein LOC100853984 [Vitis vinifera]
VIT_217s0000g08080	HS-A	NT	2,8044155219	5,83391385356262E-014	u-box domain-containing protein 19-like	gi|225457073|ref|XP_002279989.1|PREDICTED: U-box domain-containing protein 19-like [Vitis vinifera]	biological_process : regulation of seed germination (GO:0010029), molecular_function : zinc ion binding (GO:0008270), molecular_function : ubiquitin-protein ligase activity (GO:0004842), molecular_function : ATP binding (GO:0005524), biological_process : protein ubiquitination (GO:0016567), cellular_component : ubiquitin ligase complex (GO:0000151), molecular_function : protein binding (GO:000551…	U box domain	Cellular Component: ubiquitin ligase complex (GO:0000151), Molecular Function: ubiquitin-protein ligase activity (GO:0004842), Biological Process: protein ubiquitination (GO:0016567)	Armadillo-like helical		Armadillo	Molecular Function: protein binding (GO:0005515)	Armadillo-type fold	Molecular Function: binding (GO:0005488)	U box domain	Cellular Component: ubiquitin ligase complex (GO:0000151), Molecular Function: ubiquitin-protein ligase activity (GO:0004842), Biological Process: protein ubiquitination (GO:0016567)	ATPase, alpha/beta subunit, nucleotide-binding domain, active site	Molecular Function: ATP binding (GO:0005524)					NULL
VIT_200s0317g00140	HS-A	NT	2,5511101423	5,93576657006257E-014	protein	gi|225448817|ref|XP_002276070.1|PREDICTED: uncharacterized protein LOC100241639 [Vitis vinifera]	cellular_component : cytosol (GO:0005829), biological_process : nitrate transport (GO:0015706), cellular_component : exocyst (GO:0000145), biological_process : cellular response to iron ion starvation (GO:0010106), biological_process : iron ion transport (GO:0006826), biological_process : response to nitrate (GO:0010167), cellular_component : pollen tube (GO:0090406), biological_process : vesicle…	Exocyst complex protein Exo70	Cellular Component: exocyst (GO:0000145), Biological Process: exocytosis (GO:0006887)					Cullin repeat-like-containing domain										NULL
VIT_208s0058g00210	HS-A	NT	7,2277129652	6,1891095194785E-014	kda class i heat shock protein	gi|225439491|ref|XP_002270205.1|PREDICTED: 17.3 kDa class I heat shock protein [Vitis vinifera]	cellular_component : cytoplasm (GO:0005737), biological_process : response to stress (GO:0006950)	Alpha crystallin/Hsp20 domain		NULL		Alpha crystallin/Hsp20 domain		HSP20-like chaperone										NULL
VIT_200s0194g00180	HS-A	NT	1,82279508	6,64403915321774E-014	protein	gi|147841967|emb|CAN63134.1|hypothetical protein VITISV_001461 [Vitis vinifera]
VIT_207s0031g00350	HS-A	NT	1,857846895	1,05078429693855E-013	caffeoyl- o-methyltransferase	gi|225438756|ref|XP_002282867.1|PREDICTED: caffeoyl-CoA O-methyltransferase [Vitis vinifera] >gi|296082396|emb|CBI21401.3| unnamed protein product [Vitis vinifera]	molecular_function : caffeoyl-CoA O-methyltransferase activity (GO:0042409), molecular_function : metal ion binding (GO:0046872), biological_process : response to cadmium ion (GO:0046686), biological_process : methylation (GO:0032259), biological_process : lignin biosynthetic process (GO:0009809), biological_process : coumarin biosynthetic process (GO:0009805), biological_process : stilbene biosy…	O-methyltransferase, family 3	Molecular Function: O-methyltransferase activity (GO:0008171)	NULL				NULL										O-methyltransferase, family 3	Molecular Function: O-methyltransferase activity (GO:0008171)
VIT_200s0615g00030	HS-A	NT	2,3853241121	1,07263833401346E-013	probable mannitol dehydrogenase-like	gi|359497141|ref|XP_003635436.1|PREDICTED: probable mannitol dehydrogenase-like isoform 2 [Vitis vinifera] >gi|359497143|ref|XP_002266559.2| PREDICTED: probable mannitol dehydrogenase-like isoform 1 [Vitis vinifera]	biological_process : plant-type hypersensitive response (GO:0009626), molecular_function : cinnamyl-alcohol dehydrogenase activity (GO:0045551), biological_process : response to bacterium (GO:0009617), molecular_function : aryl-alcohol dehydrogenase (NAD+) activity (GO:0018456), biological_process : lignin biosynthetic process (GO:0009809), molecular_function : zinc ion binding (GO:0008270), mole…	Alcohol dehydrogenase GroES-like	Molecular Function: oxidoreductase activity (GO:0016491), Biological Process: oxidation-reduction process (GO:0055114)	NULL				Alcohol dehydrogenase superfamily, zinc-type	Molecular Function: zinc ion binding (GO:0008270), Molecular Function: oxidoreductase activity (GO:0016491), Biological Process: oxidation-reduction process (GO:0055114)	Polyketide synthase, enoylreductase	Molecular Function: oxidoreductase activity (GO:0016491), Molecular Function: transferase activity, transferring acyl groups other than amino-acyl groups (GO:0016747)	Alcohol dehydrogenase, zinc-type, conserved site	Molecular Function: zinc ion binding (GO:0008270), Molecular Function: oxidoreductase activity (GO:0016491), Biological Process: oxidation-reduction process (GO:0055114)					NULL
VIT_200s0187g00260	HS-A	NT	2,7599393483	1,53221481426868E-013	protein	gi|359495573|ref|XP_003635026.1|PREDICTED: acyl-CoA--sterol O-acyltransferase 1-like [Vitis vinifera]	molecular_function : transferase activity, transferring acyl groups (GO:0016746), biological_process : defense response to fungus (GO:0050832), molecular_function : calcium ion binding (GO:0005509), biological_process : positive regulation of flower development (GO:0009911), biological_process : signal transduction (GO:0007165), cellular_component : nucleus (GO:0005634), molecular_function : zinc…	NULL																NULL
VIT_206s0004g04510	HS-A	NT	1,7230834995	1,67347888460926E-013	heat shock protein 70	gi|225434984|ref|XP_002284008.1|PREDICTED: heat shock cognate 70 kDa protein isoform 1 [Vitis vinifera] >gi|147853956|emb|CAN81694.1| hypothetical protein VITISV_017873 [Vitis vinifera]	biological_process : response to virus (GO:0009615), cellular_component : cell wall (GO:0005618), biological_process : oxidation-reduction process (GO:0055114), cellular_component : nucleolus (GO:0005730), biological_process : response to cold (GO:0009409), cellular_component : chloroplast envelope (GO:0009941), biological_process : response to heat (GO:0009408), biological_process : response to …	Heat shock protein 70 family		NULL								Heat shock protein 70, conserved site		Heat shock protein 70 family				NULL
VIT_218s0122g01300	HS-A	NT	5,2343062271	1,75978217160367E-013	protein	gi|297745551|emb|CBI40716.3|unnamed protein product [Vitis vinifera]																		NULL
VIT_209s0002g04620	HS-A	NT	3,2593133276	2,95722278534362E-013	protein	gi|255550060|ref|XP_002516081.1|conserved hypothetical protein [Ricinus communis] >gi|223544986|gb|EEF46501.1| conserved hypothetical protein [Ricinus communis]
VIT_219s0093g00310	HS-A	NT	2,2905540368	4,65898316095931E-013	probable glutathione s-transferase	gi|225462624|ref|XP_002264437.1|PREDICTED: probable glutathione S-transferase [Vitis vinifera]	biological_process : response to karrikin (GO:0080167), biological_process : glutathione metabolic process (GO:0006749), molecular_function : transferase activity (GO:0016740), molecular_function : protein binding (GO:0005515)	NULL		Glutathione S-transferase, C-terminal-like		Glutathione S-transferase/chloride channel, C-terminal		Glutathione S-transferase, C-terminal-like										NULL
VIT_209s0070g00380	HS-A	NT	1,4427324629	5,99688856284537E-013	chaperone binding atpase activator	gi|225465543|ref|XP_002274382.1|PREDICTED: uncharacterized protein LOC100263614 [Vitis vinifera] >gi|297745113|emb|CBI38952.3| unnamed protein product [Vitis vinifera]	molecular_function : chaperone binding (GO:0051087), biological_process : positive regulation of ATPase activity (GO:0032781), molecular_function : ATPase activator activity (GO:0001671), cellular_component : cytoplasm (GO:0005737), biological_process : response to stress (GO:0006950)	Activator of Hsp90 ATPase, N-terminal	Molecular Function: ATPase activator activity (GO:0001671), Molecular Function: chaperone binding (GO:0051087)					Activator of Hsp90 ATPase, N-terminal	Molecular Function: ATPase activator activity (GO:0001671), Molecular Function: chaperone binding (GO:0051087)	Activator of Hsp90 ATPase, N-terminal	Molecular Function: ATPase activator activity (GO:0001671), Molecular Function: chaperone binding (GO:0051087)							NULL
VIT_212s0057g00120	HS-A	NT	3,187121526	7,50330303285723E-013	uncharacterized protein loc100251039	gi|225447653|ref|XP_002275082.1|PREDICTED: uncharacterized protein LOC100251039 [Vitis vinifera] >gi|225447655|ref|XP_002275274.1| PREDICTED: uncharacterized protein LOC100245897 [Vitis vinifera]		Protein of unknown function wound-induced
VIT_217s0000g10060	HS-A	NT	1,7733469172	1,04196655268909E-012	gdsl esterase lipase	gi|297733630|emb|CBI14877.3|unnamed protein product [Vitis vinifera]	cellular_component : extracellular region (GO:0005576), cellular_component : cytoplasmic membrane-bounded vesicle (GO:0016023), molecular_function : carboxylic ester hydrolase activity (GO:0004091), molecular_function : lipase activity (GO:0016298), biological_process : lipid catabolic process (GO:0016042), : (EC:3.1.1.1)	Lipase, GDSL	Biological Process: lipid metabolic process (GO:0006629), Molecular Function: hydrolase activity, acting on ester bonds (GO:0016788)	SGNH hydrolase-type esterase domain	Molecular Function: hydrolase activity (GO:0016787)													NULL
VIT_205s0029g01410	HS-A	NT	3,7206174163	1,13506558716183E-012	ankyrin repeat-containing protein at3g12360-like	gi|147805917|emb|CAN69800.1|hypothetical protein VITISV_002766 [Vitis vinifera]	molecular_function : nucleic acid binding (GO:0003676), biological_process : DNA integration (GO:0015074)			Ankyrin repeat-containing domain				Ankyrin repeat-containing domain
VIT_213s0101g00060	HS-A	NT	2,006401709	1,56763691992142E-012	f1f0-atpase inhibitor-like protein	gi|225464420|ref|XP_002269381.1|PREDICTED: uncharacterized protein At2g27730, mitochondrial [Vitis vinifera] >gi|147838584|emb|CAN74313.1| hypothetical protein VITISV_013806 [Vitis vinifera]	molecular_function : enzyme inhibitor activity (GO:0004857), biological_process : negative regulation of nucleotide metabolic process (GO:0045980), biological_process : negative regulation of catalytic activity (GO:0043086), cellular_component : mitochondrion (GO:0005739)	ATPase inhibitor, IATP, mitochondria	Molecular Function: enzyme inhibitor activity (GO:0004857), Cellular Component: mitochondrion (GO:0005739), Biological Process: negative regulation of nucleotide metabolic process (GO:0045980)
VIT_205s0029g01420	HS-A	NT	1,8652052004	1,7644227327243E-012	ankyrin repeat-containing protein at3g12360-like	gi|359477893|ref|XP_002271294.2|PREDICTED: ankyrin repeat-containing protein At3g12360-like [Vitis vinifera]	molecular_function : protein binding (GO:0005515)	PGG domain		Ankyrin repeat-containing domain		Ankyrin repeat	Molecular Function: protein binding (GO:0005515)	Ankyrin repeat-containing domain		Ankyrin repeat	Molecular Function: protein binding (GO:0005515)							NULL
VIT_201s0010g03750	HS-A	NT	1,5577156298	2,45902730361514E-012	stress-associated endoplasmic reticulum protein 2-like	gi|225425396|ref|XP_002277156.1|PREDICTED: stress-associated endoplasmic reticulum protein 2-like [Vitis vinifera]	cellular_component : mitochondrion (GO:0005739), molecular_function : zinc ion binding (GO:0008270), biological_process : response to oxidative stress (GO:0006979)	Endoplasmic reticulum, stress-associated Ramp4																NULL
VIT_206s0004g08200	HS-A	NT	1,5973460004	5,01421964952027E-012	ubiquitin carrier protein	gi|225434319|ref|XP_002265672.1|PREDICTED: ubiquitin-conjugating enzyme E2-17 kDa isoform 1 [Vitis vinifera] >gi|359478871|ref|XP_003632179.1| PREDICTED: ubiquitin-conjugating enzyme E2-17 kDa isoform 2 [Vitis vinifera] >gi|297745749|emb|CBI15805.3| unnamed protein product [Vitis vinifera]	cellular_component : cytoplasm (GO:0005737), cellular_component : plasma membrane (GO:0005886), biological_process : protein ubiquitination (GO:0016567), biological_process : ubiquitin-dependent protein catabolic process (GO:0006511), molecular_function : ATP binding (GO:0005524), molecular_function : ubiquitin-protein ligase activity (GO:0004842), cellular_component : nucleus (GO:0005634), : (EC…	Ubiquitin-conjugating enzyme, E2	Molecular Function: acid-amino acid ligase activity (GO:0016881)	Ubiquitin-conjugating enzyme/RWD-like						NULL		Ubiquitin-conjugating enzyme, active site						NULL
VIT_218s0001g14950	HS-A	NT	2,0803617668	6,76708746288205E-012	uncharacterized protein	gi|225457863|ref|XP_002269120.1|PREDICTED: uncharacterized protein LOC100259118 [Vitis vinifera]
VIT_215s0046g01980	HS-A	NT	2,4825184778	7,90267477801551E-012	udp-glycosyltransferase 91a1-like	gi|225454338|ref|XP_002275802.1|PREDICTED: putative UDP-rhamnose:rhamnosyltransferase 1 [Vitis vinifera]	molecular_function : anthocyanidin 3-O-glucosyltransferase activity (GO:0047213), cellular_component : integral to membrane (GO:0016021), biological_process : flavonoid biosynthetic process (GO:0009813), : (EC:2.4.1.115)	UDP-glucuronosyl/UDP-glucosyltransferase	Biological Process: metabolic process (GO:0008152), Molecular Function: transferase activity, transferring hexosyl groups (GO:0016758)	NULL				NULL										NULL
VIT_212s0059g02360	HS-A	NT	1,8699670726	8,67139443935375E-012	triptychon and	gi|225447310|ref|XP_002280056.1|PREDICTED: transcription factor CPC [Vitis vinifera] >gi|297739299|emb|CBI28950.3| unnamed protein product [Vitis vinifera]	molecular_function : DNA binding (GO:0003677), molecular_function : chromatin binding (GO:0003682), cellular_component : chromatin (GO:0000785)	SANT/Myb domain	Molecular Function: chromatin binding (GO:0003682)	Homeodomain-like	Molecular Function: DNA binding (GO:0003677)	Myb-like domain		Homeodomain-like	Molecular Function: DNA binding (GO:0003677)	SANT/Myb domain	Molecular Function: chromatin binding (GO:0003682)
VIT_202s0025g00180	HS-A	NT	2,2487865605	8,69741201608977E-012	phosphoglycerate mutase det1-like	gi|297742223|emb|CBI34372.3|unnamed protein product [Vitis vinifera]	molecular_function : kinase activity (GO:0016301), biological_process : phosphorylation (GO:0016310)	Histidine phosphatase superfamily, clade-1		NULL				NULL		Histidine phosphatase superfamily, clade-1		Phosphoglycerate/bisphosphoglycerate mutase, active site	Molecular Function: catalytic activity (GO:0003824), Biological Process: metabolic process (GO:0008152)					NULL
VIT_206s0004g06010	HS-A	NT	1,5079400595	1,03900813757429E-011	fus-interacting serine-arginine-rich protein	gi|359478878|ref|XP_002280779.2|PREDICTED: uncharacterized protein LOC100246735 [Vitis vinifera]	biological_process : response to high light intensity (GO:0009644), biological_process : regulation of RNA splicing (GO:0043484), molecular_function : RNA binding (GO:0003723), cellular_component : ribonucleoprotein complex (GO:0030529), cellular_component : plastid (GO:0009536), molecular_function : nucleotide binding (GO:0000166)	RNA recognition motif domain	Molecular Function: nucleic acid binding (GO:0003676)	Nucleotide-binding, alpha-beta plait	Molecular Function: nucleotide binding (GO:0000166)					RNA recognition motif domain	Molecular Function: nucleic acid binding (GO:0003676)							NULL
VIT_200s0160g00220	HS-A	NT	1,8056468627	1,10395196647836E-011	receptor protein	gi|255545246|ref|XP_002513684.1|receptor protein kinase, putative [Ricinus communis] >gi|223547592|gb|EEF49087.1| receptor protein kinase, putative [Ricinus communis]
VIT_202s0025g04170	HS-A	NT	1,395681535	1,10395196647836E-011	heat stress transcription factor b-2b	gi|147852112|emb|CAN82265.1|hypothetical protein VITISV_009283 [Vitis vinifera]	biological_process : regulation of phosphoprotein phosphatase activity (GO:0043666), biological_process : response to abiotic stimulus (GO:0009628), molecular_function : protein phosphatase inhibitor activity (GO:0004864), molecular_function : sequence-specific DNA binding (GO:0043565), biological_process : response to chitin (GO:0010200), biological_process : regulation of signal transduction (G…	Heat shock factor (HSF)-type, DNA-binding	Molecular Function: sequence-specific DNA binding transcription factor activity (GO:0003700), Cellular Component: nucleus (GO:0005634), Biological Process: regulation of transcription, DNA-dependent (GO:0006355), Molecular Function: sequence-specific DNA binding (GO:0043565)	Winged helix-turn-helix transcription repressor DNA-binding domain				NULL		Heat shock factor (HSF)-type, DNA-binding	Molecular Function: sequence-specific DNA binding transcription factor activity (GO:0003700), Cellular Component: nucleus (GO:0005634), Biological Process: regulation of transcription, DNA-dependent (GO:0006355), Molecular Function: sequence-specific DNA binding (GO:0043565)	Heat shock factor (HSF)-type, DNA-binding	Molecular Function: sequence-specific DNA binding transcription factor activity (GO:0003700), Cellular Component: nucleus (GO:0005634), Biological Process: regulation of transcription, DNA-dependent (GO:0006355), Molecular Function: sequence-specific DNA binding (GO:0043565)	Heat shock factor (HSF)-type, DNA-binding	Molecular Function: sequence-specific DNA binding transcription factor activity (GO:0003700), Cellular Component: nucleus (GO:0005634), Biological Process: regulation of transcription, DNA-dependent (GO:0006355), Molecular Function: sequence-specific DNA binding (GO:0043565)			NULL
VIT_212s0059g01850	HS-A	NT	1,5397151184	1,45383146762202E-011	peroxisomal membrane 22 kda (mpv17 pmp22) family protein	gi|297739256|emb|CBI28907.3|unnamed protein product [Vitis vinifera]	cellular_component : cytoplasmic membrane-bounded vesicle (GO:0016023), cellular_component : integral to membrane (GO:0016021), cellular_component : mitochondrion (GO:0005739), cellular_component : chloroplast (GO:0009507)	Mpv17/PMP22	Cellular Component: integral to membrane (GO:0016021)															NULL
VIT_200s0194g00190	HS-A	NT	1,644338776	1,54514601860628E-011	uncharacterized protein loc100854493	gi|147841967|emb|CAN63134.1|hypothetical protein VITISV_001461 [Vitis vinifera]		Protein of unknown function DUF761, plant
VIT_203s0063g01910	HS-A	NT	2,7659671276	1,69591494643794E-011	casp-like protein at3g50810-like	gi|225428588|ref|XP_002284707.1|PREDICTED: CASP-like protein At1g49405 [Vitis vinifera] >gi|297741401|emb|CBI32532.3| unnamed protein product [Vitis vinifera]	cellular_component : integral to membrane (GO:0016021), cellular_component : mitochondrion (GO:0005739), cellular_component : plasma membrane (GO:0005886)	Uncharacterised protein family UPF0497, trans-membrane plant																NULL
VIT_203s0088g01220	HS-A	NT	1,7383301925	2,01735801294023E-011	protein	gi|297736347|emb|CBI25070.3|unnamed protein product [Vitis vinifera]	biological_process : pollen development (GO:0009555), biological_process : protein folding (GO:0006457), biological_process : response to high light intensity (GO:0009644), biological_process : ER-nucleus signaling pathway (GO:0006984), biological_process : response to endoplasmic reticulum stress (GO:0034976), biological_process : response to hydrogen peroxide (GO:0042542), cellular_component : …
VIT_219s0093g00110	HS-A	NT	2,1655326322	2,30131645387095E-011	probable glutathione s-transferase	gi|359494423|ref|XP_003634776.1|PREDICTED: probable glutathione S-transferase parC-like [Vitis vinifera]	biological_process : response to karrikin (GO:0080167), biological_process : glutathione metabolic process (GO:0006749), molecular_function : transferase activity (GO:0016740), molecular_function : protein binding (GO:0005515)	NULL		Glutathione S-transferase, C-terminal-like		Glutathione S-transferase/chloride channel, C-terminal		Glutathione S-transferase, C-terminal-like										NULL
VIT_202s0025g03100	HS-A	NT	1,4092763829	3,48683026259685E-011	cinnamyl alcohol dehydrogenase	gi|225426492|ref|XP_002277375.1|PREDICTED: probable cinnamyl alcohol dehydrogenase 1-like [Vitis vinifera]	biological_process : response to arsenic-containing substance (GO:0046685), biological_process : indole glucosinolate catabolic process (GO:0042344), biological_process : arsenite transport (GO:0015700), biological_process : salicylic acid biosynthetic process (GO:0009697), molecular_function : cofactor binding (GO:0048037), molecular_function : copper ion binding (GO:0005507), biological_process…	Alcohol dehydrogenase GroES-like	Molecular Function: oxidoreductase activity (GO:0016491), Biological Process: oxidation-reduction process (GO:0055114)	NULL				Alcohol dehydrogenase superfamily, zinc-type	Molecular Function: zinc ion binding (GO:0008270), Molecular Function: oxidoreductase activity (GO:0016491), Biological Process: oxidation-reduction process (GO:0055114)	Polyketide synthase, enoylreductase	Molecular Function: oxidoreductase activity (GO:0016491), Molecular Function: transferase activity, transferring acyl groups other than amino-acyl groups (GO:0016747)	Alcohol dehydrogenase, zinc-type, conserved site	Molecular Function: zinc ion binding (GO:0008270), Molecular Function: oxidoreductase activity (GO:0016491), Biological Process: oxidation-reduction process (GO:0055114)					NULL
VIT_215s0046g01990	HS-A	NT	2,5043554128	4,06833560819258E-011	udp-glycosyltransferase 91a1-like	gi|225454338|ref|XP_002275802.1|PREDICTED: putative UDP-rhamnose:rhamnosyltransferase 1 [Vitis vinifera]	molecular_function : anthocyanidin 3-O-glucosyltransferase activity (GO:0047213), biological_process : flavonoid biosynthetic process (GO:0009813), : (EC:2.4.1.115)							NULL										NULL
VIT_219s0014g01260	HS-A	NT	1,3056523403	5,1324230554503E-011	transcriptional coactivator-like protein	gi|359493778|ref|XP_003634667.1|PREDICTED: multiprotein-bridging factor 1a-like [Vitis vinifera] >gi|147777777|emb|CAN60297.1| hypothetical protein VITISV_017760 [Vitis vinifera] >gi|302142891|emb|CBI20186.3| unnamed protein product [Vitis vinifera]	cellular_component : nucleolus (GO:0005730), molecular_function : sequence-specific DNA binding (GO:0043565), molecular_function : transcription coactivator activity (GO:0003713), biological_process : response to ethylene stimulus (GO:0009723), biological_process : positive regulation of transcription, DNA-dependent (GO:0045893), cellular_component : cytoplasm (GO:0005737), biological_process : r…	Multiprotein bridging factor 1, N-terminal		Lambda repressor-like, DNA-binding domain	Molecular Function: DNA binding (GO:0003677)	Helix-turn-helix type 3	Molecular Function: sequence-specific DNA binding (GO:0043565)	Lambda repressor-like, DNA-binding domain	Molecular Function: DNA binding (GO:0003677)	Helix-turn-helix type 3	Molecular Function: sequence-specific DNA binding (GO:0043565)							NULL
VIT_215s0048g02090	HS-A	NT	1,6224147971	5,32555819149255E-011	thioesterase family protein	gi|296089054|emb|CBI38757.3|unnamed protein product [Vitis vinifera]	cellular_component : peroxisome (GO:0005777), molecular_function : acyl-CoA hydrolase activity (GO:0047617), cellular_component : nucleus (GO:0005634), : (EC:3.1.2.20)	Thioesterase superfamily		NULL				NULL										NULL
VIT_212s0057g00150	HS-A	NT	4,4342527931	5,83723519624102E-011	uncharacterized protein loc100256196	gi|225447651|ref|XP_002274988.1|PREDICTED: uncharacterized protein LOC100256196 [Vitis vinifera]		Protein of unknown function wound-induced
VIT_204s0023g02810	HS-A	NT	1,4466136016	6,33695647460738E-011	aldehyde dehydrogenase family 3 member f1	gi|297735060|emb|CBI17422.3|unnamed protein product [Vitis vinifera]	molecular_function : 3-chloroallyl aldehyde dehydrogenase activity (GO:0004028), molecular_function : aldehyde dehydrogenase [NAD(P)+] activity (GO:0004030), biological_process : calcium-mediated signaling (GO:0019722), biological_process : response to mechanical stimulus (GO:0009612), molecular_function : aldehyde dehydrogenase (NAD) activity (GO:0004029), biological_process : cellular response …	Aldehyde dehydrogenase domain	Biological Process: metabolic process (GO:0008152), Molecular Function: oxidoreductase activity (GO:0016491), Biological Process: oxidation-reduction process (GO:0055114)	Aldehyde dehydrogenase, N-terminal	Biological Process: metabolic process (GO:0008152), Molecular Function: oxidoreductase activity (GO:0016491), Biological Process: oxidation-reduction process (GO:0055114)			Aldehyde/histidinol dehydrogenase	Biological Process: metabolic process (GO:0008152), Molecular Function: oxidoreductase activity (GO:0016491), Biological Process: oxidation-reduction process (GO:0055114)									Aldehyde dehydrogenase NAD(P)-dependent	Molecular Function: aldehyde dehydrogenase [NAD(P)+] activity (GO:0004030), Biological Process: cellular aldehyde metabolic process (GO:0006081), Biological Process: oxidation-reduction process (GO:0055114)
VIT_216s0050g02480	HS-A	NT	1,8053816341	9,74166610158436E-011	multidrug resistance protein abc transporter family	gi|147838710|emb|CAN76203.1|hypothetical protein VITISV_018996 [Vitis vinifera]	biological_process : transmembrane transport (GO:0055085), biological_process : oxidation-reduction process (GO:0055114), cellular_component : integral to membrane (GO:0016021), molecular_function : ATPase activity, coupled to transmembrane movement of substances (GO:0042626), biological_process : ATP catabolic process (GO:0006200), cellular_component : vacuolar membrane (GO:0005774), molecular_f…	ABC transporter, transmembrane domain	Molecular Function: ATP binding (GO:0005524), Biological Process: transport (GO:0006810), Cellular Component: integral to membrane (GO:0016021), Molecular Function: ATPase activity, coupled to transmembrane movement of substances (GO:0042626), Biological Process: transmembrane transport (GO:0055085)	NULL		ABC transporter-like	Molecular Function: ATP binding (GO:0005524), Molecular Function: ATPase activity (GO:0016887)	NULL		AAA+ ATPase domain	Molecular Function: nucleotide binding (GO:0000166), Molecular Function: nucleoside-triphosphatase activity (GO:0017111)	ABC transporter, conserved site	Molecular Function: ATP binding (GO:0005524), Molecular Function: ATPase activity (GO:0016887)					NULL
VIT_213s0019g00720	HS-A	NT	1,696840636	9,97791468049732E-011	cellular nucleic acid-binding protein	gi|225449579|ref|XP_002283925.1|PREDICTED: cellular nucleic acid-binding protein [Vitis vinifera] >gi|296086261|emb|CBI31702.3| unnamed protein product [Vitis vinifera]	molecular_function : zinc ion binding (GO:0008270), molecular_function : protein dimerization activity (GO:0046983), molecular_function : DNA binding (GO:0003677)	Zinc finger, CCHC-type	Molecular Function: nucleic acid binding (GO:0003676), Molecular Function: zinc ion binding (GO:0008270)	Zinc finger, CCHC-type	Molecular Function: nucleic acid binding (GO:0003676), Molecular Function: zinc ion binding (GO:0008270)	Zinc finger, CCHC-type	Molecular Function: nucleic acid binding (GO:0003676), Molecular Function: zinc ion binding (GO:0008270)			Zinc finger, CCHC-type	Molecular Function: nucleic acid binding (GO:0003676), Molecular Function: zinc ion binding (GO:0008270)							NULL
VIT_200s0260g00070	HS-A	NT	1,5451906048	1,25401824473651E-010	peptidylprolyl isomerase	gi|359497288|ref|XP_002263566.2|PREDICTED: 70 kDa peptidyl-prolyl isomerase [Vitis vinifera] >gi|296085741|emb|CBI29552.3| unnamed protein product [Vitis vinifera]	molecular_function : calmodulin binding (GO:0005516), biological_process : response to endoplasmic reticulum stress (GO:0034976), biological_process : protein peptidyl-prolyl isomerization (GO:0000413), biological_process : protein folding (GO:0006457), molecular_function : peptidyl-prolyl cis-trans isomerase activity (GO:0003755), molecular_function : FK506 binding (GO:0005528), biological_proce…	Peptidyl-prolyl cis-trans isomerase, FKBP-type, domain	Biological Process: protein folding (GO:0006457)	NULL		Peptidyl-prolyl cis-trans isomerase, FKBP-type, domain	Biological Process: protein folding (GO:0006457)	NULL										NULL
VIT_215s0048g00620	HS-A	NT	2,6309602296	1,34398072447992E-010	uncharacterized protein	gi|296089176|emb|CBI38879.3|unnamed protein product [Vitis vinifera]	cellular_component : cytoplasmic membrane-bounded vesicle (GO:0016023), cellular_component : plastid (GO:0009536)
VIT_203s0038g00690	HS-A	NT	1,9577798195	1,79829511640375E-010	zinc finger protein constans-like protein	gi|225427770|ref|XP_002267957.1|PREDICTED: salt tolerance protein [Vitis vinifera] >gi|297744726|emb|CBI37988.3| unnamed protein product [Vitis vinifera]	biological_process : response to UV (GO:0009411), molecular_function : zinc ion binding (GO:0008270), biological_process : flavonoid biosynthetic process (GO:0009813), biological_process : regulation of transcription, DNA-dependent (GO:0006355), biological_process : circadian rhythm (GO:0007623), molecular_function : sequence-specific DNA binding transcription factor activity (GO:0003700), cellul…	Zinc finger, B-box	Cellular Component: intracellular (GO:0005622), Molecular Function: zinc ion binding (GO:0008270)			Zinc finger, B-box	Cellular Component: intracellular (GO:0005622), Molecular Function: zinc ion binding (GO:0008270)			Zinc finger, B-box	Cellular Component: intracellular (GO:0005622), Molecular Function: zinc ion binding (GO:0008270)							NULL
VIT_218s0117g00260	HS-A	NT	1,2778355705	2,50021880432839E-010	protein	gi|225460530|ref|XP_002272533.1|PREDICTED: uncharacterized protein LOC100252905 [Vitis vinifera] >gi|147803306|emb|CAN75474.1| hypothetical protein VITISV_002798 [Vitis vinifera] >gi|296081011|emb|CBI18515.3| unnamed protein product [Vitis vinifera]	biological_process : protein folding (GO:0006457), molecular_function : unfolded protein binding (GO:0051082), biological_process : response to stress (GO:0006950), molecular_function : heat shock protein binding (GO:0031072), cellular_component : chloroplast (GO:0009507)	DnaJ domain		DnaJ domain		DnaJ domain		DnaJ domain		DnaJ domain				DnaJ domain				NULL
VIT_218s0001g15460	HS-A	NT	2,7067876439	3,28809645972759E-010	stearoyl-acp desaturase	gi|225457781|ref|XP_002264795.1|PREDICTED: acyl-[acyl-carrier-protein] desaturase 6, chloroplastic [Vitis vinifera]	biological_process : response to hypoxia (GO:0001666), biological_process : fatty acid biosynthetic process (GO:0006633), biological_process : oxidation-reduction process (GO:0055114), biological_process : systemic acquired resistance, salicylic acid mediated signaling pathway (GO:0009862), molecular_function : transition metal ion binding (GO:0046914), molecular_function : acyl-[acyl-carrier-pro…	Fatty acid desaturase, type 2	Biological Process: fatty acid metabolic process (GO:0006631), Molecular Function: acyl-[acyl-carrier-protein] desaturase activity (GO:0045300), Biological Process: oxidation-reduction process (GO:0055114)	Ribonucleotide reductase-related	Molecular Function: oxidoreductase activity (GO:0016491), Biological Process: oxidation-reduction process (GO:0055114)			Ferritin/ribonucleotide reductase-like	Molecular Function: oxidoreductase activity (GO:0016491), Molecular Function: transition metal ion binding (GO:0046914), Biological Process: oxidation-reduction process (GO:0055114)			Stearoyl-ACP desaturase, conserved site	Biological Process: fatty acid biosynthetic process (GO:0006633), Molecular Function: oxidoreductase activity (GO:0016491), Biological Process: oxidation-reduction process (GO:0055114)					NULL
VIT_204s0043g00340	HS-A	NT	1,5428999647	3,35853817968094E-010	transcription repressor kan1-like	gi|225430605|ref|XP_002266463.1|PREDICTED: transcription repressor KAN1 [Vitis vinifera]	biological_process : carpel development (GO:0048440), biological_process : adaxial/abaxial axis specification (GO:0009943), molecular_function : DNA binding (GO:0003677), molecular_function : chromatin binding (GO:0003682), cellular_component : chromatin (GO:0000785)	SANT/Myb domain	Molecular Function: chromatin binding (GO:0003682)	Homeodomain-like	Molecular Function: DNA binding (GO:0003677)			Homeodomain-like	Molecular Function: DNA binding (GO:0003677)							Myb domain, plants		NULL
VIT_203s0088g00320	HS-A	NT	3,2487963441	4,25887826003243E-010	sterol regulatory element-binding protein site 2	gi|225429195|ref|XP_002271890.1|PREDICTED: uncharacterized protein LOC100241185 [Vitis vinifera] >gi|147804805|emb|CAN73523.1| hypothetical protein VITISV_010704 [Vitis vinifera]	biological_process : protein folding (GO:0006457), biological_process : response to high light intensity (GO:0009644), molecular_function : metalloendopeptidase activity (GO:0004222), biological_process : response to hydrogen peroxide (GO:0042542), biological_process : proteolysis (GO:0006508), cellular_component : membrane (GO:0016020), biological_process : response to heat (GO:0009408), cellula…																	NULL
VIT_204s0008g03990	HS-A	NT	2,1140036431	4,75883208676057E-010	dehydration-responsive protein rd22	gi|296081902|emb|CBI20907.3|unnamed protein product [Vitis vinifera]
VIT_218s0041g01220	HS-A	NT	2,8016062666	5,41297560348226E-010	acyl- n-acyltransferases-like protein	gi|359493310|ref|XP_002280208.2|PREDICTED: uncharacterized protein LOC100244789 [Vitis vinifera]	molecular_function : N-acetyltransferase activity (GO:0008080), cellular_component : plastid (GO:0009536), biological_process : acyl-carrier-protein biosynthetic process (GO:0042967)	GNAT domain	Molecular Function: N-acetyltransferase activity (GO:0008080)	Acyl-CoA N-acyltransferase		GNAT domain	Molecular Function: N-acetyltransferase activity (GO:0008080)	Acyl-CoA N-acyltransferase
VIT_218s0086g00380	HS-A	NT	2,7638668016	5,8766690143705E-010	pinus taeda anonymous locus 2_10390_01 genomic sequence	gi|147846222|emb|CAN79499.1|hypothetical protein VITISV_033705 [Vitis vinifera]	cellular_component : membrane (GO:0016020), molecular_function : oxidoreductase activity (GO:0016491)	Protein of unknown function DUF1442		NULL				NULL
VIT_206s0004g03310	HS-A	NT	1,2613640188	1,33964752510663E-009	alpha beta fold family protein	gi|147790776|emb|CAN61817.1|hypothetical protein VITISV_015154 [Vitis vinifera]	cellular_component : cytoplasm (GO:0005737), biological_process : protein glycosylation (GO:0006486), molecular_function : hydrolase activity (GO:0016787), cellular_component : nucleus (GO:0005634)	NULL		NULL														NULL
VIT_216s0098g00710	HS-A	NT	1,7344797595	1,3705139069983E-009	serine-type endopeptidase inhibitor	gi|225455171|ref|XP_002268733.1|PREDICTED: uncharacterized protein LOC100253810 [Vitis vinifera]	molecular_function : peptidase activity (GO:0008233), molecular_function : serine-type endopeptidase inhibitor activity (GO:0004867), cellular_component : cytoplasmic membrane-bounded vesicle (GO:0016023), cellular_component : plasma membrane (GO:0005886), cellular_component : chloroplast (GO:0009507), biological_process : proteolysis (GO:0006508)			NULL
VIT_212s0028g00520	HS-A	NT	1,255817015	1,53041181498425E-009	uncharacterized protein	gi|225446815|ref|XP_002283386.1|PREDICTED: uncharacterized protein LOC100243650 isoform 1 [Vitis vinifera] >gi|359485353|ref|XP_003633263.1| PREDICTED: uncharacterized protein LOC100243650 isoform 2 [Vitis vinifera] >gi|302143535|emb|CBI22096.3| unnamed protein product [Vitis vinifera]	cellular_component : chloroplast thylakoid membrane (GO:0009535)
VIT_201s0026g01570	HS-A	NT	1,5764726673	1,53537242007668E-009	nitrate transporter -like	gi|359473379|ref|XP_002269693.2|PREDICTED: nitrate transporter 1.2-like [Vitis vinifera]	molecular_function : abscisic acid transporter activity (GO:0090440), biological_process : response to nematode (GO:0009624), cellular_component : plasma membrane (GO:0005886), biological_process : abscisic acid transport (GO:0080168), molecular_function : calcium ion binding (GO:0005509), biological_process : regulation of stomatal movement (GO:0010119)	Proton-dependent oligopeptide transporter family	Molecular Function: transporter activity (GO:0005215), Biological Process: transport (GO:0006810), Cellular Component: membrane (GO:0016020)	NULL				Major facilitator superfamily domain, general substrate transporter										NULL
VIT_216s0100g00640	HS-A	NT	1,3883580842	1,5572778538419E-009	membrane protein	gi|359490352|ref|XP_003634078.1|PREDICTED: inactive rhomboid protein 1 [Vitis vinifera]	molecular_function : serine-type endopeptidase activity (GO:0004252), cellular_component : Golgi apparatus (GO:0005794), molecular_function : nucleic acid binding (GO:0003676), cellular_component : plasmodesma (GO:0009506), cellular_component : integral to membrane (GO:0016021), biological_process : proteolysis (GO:0006508), molecular_function : nucleotide binding (GO:0000166), : (EC:3.4.21.0)	Peptidase S54, rhomboid domain	Molecular Function: serine-type endopeptidase activity (GO:0004252), Cellular Component: integral to membrane (GO:0016021)	NULL				NULL										NULL
VIT_219s0177g00030	HS-A	NT	2,8065034895	2,07134504502851E-009	gibberellin 20-	gi|225461094|ref|XP_002279303.1|PREDICTED: gibberellin 2-beta-dioxygenase 8 [Vitis vinifera] >gi|147806297|emb|CAN72091.1| hypothetical protein VITISV_008387 [Vitis vinifera] >gi|297735958|emb|CBI23932.3| unnamed protein product [Vitis vinifera]	cellular_component : cytoplasm (GO:0005737), molecular_function : flavonol synthase activity (GO:0045431), biological_process : gibberellin metabolic process (GO:0009685), molecular_function : gibberellin 3-beta-dioxygenase activity (GO:0016707), molecular_function : C-19 gibberellin 2-beta-dioxygenase activity (GO:0052634), molecular_function : oxidoreductase activity, acting on single donors wi…	Oxoglutarate/iron-dependent dioxygenase	Molecular Function: oxidoreductase activity (GO:0016491), Molecular Function: oxidoreductase activity, acting on paired donors, with incorporation or reduction of molecular oxygen, 2-oxoglutarate as one donor, and incorporation of one atom each of oxygen into both donors (GO:0016706), Biological Process: oxidation-reduction process (GO:0055114)	NULL		Oxoglutarate/iron-dependent dioxygenase	Molecular Function: oxidoreductase activity (GO:0016491), Molecular Function: oxidoreductase activity, acting on paired donors, with incorporation or reduction of molecular oxygen, 2-oxoglutarate as one donor, and incorporation of one atom each of oxygen into both donors (GO:0016706), Biological Process: oxidation-reduction process (GO:0055114)	NULL										NULL
VIT_207s0031g01910	HS-A	NT	1,3475891418	2,17064552935595E-009	protein	gi|359480865|ref|XP_002275413.2|PREDICTED: uncharacterized protein LOC100254360 [Vitis vinifera]	cellular_component : nucleus (GO:0005634)	Protein of unknown function DUF3511
VIT_219s0015g01370	HS-A	NT	1,7666378197	2,29656618553591E-009	chaperone protein dnaj	gi|225462060|ref|XP_002275924.1|PREDICTED: chaperone protein dnaJ 11, chloroplastic [Vitis vinifera] >gi|296090000|emb|CBI39819.3| unnamed protein product [Vitis vinifera]	biological_process : protein folding (GO:0006457), molecular_function : unfolded protein binding (GO:0051082), biological_process : response to stress (GO:0006950), molecular_function : heat shock protein binding (GO:0031072)	DnaJ domain		DnaJ domain		DnaJ domain		DnaJ domain		DnaJ domain		DnaJ domain, conserved site		DnaJ domain				NULL
VIT_211s0037g00070	HS-A	NT	2,0501903663	2,47540579260172E-009	nadp-dependent glyceraldehyde-3-phosphate dehydrogenase	gi|225445885|ref|XP_002279374.1|PREDICTED: NADP-dependent glyceraldehyde-3-phosphate dehydrogenase [Vitis vinifera] >gi|297743634|emb|CBI36517.3| unnamed protein product [Vitis vinifera]	molecular_function : glyceraldehyde-3-phosphate dehydrogenase (NADP+) (non-phosphorylating) activity (GO:0008886), cellular_component : cytosol (GO:0005829), biological_process : response to stress (GO:0006950), biological_process : oxidation-reduction process (GO:0055114), biological_process : glycolysis (GO:0006096), : (EC:1.2.1.9)	Aldehyde dehydrogenase domain	Biological Process: metabolic process (GO:0008152), Molecular Function: oxidoreductase activity (GO:0016491), Biological Process: oxidation-reduction process (GO:0055114)	Aldehyde dehydrogenase, N-terminal	Biological Process: metabolic process (GO:0008152), Molecular Function: oxidoreductase activity (GO:0016491), Biological Process: oxidation-reduction process (GO:0055114)			Aldehyde/histidinol dehydrogenase	Biological Process: metabolic process (GO:0008152), Molecular Function: oxidoreductase activity (GO:0016491), Biological Process: oxidation-reduction process (GO:0055114)			Aldehyde dehydrogenase, conserved site	Biological Process: metabolic process (GO:0008152), Molecular Function: oxidoreductase activity (GO:0016491), Biological Process: oxidation-reduction process (GO:0055114)					NULL
VIT_216s0039g01670	HS-A	NT	1,3542907686	2,71421466542058E-009	bifunctional dihydroflavonol 4-reductase flavanone 4-reductase-like	gi|225454724|ref|XP_002272488.1|PREDICTED: dihydroflavonol-4-reductase isoform 2 [Vitis vinifera] >gi|225454726|ref|XP_002272449.1| PREDICTED: dihydroflavonol-4-reductase isoform 1 [Vitis vinifera] >gi|297737286|emb|CBI26487.3| unnamed protein product [Vitis vinifera]	biological_process : rRNA processing (GO:0006364), molecular_function : phosphoenolpyruvate carboxykinase (ATP) activity (GO:0004612), molecular_function : dihydrokaempferol 4-reductase activity (GO:0045552), molecular_function : 3-beta-hydroxy-delta5-steroid dehydrogenase activity (GO:0003854), molecular_function : ATP binding (GO:0005524), cellular_component : small-subunit processome (GO:00320…	NULL		NAD(P)-binding domain	Molecular Function: nucleotide binding (GO:0000166)			NULL										NULL
VIT_200s0779g00010	HS-A	NT	1,2641648075	3,32254167501912E-009	uncharacterized protein loc100853077	gi|359497301|ref|XP_003635478.1|PREDICTED: uncharacterized protein LOC100853077 [Vitis vinifera]
VIT_200s0965g00010	HS-A	NT	1,9113542277	3,78052411709559E-009	magnesium-chelatase subunit chloroplastic-like	gi|296080900|emb|CBI14773.3|unnamed protein product [Vitis vinifera]	molecular_function : nucleoside-triphosphatase activity (GO:0017111), molecular_function : magnesium chelatase activity (GO:0016851), biological_process : isopentenyl diphosphate biosynthetic process, methylerythritol 4-phosphate pathway (GO:0019288), biological_process : chlorophyll biosynthetic process (GO:0015995), cellular_component : magnesium chelatase complex (GO:0010007), molecular_functi…			NULL				NULL										NULL
VIT_204s0008g04000	HS-A	NT	2,026516579	4,35861374301928E-009	burp domain-containing protein 3	gi|296081906|emb|CBI20911.3|unnamed protein product [Vitis vinifera]	biological_process : response to abscisic acid stimulus (GO:0009737), biological_process : response to desiccation (GO:0009269), biological_process : response to salt stress (GO:0009651)	BURP domain				BURP domain				BURP domain								NULL
VIT_211s0016g02570	HS-A	NT	1,6317268949	4,35861374301928E-009	phospholipase a2	gi|225444991|ref|XP_002282822.1|PREDICTED: probable phospholipase A2 homolog 1 [Vitis vinifera] >gi|297738701|emb|CBI27946.3| unnamed protein product [Vitis vinifera]	molecular_function : calcium ion binding (GO:0005509), biological_process : response to light stimulus (GO:0009416), biological_process : regulation of stomatal movement (GO:0010119), biological_process : response to auxin stimulus (GO:0009733), biological_process : pollen tube growth (GO:0009860), biological_process : pollen development (GO:0009555), biological_process : positive regulation of c…	Phospholipase A2 domain		Phospholipase A2 domain				Phospholipase A2 domain				Phospholipase A2, active site	Molecular Function: phospholipase A2 activity (GO:0004623), Biological Process: phospholipid metabolic process (GO:0006644), Biological Process: lipid catabolic process (GO:0016042)					NULL
VIT_200s0374g00050	HS-A	NT	1,4694611921	6,86901797694903E-009	u-box domain-containing protein 8-like	gi|359496637|ref|XP_003635287.1|PREDICTED: U-box domain-containing protein 8-like [Vitis vinifera] >gi|359497783|ref|XP_003635641.1| PREDICTED: U-box domain-containing protein 8-like [Vitis vinifera] >gi|147827038|emb|CAN62279.1| hypothetical protein VITISV_042771 [Vitis vinifera] >gi|296084802|emb|CBI25940.3| unnamed protein product [Vitis vinifera]	molecular_function : kinesin binding (GO:0019894), biological_process : protein ubiquitination (GO:0016567), molecular_function : ubiquitin-protein ligase activity (GO:0004842), cellular_component : nucleus (GO:0005634), molecular_function : zinc ion binding (GO:0008270), cellular_component : kinesin complex (GO:0005871), cellular_component : ubiquitin ligase complex (GO:0000151), : (EC:6.3.2.19)	U box domain	Cellular Component: ubiquitin ligase complex (GO:0000151), Molecular Function: ubiquitin-protein ligase activity (GO:0004842), Biological Process: protein ubiquitination (GO:0016567)	Armadillo-like helical		Armadillo	Molecular Function: protein binding (GO:0005515)	Armadillo-type fold	Molecular Function: binding (GO:0005488)	U box domain	Cellular Component: ubiquitin ligase complex (GO:0000151), Molecular Function: ubiquitin-protein ligase activity (GO:0004842), Biological Process: protein ubiquitination (GO:0016567)							NULL
VIT_203s0088g00270	HS-A	NT	1,7693710376	6,86901797694903E-009	uncharacterized protein	gi|225429205|ref|XP_002276348.1|PREDICTED: uncharacterized protein LOC100258330 [Vitis vinifera]	cellular_component : mitochondrion (GO:0005739)
VIT_206s0004g03210	HS-A	NT	1,5312140986	9,29283480541234E-009	uncharacterized protein	gi|225435245|ref|XP_002285005.1|PREDICTED: uncharacterized protein LOC100241578 [Vitis vinifera] >gi|297746223|emb|CBI16279.3| unnamed protein product [Vitis vinifera]
VIT_203s0017g01290	HS-A	NT	2,548285777	1,44098553072625E-008	white-brown-complex abc transporter family	gi|225462866|ref|XP_002270573.1|PREDICTED: ABC transporter G family member 11 [Vitis vinifera]	molecular_function : organic phosphonate transmembrane-transporting ATPase activity (GO:0015416), biological_process : ATP catabolic process (GO:0006200), molecular_function : ATP binding (GO:0005524), cellular_component : membrane (GO:0016020), biological_process : organic phosphonate transport (GO:0015716), biological_process : organophosphate ester transport (GO:0015748), : (EC:3.6.3.28)	ABC-2 type transporter	Cellular Component: membrane (GO:0016020)	NULL		ABC transporter-like	Molecular Function: ATP binding (GO:0005524), Molecular Function: ATPase activity (GO:0016887)	NULL				ABC transporter, conserved site	Molecular Function: ATP binding (GO:0005524), Molecular Function: ATPase activity (GO:0016887)					NULL
VIT_219s0014g05050	HS-A	NT	1,520613541	1,44098553072625E-008	kda class vi heat shock protein	gi|225461152|ref|XP_002282763.1|PREDICTED: 21.7 kDa class VI heat shock protein [Vitis vinifera] >gi|302143199|emb|CBI20494.3| unnamed protein product [Vitis vinifera]	biological_process : response to high light intensity (GO:0009644), biological_process : response to hydrogen peroxide (GO:0042542), cellular_component : mitochondrion (GO:0005739), biological_process : response to heat (GO:0009408)	Alpha crystallin/Hsp20 domain		NULL		Alpha crystallin/Hsp20 domain		HSP20-like chaperone										NULL
VIT_211s0016g04270	HS-A	NT	1,5865141194	1,50964754341501E-008	alpha beta fold family protein	gi|225445312|ref|XP_002284711.1|PREDICTED: sigma factor sigB regulation protein rsbQ isoform 1 [Vitis vinifera] >gi|297738861|emb|CBI28106.3| unnamed protein product [Vitis vinifera]	molecular_function : hydrolase activity (GO:0016787), cellular_component : cytoplasm (GO:0005737)	NULL		NULL				NULL										NULL
VIT_210s0116g01550	HS-A	NT	1,4577953368	1,6249132999996E-008	uncharacterized protein	gi|225444474|ref|XP_002272746.1|PREDICTED: uncharacterized protein LOC100245276 [Vitis vinifera]	biological_process : chlorophyll catabolic process (GO:0015996), biological_process : transmembrane transport (GO:0055085), cellular_component : integral to membrane (GO:0016021), cellular_component : mitochondrion (GO:0005739)
VIT_201s0010g01840	HS-A	NT	1,1753321456	1,64615046267671E-008	protein	gi|225468805|ref|XP_002263365.1|PREDICTED: GEM-like protein 5 [Vitis vinifera] >gi|297738289|emb|CBI27490.3| unnamed protein product [Vitis vinifera]	cellular_component : cytoplasm (GO:0005737), biological_process : heat acclimation (GO:0010286)	GRAM								GRAM								NULL
VIT_210s0003g03510	HS-A	NT	1,3557965177	1,68276567646888E-008	calcyclin-binding protein	gi|225443859|ref|XP_002276421.1|PREDICTED: calcyclin-binding protein [Vitis vinifera] >gi|297740707|emb|CBI30889.3| unnamed protein product [Vitis vinifera]	biological_process : protein folding (GO:0006457), biological_process : response to high light intensity (GO:0009644), biological_process : response to endoplasmic reticulum stress (GO:0034976), cellular_component : plasma membrane (GO:0005886), biological_process : response to hydrogen peroxide (GO:0042542), cellular_component : nucleus (GO:0005634), biological_process : response to heat (GO:000…	CS domain		NULL		CS-like domain		HSP20-like chaperone										NULL
VIT_209s0002g05190	HS-A	NT	1,9061563601	1,7255213608054E-008	unnamed protein product [Vitis vinifera]	gi|297743327|emb|CBI36194.3|unnamed protein product [Vitis vinifera]
VIT_217s0000g03790	HS-A	NT	1,5539379775	1,82680850380347E-008	uncharacterized protein	gi|225455914|ref|XP_002276499.1|PREDICTED: uncharacterized protein LOC100255921 [Vitis vinifera]
VIT_200s2386g00010	HS-A	NT	1,5245842708	0,000000023	uncharacterized protein loc100852909	gi|359497794|ref|XP_003635644.1|PREDICTED: uncharacterized protein LOC100852909 [Vitis vinifera]		Protein of unknown function DUF241, plant
VIT_211s0037g00860	HS-A	NT	1,3955230308	2,76664256282431E-008	heptahelical transmembrane protein2	gi|147816024|emb|CAN61543.1|hypothetical protein VITISV_008489 [Vitis vinifera]	biological_process : response to sucrose stimulus (GO:0009744), biological_process : response to hormone stimulus (GO:0009725), biological_process : response to oxidative stress (GO:0006979), cellular_component : integral to membrane (GO:0016021), biological_process : sterol biosynthetic process (GO:0016126)	Hly-III-related	Cellular Component: integral to membrane (GO:0016021)															NULL
VIT_204s0043g00310	HS-A	NT	1,4988658112	2,77226068318897E-008	protein	gi|225430602|ref|XP_002265803.1|PREDICTED: uncharacterized protein C11orf73 homolog [Vitis vinifera] >gi|147800174|emb|CAN77663.1| hypothetical protein VITISV_027383 [Vitis vinifera] >gi|239056165|emb|CAQ58596.1| Unknown gene [Vitis vinifera] >gi|296085140|emb|CBI28635.3| unnamed protein product [Vitis vinifera]	biological_process : protein folding (GO:0006457), biological_process : response to high light intensity (GO:0009644), biological_process : response to endoplasmic reticulum stress (GO:0034976), biological_process : response to hydrogen peroxide (GO:0042542), cellular_component : cytosol (GO:0005829), biological_process : response to heat (GO:0009408)	Protein of unknown function DUF775																NULL
VIT_200s0194g00060	HS-A	NT	1,580351578	2,85917995821673E-008
VIT_218s0086g00552	HS-A	NT	2,9978191843	3,14494964935097E-008	pinus taeda anonymous locus 2_10390_01 genomic sequence	gi|147846222|emb|CAN79499.1|hypothetical protein VITISV_033705 [Vitis vinifera]	cellular_component : membrane (GO:0016020), molecular_function : oxidoreductase activity (GO:0016491)	Protein of unknown function DUF1442		NULL				NULL
VIT_212s0035g01150	HS-A	NT	1,1690989947	3,44679443901698E-008	ras-related protein rabd1	gi|225465202|ref|XP_002264623.1|PREDICTED: ras-related protein RABD1 [Vitis vinifera] >gi|297739505|emb|CBI29687.3| unnamed protein product [Vitis vinifera]	molecular_function : myosin XI tail binding (GO:0080115), biological_process : small GTPase mediated signal transduction (GO:0007264), cellular_component : Golgi membrane (GO:0000139), molecular_function : GTP-dependent protein binding (GO:0030742), biological_process : ER to Golgi vesicle-mediated transport (GO:0006888), cellular_component : trans-Golgi network membrane (GO:0032588), molecular_f…	Small GTPase superfamily	Molecular Function: GTP binding (GO:0005525), Biological Process: small GTPase mediated signal transduction (GO:0007264)	NULL		NULL		Small GTPase superfamily, Rab type	Molecular Function: GTP binding (GO:0005525), Biological Process: small GTPase mediated signal transduction (GO:0007264), Biological Process: protein transport (GO:0015031)	Small GTPase superfamily, Rab type	Molecular Function: GTP binding (GO:0005525), Biological Process: small GTPase mediated signal transduction (GO:0007264), Biological Process: protein transport (GO:0015031)			Small GTPase superfamily	Molecular Function: GTP binding (GO:0005525), Biological Process: small GTPase mediated signal transduction (GO:0007264)	Small GTP-binding protein domain	Molecular Function: GTP binding (GO:0005525)	NULL
VIT_202s0025g03070	HS-A	NT	1,8866508144	0,000000037	zinc finger family protein	gi|225426496|ref|XP_002277530.1|PREDICTED: RING-H2 finger protein ATL79 [Vitis vinifera]	molecular_function : nucleic acid binding (GO:0003676), molecular_function : nucleotide binding (GO:0000166), molecular_function : zinc ion binding (GO:0008270), molecular_function : protein binding (GO:0005515)	Zinc finger, RING-type	Molecular Function: protein binding (GO:0005515), Molecular Function: zinc ion binding (GO:0008270)	Zinc finger, RING/FYVE/PHD-type		Zinc finger, RING-type	Molecular Function: protein binding (GO:0005515), Molecular Function: zinc ion binding (GO:0008270)	NULL		Zinc finger, RING-type	Molecular Function: protein binding (GO:0005515), Molecular Function: zinc ion binding (GO:0008270)							NULL
VIT_201s0137g00820	HS-A	NT	1,4474110193	3,77970650528222E-008	phototropic-responsive nph3-like protein	gi|359473103|ref|XP_002282444.2|PREDICTED: BTB/POZ domain-containing protein At1g67900-like [Vitis vinifera]	biological_process : response to light stimulus (GO:0009416), molecular_function : signal transducer activity (GO:0004871), biological_process : signal transduction (GO:0007165), cellular_component : plasma membrane (GO:0005886)	NPH3 domain		BTB/POZ fold		NPH3 domain		BTB/POZ fold										NULL
VIT_207s0005g01830	HS-A	NT	1,8328485298	4,17299859230606E-008	dna methyltransferase 1-associated protein	gi|225437628|ref|XP_002278548.1|PREDICTED: uncharacterized protein LOC100243451 [Vitis vinifera]	biological_process : methylation (GO:0032259), molecular_function : DNA binding (GO:0003677), cellular_component : chloroplast (GO:0009507), biological_process : negative regulation of transcription, DNA-dependent (GO:0045892), molecular_function : methyltransferase activity (GO:0008168), molecular_function : chromatin binding (GO:0003682), cellular_component : nucleus (GO:0005634), cellular_comp…	Insulin-induced protein family
VIT_207s0185g00040	HS-A	NT	1,5567931737	4,32767383618819E-008	uncharacterized protein	gi|296086840|emb|CBI33007.3|unnamed protein product [Vitis vinifera]	biological_process : response to stimulus (GO:0050896)
VIT_218s0001g12120	HS-A	NT	1,4703159491	4,47270623186871E-008	g-box binding factor	gi|225458350|ref|XP_002283244.1|PREDICTED: G-box-binding factor 1 [Vitis vinifera] >gi|302142457|emb|CBI19660.3| unnamed protein product [Vitis vinifera]	biological_process : regulation of transcription, DNA-dependent (GO:0006355), molecular_function : sequence-specific DNA binding (GO:0043565), biological_process : regulation of cell aging (GO:0090342), biological_process : negative regulation of gene expression (GO:0010629), molecular_function : sequence-specific DNA binding transcription factor activity (GO:0003700), cellular_component : cytopl…	G-box binding, MFMR	Molecular Function: DNA binding (GO:0003677), Cellular Component: nucleus (GO:0005634), Biological Process: transcription, DNA-dependent (GO:0006351), Biological Process: regulation of transcription, DNA-dependent (GO:0006355)	NULL		Basic-leucine zipper domain	Molecular Function: sequence-specific DNA binding transcription factor activity (GO:0003700), Biological Process: regulation of transcription, DNA-dependent (GO:0006355), Molecular Function: sequence-specific DNA binding (GO:0043565)			Basic-leucine zipper domain	Molecular Function: sequence-specific DNA binding transcription factor activity (GO:0003700), Biological Process: regulation of transcription, DNA-dependent (GO:0006355), Molecular Function: sequence-specific DNA binding (GO:0043565)	Basic-leucine zipper domain	Molecular Function: sequence-specific DNA binding transcription factor activity (GO:0003700), Biological Process: regulation of transcription, DNA-dependent (GO:0006355), Molecular Function: sequence-specific DNA binding (GO:0043565)					NULL
VIT_219s0014g04780	HS-A	NT	1,7017006512	6,19002619830548E-008	uncharacterized protein loc100258992	gi|225461183|ref|XP_002283133.1|PREDICTED: uncharacterized protein LOC100258992 [Vitis vinifera]
VIT_203s0091g00230	HS-A	NT	1,922601438	0,000000062	uncharacterized protein	gi|225429303|ref|XP_002270096.1|PREDICTED: uncharacterized protein LOC100243866 [Vitis vinifera] >gi|147781856|emb|CAN67723.1| hypothetical protein VITISV_006022 [Vitis vinifera]	biological_process : myo-inositol hexakisphosphate biosynthetic process (GO:0010264)																	NULL
VIT_217s0000g09740	HS-A	NT	1,2635970959	6,7836570213255E-008	protein	gi|225456828|ref|XP_002278591.1|PREDICTED: abhydrolase domain-containing protein FAM108C1-like [Vitis vinifera]	biological_process : positive regulation of cell proliferation (GO:0008284), biological_process : proteolysis (GO:0006508), cellular_component : nucleus (GO:0005634), molecular_function : serine-type peptidase activity (GO:0008236)	NULL		NULL				NULL										NULL
VIT_203s0088g00290	HS-A	NT	2,0118727789	6,78809493377057E-008	tpa_exp: phytosulfokine peptide precursor	gi|225429199|ref|XP_002276272.1|PREDICTED: phytosulfokines 3 [Vitis vinifera] >gi|147769903|emb|CAN65538.1| hypothetical protein VITISV_018587 [Vitis vinifera] >gi|297736408|emb|CBI25131.3| unnamed protein product [Vitis vinifera]	cellular_component : extracellular region (GO:0005576), molecular_function : growth factor activity (GO:0008083), biological_process : cell proliferation (GO:0008283), biological_process : signal transduction (GO:0007165), biological_process : growth (GO:0040007)	Phytosulfokine	Cellular Component: extracellular region (GO:0005576), Molecular Function: growth factor activity (GO:0008083), Biological Process: cell proliferation (GO:0008283)			NULL
VIT_214s0108g00090	HS-A	NT	1,2919510803	0,000000068	2-aminoethanethiol dioxygenase-like	gi|225452714|ref|XP_002282633.1|PREDICTED: 2-aminoethanethiol dioxygenase isoform 2 [Vitis vinifera] >gi|296082863|emb|CBI22164.3| unnamed protein product [Vitis vinifera]	biological_process : response to hypoxia (GO:0001666), biological_process : anaerobic respiration (GO:0009061), biological_process : systemic acquired resistance, salicylic acid mediated signaling pathway (GO:0009862), biological_process : xylem development (GO:0010089), molecular_function : cysteamine dioxygenase activity (GO:0047800), biological_process : regulation of hydrogen peroxide metabol…	Cysteamine dioxygenase	Molecular Function: cysteamine dioxygenase activity (GO:0047800), Biological Process: oxidation-reduction process (GO:0055114)	RmlC-like jelly roll fold				RmlC-like cupin domain										NULL
VIT_218s0072g00150	HS-A	NT	1,7036798628	9,16404678519622E-008	protein	gi|359493151|ref|XP_003634523.1|PREDICTED: uncharacterized protein LOC100854843 [Vitis vinifera]	cellular_component : nucleus (GO:0005634)	Protein of unknown function DUF3511
VIT_200s0323g00020	HS-A	NT	1,3020709929	1,04906445197739E-007	fam10 family protein at4g22670-like	gi|356563248|ref|XP_003549876.1|PREDICTED: FAM10 family protein At4g22670-like [Glycine max]
VIT_219s0090g01080	HS-A	NT	1,1734494609	1,04934784892376E-007	ethylene-responsive transcription factor 3-like	gi|225460871|ref|XP_002278022.1|PREDICTED: ethylene-responsive transcription factor 3-like [Vitis vinifera]	biological_process : regulation of transcription, DNA-dependent (GO:0006355), molecular_function : DNA binding (GO:0003677), molecular_function : sequence-specific DNA binding transcription factor activity (GO:0003700), cellular_component : transcription factor complex (GO:0005667), biological_process : regulation of transcription, DNA-dependent (GO:0045449)	AP2/ERF domain	Molecular Function: sequence-specific DNA binding transcription factor activity (GO:0003700), Biological Process: regulation of transcription, DNA-dependent (GO:0006355)	AP2/ERF domain	Molecular Function: sequence-specific DNA binding transcription factor activity (GO:0003700), Biological Process: regulation of transcription, DNA-dependent (GO:0006355)	AP2/ERF domain	Molecular Function: sequence-specific DNA binding transcription factor activity (GO:0003700), Biological Process: regulation of transcription, DNA-dependent (GO:0006355)	DNA-binding, integrase-type	Molecular Function: DNA binding (GO:0003677)	AP2/ERF domain	Molecular Function: sequence-specific DNA binding transcription factor activity (GO:0003700), Biological Process: regulation of transcription, DNA-dependent (GO:0006355)			AP2/ERF domain	Molecular Function: sequence-specific DNA binding transcription factor activity (GO:0003700), Biological Process: regulation of transcription, DNA-dependent (GO:0006355)			NULL
VIT_218s0122g00180	HS-A	NT	6,5329566523	1,13698615331148E-007	probable calcium-binding protein cml31-like	gi|297745636|emb|CBI40801.3|unnamed protein product [Vitis vinifera]	biological_process : response to wounding (GO:0009611), biological_process : response to ozone (GO:0010193), cellular_component : cytoplasm (GO:0005737), molecular_function : calcium ion binding (GO:0005509), cellular_component : plasma membrane (GO:0005886)	NULL		EF-hand-like domain	Molecular Function: calcium ion binding (GO:0005509)	Calcium-binding EF-hand	Molecular Function: calcium ion binding (GO:0005509)	NULL		Calcium-binding EF-hand	Molecular Function: calcium ion binding (GO:0005509)	EF-Hand 1, calcium-binding site						NULL
VIT_208s0040g01720	HS-A	NT	1,3025899446	1,33321089591689E-007	uncharacterized protein loc100853066	gi|297741615|emb|CBI32747.3|unnamed protein product [Vitis vinifera]
VIT_209s0070g00060	HS-A	NT	1,1638013667	1,33321089591689E-007	probable ccr4-associated factor 1 homolog 7-like	gi|225465508|ref|XP_002272165.1|PREDICTED: probable CCR4-associated factor 1 homolog 7 isoform 1 [Vitis vinifera]	molecular_function : poly(A)-specific ribonuclease activity (GO:0004535), molecular_function : nucleic acid binding (GO:0003676), biological_process : N-terminal protein myristoylation (GO:0006499), cellular_component : nucleus (GO:0005634), biological_process : RNA modification (GO:0009451), biological_process : regulation of RNA metabolic process (GO:0051252), : (EC:3.1.13.4)	Ribonuclease CAF1	Cellular Component: nucleus (GO:0005634)	NULL				Ribonuclease H-like domain	Molecular Function: nucleic acid binding (GO:0003676)									NULL
VIT_208s0007g00740	HS-A	NT	1,3108829191	0,000000134	hsp70-binding protein 1-like	gi|225440422|ref|XP_002269511.1|PREDICTED: hsp70-binding protein 1-like [Vitis vinifera]	cellular_component : cytoplasm (GO:0005737), biological_process : protein folding (GO:0006457), biological_process : response to high light intensity (GO:0009644), molecular_function : Hsp70 protein binding (GO:0030544), biological_process : response to hydrogen peroxide (GO:0042542), cellular_component : nucleus (GO:0005634), biological_process : response to heat (GO:0009408), biological_process…			Armadillo-like helical				Armadillo-type fold	Molecular Function: binding (GO:0005488)	Armadillo	Molecular Function: protein binding (GO:0005515)							NULL
VIT_200s0186g00020	HS-A	NT	1,3339543148	1,38256489577286E-007	ubiquitin-like protein smt3	gi|225469335|ref|XP_002271938.1|PREDICTED: small ubiquitin-related modifier 2 isoform 1 [Vitis vinifera] >gi|147785046|emb|CAN71030.1| hypothetical protein VITISV_013543 [Vitis vinifera]	cellular_component : nucleus (GO:0005634), biological_process : protein sumoylation (GO:0016925), molecular_function : protein tag (GO:0031386), biological_process : response to heat (GO:0009408), molecular_function : protein binding (GO:0005515)	Small ubiquitin-related modifier, SUMO		NULL		Ubiquitin supergroup		NULL		Ubiquitin	Molecular Function: protein binding (GO:0005515)							NULL
VIT_212s0134g00400	HS-A	NT	2,2141083369	1,39337181011639E-007	zinc finger protein constans-like protein	gi|147766884|emb|CAN67529.1|hypothetical protein VITISV_004310 [Vitis vinifera]	molecular_function : zinc ion binding (GO:0008270), cellular_component : intracellular (GO:0005622)					Zinc finger, B-box	Cellular Component: intracellular (GO:0005622), Molecular Function: zinc ion binding (GO:0008270)			Zinc finger, B-box	Cellular Component: intracellular (GO:0005622), Molecular Function: zinc ion binding (GO:0008270)							NULL
VIT_205s0094g01260	HS-A	NT	2,2944509499	1,42161593807045E-007	protein	gi|147783624|emb|CAN68145.1|hypothetical protein VITISV_035662 [Vitis vinifera]	biological_process : response to oxidative stress (GO:0006979), biological_process : response to cadmium ion (GO:0046686), cellular_component : plasma membrane (GO:0005886), molecular_function : 2-alkenal reductase [NAD(P)] activity (GO:0032440), cellular_component : nucleus (GO:0005634), cellular_component : cytosol (GO:0005829), molecular_function : zinc ion binding (GO:0008270), molecular_func…	Alcohol dehydrogenase, C-terminal	Molecular Function: zinc ion binding (GO:0008270), Molecular Function: oxidoreductase activity (GO:0016491), Biological Process: oxidation-reduction process (GO:0055114)	NAD(P)-binding domain	Molecular Function: nucleotide binding (GO:0000166)			Alcohol dehydrogenase superfamily, zinc-type	Molecular Function: zinc ion binding (GO:0008270), Molecular Function: oxidoreductase activity (GO:0016491), Biological Process: oxidation-reduction process (GO:0055114)	Polyketide synthase, enoylreductase	Molecular Function: oxidoreductase activity (GO:0016491), Molecular Function: transferase activity, transferring acyl groups other than amino-acyl groups (GO:0016747)							NULL
VIT_208s0040g02250	HS-A	NT	1,7618453919	1,59440131914151E-007	uncharacterized protein loc100251731	gi|225439914|ref|XP_002279855.1|PREDICTED: uncharacterized protein LOC100251731 [Vitis vinifera]
VIT_200s0227g00170	HS-A	NT	1,2262196498	1,66405405922819E-007	at1g16240 f3o9_4	gi|359495954|ref|XP_002272842.2|PREDICTED: syntaxin-51-like [Vitis vinifera]	biological_process : protein targeting to vacuole (GO:0006623), biological_process : membrane fusion (GO:0006944), cellular_component : vacuole (GO:0005773), biological_process : intra-Golgi vesicle-mediated transport (GO:0006891), molecular_function : SNAP receptor activity (GO:0005484), cellular_component : Golgi apparatus (GO:0005794), biological_process : cell morphogenesis (GO:0000902), biol…	Target SNARE coiled-coil domain	Molecular Function: protein binding (GO:0005515)	NULL		Target SNARE coiled-coil domain	Molecular Function: protein binding (GO:0005515)			Target SNARE coiled-coil domain	Molecular Function: protein binding (GO:0005515)							NULL
VIT_204s0008g02620	HS-A	NT	1,2852713127	1,75413540070961E-007	small nuclear ribonucleoprotein-associated protein b	gi|225429803|ref|XP_002282858.1|PREDICTED: uncharacterized protein LOC100262900 [Vitis vinifera]	molecular_function : nucleic acid binding (GO:0003676), cellular_component : ribonucleoprotein complex (GO:0030529), cellular_component : nucleus (GO:0005634)	Ribonucleoprotein LSM domain		NULL				Like-Sm (LSM) domain										NULL
VIT_207s0151g00470	HS-A	NT	1,3168857145	1,76347329773317E-007	serine-threonine protein plant-	gi|225438213|ref|XP_002265055.1|PREDICTED: LRR receptor-like serine/threonine-protein kinase GSO1 [Vitis vinifera]	molecular_function : kinase activity (GO:0016301), biological_process : signal transduction (GO:0007165), biological_process : phosphorylation (GO:0016310), cellular_component : plasma membrane (GO:0005886), molecular_function : protein binding (GO:0005515)	NULL		NULL				NULL						NULL				NULL
VIT_212s0057g00100	HS-A	NT	1,9444269034	1,77443845740688E-007	uncharacterized protein loc100257932	gi|225447661|ref|XP_002275421.1|PREDICTED: uncharacterized protein LOC100257932 [Vitis vinifera]		Protein of unknown function wound-induced
VIT_203s0063g00380	HS-A	NT	1,5275730092	2,02400920842063E-007	cytochrome p450	gi|225428814|ref|XP_002282233.1|PREDICTED: abscisic acid 8'-hydroxylase 4-like [Vitis vinifera]	biological_process : oxidation-reduction process (GO:0055114), molecular_function : (+)-abscisic acid 8-hydroxylase activity (GO:0010295), biological_process : abscisic acid metabolic process (GO:0009687), biological_process : response to red light (GO:0010114), molecular_function : electron carrier activity (GO:0009055), molecular_function : oxygen binding (GO:0019825), molecular_function : heme…	Cytochrome P450	Molecular Function: iron ion binding (GO:0005506), Molecular Function: electron carrier activity (GO:0009055), Molecular Function: oxidoreductase activity, acting on paired donors, with incorporation or reduction of molecular oxygen (GO:0016705), Molecular Function: heme binding (GO:0020037), Biological Process: oxidation-reduction process (GO:0055114)	Cytochrome P450	Molecular Function: iron ion binding (GO:0005506), Molecular Function: electron carrier activity (GO:0009055), Molecular Function: oxidoreductase activity, acting on paired donors, with incorporation or reduction of molecular oxygen (GO:0016705), Molecular Function: heme binding (GO:0020037), Biological Process: oxidation-reduction process (GO:0055114)			Cytochrome P450	Molecular Function: iron ion binding (GO:0005506), Molecular Function: electron carrier activity (GO:0009055), Molecular Function: oxidoreductase activity, acting on paired donors, with incorporation or reduction of molecular oxygen (GO:0016705), Molecular Function: heme binding (GO:0020037), Biological Process: oxidation-reduction process (GO:0055114)			Cytochrome P450, conserved site	Molecular Function: oxidoreductase activity, acting on paired donors, with incorporation or reduction of molecular oxygen (GO:0016705), Biological Process: oxidation-reduction process (GO:0055114)	Cytochrome P450, E-class, group I	Molecular Function: iron ion binding (GO:0005506), Molecular Function: oxidoreductase activity, acting on paired donors, with incorporation or reduction of molecular oxygen (GO:0016705), Molecular Function: heme binding (GO:0020037), Biological Process: oxidation-reduction process (GO:0055114)			NULL
VIT_201s0010g03320	HS-A	NT	1,5613485769	2,38616167355677E-007	f-box family protein	gi|225425476|ref|XP_002272745.1|PREDICTED: F-box/kelch-repeat protein At1g67480 [Vitis vinifera] >gi|297738424|emb|CBI27625.3| unnamed protein product [Vitis vinifera]	cellular_component : cytoplasm (GO:0005737), molecular_function : protein binding (GO:0005515)	Kelch repeat type 1	Molecular Function: protein binding (GO:0005515)	Galactose oxidase, beta-propeller				NULL		Kelch repeat type 1	Molecular Function: protein binding (GO:0005515)							NULL
VIT_210s0116g01820	HS-A	NT	1,7546191005	2,64322237687467E-007	uncharacterized protein	gi|359483369|ref|XP_003632945.1|PREDICTED: uncharacterized protein LOC100855186 [Vitis vinifera]	cellular_component : chloroplast (GO:0009507)	Senescence regulator
VIT_205s0020g04450	HS-A	NT	1,1186798898	2,65842831862973E-007	g-protein gamma subunit 2	gi|225432852|ref|XP_002283821.1|PREDICTED: uncharacterized protein LOC100256197 [Vitis vinifera] >gi|297737134|emb|CBI26335.3| unnamed protein product [Vitis vinifera]	cellular_component : heterotrimeric G-protein complex (GO:0005834), molecular_function : signal transducer activity (GO:0004871), biological_process : lateral root development (GO:0048527), biological_process : G-protein coupled receptor signaling pathway (GO:0007186), biological_process : seed germination (GO:0009845), biological_process : basipetal auxin transport (GO:0010540)	G-protein gamma-like domain	Molecular Function: signal transducer activity (GO:0004871), Cellular Component: heterotrimeric G-protein complex (GO:0005834), Biological Process: G-protein coupled receptor signaling pathway (GO:0007186)
VIT_208s0007g00930	HS-A	NT	1,5732953831	3,12272362109664E-007	probable e3 ubiquitin-protein ligase herc1-like	gi|359482088|ref|XP_002271900.2|PREDICTED: probable E3 ubiquitin-protein ligase HERC3-like isoform 1 [Vitis vinifera]	molecular_function : Ran GTPase binding (GO:0008536), molecular_function : kinase activity (GO:0016301), biological_process : phosphorylation (GO:0016310), molecular_function : chromatin binding (GO:0003682), cellular_component : chromatin (GO:0000785)	Regulator of chromosome condensation, RCC1		Regulator of chromosome condensation 1/beta-lactamase-inhibitor protein II		Regulator of chromosome condensation, RCC1		Regulator of chromosome condensation 1/beta-lactamase-inhibitor protein II				Regulator of chromosome condensation, RCC1		Regulator of chromosome condensation, RCC1				NULL
VIT_206s0004g00710	HS-A	NT	1,015048499	3,13293867694803E-007	sc35-like splicing factor 33	gi|225435731|ref|XP_002285703.1|PREDICTED: uncharacterized protein LOC100263951 [Vitis vinifera]	cellular_component : interchromatin granule (GO:0035061), molecular_function : nucleotide binding (GO:0000166), cellular_component : nuclear speck (GO:0016607), biological_process : production of siRNA involved in RNA interference (GO:0030422), cellular_component : nucleolus (GO:0005730), cellular_component : cytosol (GO:0005829), molecular_function : nucleic acid binding (GO:0003676), molecular_…	RNA recognition motif domain	Molecular Function: nucleic acid binding (GO:0003676)	Nucleotide-binding, alpha-beta plait	Molecular Function: nucleotide binding (GO:0000166)	RNA recognition motif domain	Molecular Function: nucleic acid binding (GO:0003676)			RNA recognition motif domain	Molecular Function: nucleic acid binding (GO:0003676)							NULL
VIT_218s0001g13190	HS-A	NT	1,7082985466	3,63596908368184E-007	uncharacterized protein loc100852518	gi|359492166|ref|XP_003634373.1|PREDICTED: uncharacterized protein LOC100852518 [Vitis vinifera]
VIT_211s0206g00120	HS-A	NT	1,5042624348	3,97934663905411E-007	temperature-induced lipocalin	gi|297735900|emb|CBI18676.3|unnamed protein product [Vitis vinifera]	biological_process : hyperosmotic salinity response (GO:0042538), cellular_component : vacuole (GO:0005773), biological_process : response to cold (GO:0009409), cellular_component : plasma membrane (GO:0005886), biological_process : transport (GO:0006810), cellular_component : endoplasmic reticulum (GO:0005783), biological_process : response to heat (GO:0009408), biological_process : response to …	Lipocalin/cytosolic fatty-acid binding protein domain		Calycin				Calycin-like										NULL
VIT_215s0046g01340	HS-A	NT	2,4230664156	4,1434700913652E-007	protein	gi|225454454|ref|XP_002280531.1|PREDICTED: uncharacterized protein LOC100261908 [Vitis vinifera] >gi|297745397|emb|CBI40477.3| unnamed protein product [Vitis vinifera]
VIT_217s0000g01110	HS-A	NT	1,8623605986	4,20630018420857E-007	heavy-metal-associated domain--containing protein	gi|225456373|ref|XP_002284075.1|PREDICTED: uncharacterized protein LOC100249014 [Vitis vinifera]	molecular_function : transition metal ion binding (GO:0046914), biological_process : virus induced gene silencing (GO:0009616), biological_process : vegetative phase change (GO:0010050), biological_process : cellular transition metal ion homeostasis (GO:0046916), cellular_component : cytoplasm (GO:0005737), biological_process : metal ion transport (GO:0030001), cellular_component : nucleus (GO:00…	Heavy metal-associated domain, HMA	Biological Process: metal ion transport (GO:0030001), Molecular Function: metal ion binding (GO:0046872)	NULL		Heavy metal-associated domain, HMA	Biological Process: metal ion transport (GO:0030001), Molecular Function: metal ion binding (GO:0046872)	Heavy metal-associated domain, HMA	Biological Process: metal ion transport (GO:0030001), Molecular Function: metal ion binding (GO:0046872)									NULL
VIT_212s0057g00180	HS-A	NT	2,2062295468	4,54722921474862E-007	uncharacterized protein loc100266494	gi|296084964|emb|CBI28379.3|unnamed protein product [Vitis vinifera]		Protein of unknown function wound-induced
VIT_207s0151g00360	HS-A	NT	1,1239883119	4,79380138945488E-007	nuclease harbi1-like	gi|359479713|ref|XP_003632343.1|PREDICTED: putative nuclease HARBI1-like [Vitis vinifera]	cellular_component : nucleus (GO:0005634), molecular_function : hydrolase activity, acting on ester bonds (GO:0016788)	NULL																Harbinger transposase-derived nuclease
VIT_218s0001g03150	HS-A	NT	1,2788531323	5,03066211912862E-007	cation transport protein	gi|225459528|ref|XP_002285846.1|PREDICTED: cation transport regulator-like protein 2 [Vitis vinifera] >gi|302141833|emb|CBI19036.3| unnamed protein product [Vitis vinifera]	molecular_function : zinc ion binding (GO:0008270), cellular_component : cytosol (GO:0005829)	ChaC-like protein		Butirosin biosynthesis, BtrG-like														NULL
VIT_205s0049g00300	HS-A	NT	2,0220057189	5,232402238165E-007	1-aminocyclopropane-1-carboxylate oxidase-like protein	gi|147818396|emb|CAN62402.1|hypothetical protein VITISV_000986 [Vitis vinifera]	molecular_function : desacetoxyvindoline 4-hydroxylase activity (GO:0050590), biological_process : regulation of glucosinolate biosynthetic process (GO:0010439), molecular_function : iron ion binding (GO:0005506), biological_process : oxidation-reduction process (GO:0055114), biological_process : indole biosynthetic process (GO:0042432), : (EC:1.14.11.20)	Oxoglutarate/iron-dependent dioxygenase	Molecular Function: oxidoreductase activity (GO:0016491), Molecular Function: oxidoreductase activity, acting on paired donors, with incorporation or reduction of molecular oxygen, 2-oxoglutarate as one donor, and incorporation of one atom each of oxygen into both donors (GO:0016706), Biological Process: oxidation-reduction process (GO:0055114)	NULL		Oxoglutarate/iron-dependent dioxygenase	Molecular Function: oxidoreductase activity (GO:0016491), Molecular Function: oxidoreductase activity, acting on paired donors, with incorporation or reduction of molecular oxygen, 2-oxoglutarate as one donor, and incorporation of one atom each of oxygen into both donors (GO:0016706), Biological Process: oxidation-reduction process (GO:0055114)	NULL										NULL
VIT_212s0028g01740	HS-A	NT	1,0731768163	5,8649748456579E-007	chaperone protein dnaj	gi|225446674|ref|XP_002281976.1|PREDICTED: uncharacterized protein LOC100260760 [Vitis vinifera] >gi|302143456|emb|CBI22017.3| unnamed protein product [Vitis vinifera]	biological_process : protein folding (GO:0006457), molecular_function : iron-sulfur cluster binding (GO:0051536), molecular_function : electron carrier activity (GO:0009055), molecular_function : iron ion binding (GO:0005506), biological_process : response to stress (GO:0006950), molecular_function : heat shock protein binding (GO:0031072), molecular_function : unfolded protein binding (GO:005108…	DnaJ domain		DnaJ domain		4Fe-4S ferredoxin-type, iron-sulpur binding domain	Molecular Function: iron-sulfur cluster binding (GO:0051536)	DnaJ domain		DnaJ domain				DnaJ domain				NULL
VIT_218s0001g07165	HS-A	NT	1,2359077008	6,04646923985747E-007	uncharacterized protein loc100264219	gi|225459143|ref|XP_002285706.1|PREDICTED: uncharacterized protein LOC100264219 [Vitis vinifera]	molecular_function : zinc ion binding (GO:0008270)
VIT_211s0037g00510	HS-A	NT	6,5297688914	6,3554997970785E-007	heat shock	gi|225445820|ref|XP_002277050.1|PREDICTED: heat shock 70 kDa protein-like [Vitis vinifera]	cellular_component : plasma membrane (GO:0005886), cellular_component : cell wall (GO:0005618), molecular_function : ATP binding (GO:0005524), molecular_function : 2-alkenal reductase [NAD(P)] activity (GO:0032440), cellular_component : chloroplast (GO:0009507), biological_process : response to heat (GO:0009408), biological_process : oxidation-reduction process (GO:0055114), : (EC:1.3.1.74)	Heat shock protein 70 family		NULL				NULL				Heat shock protein 70, conserved site		Heat shock protein 70 family				NULL
VIT_214s0068g00230	HS-A	NT	1,2413657282	6,3554997970785E-007	nitrilase-associated protein	gi|225451750|ref|XP_002280218.1|PREDICTED: uncharacterized protein LOC100256565 isoform 1 [Vitis vinifera] >gi|296082199|emb|CBI21204.3| unnamed protein product [Vitis vinifera]	cellular_component : mitochondrion (GO:0005739), cellular_component : microtubule (GO:0005874), cellular_component : plasma membrane (GO:0005886)
VIT_204s0008g03930	HS-A	NT	1,1774277899	0,000000694	dehydration-responsive protein rd22	gi|225430043|ref|XP_002284269.1|PREDICTED: dehydration-responsive protein RD22 [Vitis vinifera]	biological_process : response to abscisic acid stimulus (GO:0009737), biological_process : response to desiccation (GO:0009269), biological_process : response to salt stress (GO:0009651)	BURP domain				BURP domain				BURP domain								NULL
VIT_200s0710g00010	HS-A	NT	1,5746407667	7,08173350347521E-007	g protein-coupled receptor-like protein	gi|225468981|ref|XP_002262692.1|PREDICTED: lanC-like protein 2 [Vitis vinifera]	biological_process : metabolic process (GO:0008152), cellular_component : cytoplasm (GO:0005737), cellular_component : integral to membrane (GO:0016021), cellular_component : extrinsic to membrane (GO:0019898), molecular_function : catalytic activity (GO:0003824)	Lanthionine synthetase C-like		Six-hairpin glycosidase	Molecular Function: catalytic activity (GO:0003824)			Six-hairpin glycosidase-like	Molecular Function: catalytic activity (GO:0003824)					Lanthionine synthetase C-like				NULL
VIT_210s0116g01810	HS-A	NT	1,7977101525	7,97901896112734E-007	uncharacterized protein	gi|225444511|ref|XP_002274403.1|PREDICTED: uncharacterized protein LOC100246942 [Vitis vinifera]	cellular_component : chloroplast (GO:0009507)	Senescence regulator
VIT_207s0104g00540	HS-A	NT	1,4058904238	9,39946776545649E-007	cyclin-dependent protein	gi|225436916|ref|XP_002274682.1|PREDICTED: cyclin-P3-1-like isoform 1 [Vitis vinifera]	molecular_function : kinase activity (GO:0016301), molecular_function : protein kinase binding (GO:0019901), biological_process : regulation of cyclin-dependent protein serine/threonine kinase activity (GO:0000079), biological_process : cell division (GO:0051301)	Cyclin PHO80-like	Biological Process: regulation of cyclin-dependent protein kinase activity (GO:0000079), Molecular Function: protein kinase binding (GO:0019901)	Cyclin-like														NULL
VIT_207s0129g01070	HS-A	NT	1,3917221154	9,54622220384011E-007	probable lrr receptor-like serine threonine-protein kinase at4g37250-like	gi|225438833|ref|XP_002278529.1|PREDICTED: probable LRR receptor-like serine/threonine-protein kinase At4g37250-like [Vitis vinifera]	biological_process : negative regulation of defense response (GO:0031348), biological_process : cellular response to nitrogen starvation (GO:0006995), biological_process : jasmonic acid mediated signaling pathway (GO:0009867), biological_process : salicylic acid biosynthetic process (GO:0009697), biological_process : regulation of protein dephosphorylation (GO:0035304), biological_process : syste…	Protein kinase, catalytic domain	Molecular Function: protein kinase activity (GO:0004672), Molecular Function: ATP binding (GO:0005524), Biological Process: protein phosphorylation (GO:0006468)	NULL		Protein kinase, catalytic domain	Molecular Function: protein kinase activity (GO:0004672), Molecular Function: ATP binding (GO:0005524), Biological Process: protein phosphorylation (GO:0006468)	NULL		Serine/threonine- / dual specificity protein kinase, catalytic domain	Molecular Function: protein kinase activity (GO:0004672), Molecular Function: ATP binding (GO:0005524), Biological Process: protein phosphorylation (GO:0006468)							NULL
VIT_212s0028g02440	HS-A	NT	1,3533230352	1,10632645258784E-006	protein trichome birefringence-like 39	gi|225446561|ref|XP_002279857.1|PREDICTED: uncharacterized protein LOC100255693 [Vitis vinifera]	cellular_component : vacuole (GO:0005773), cellular_component : plasmodesma (GO:0009506)	PC-Esterase																NULL
VIT_217s0000g03680	HS-A	NT	1,2658884834	1,25327757985437E-006	uncharacterized protein loc100262793	gi|359491441|ref|XP_002277436.2|PREDICTED: uncharacterized protein LOC100262793 [Vitis vinifera]
VIT_200s0194g00030	HS-A	NT	1,3346845326	1,26750914809199E-006	heat shock protein	gi|359495606|ref|XP_003635036.1|PREDICTED: heat shock cognate protein 80-like [Vitis vinifera]	cellular_component : cytosol (GO:0005829), cellular_component : cell wall (GO:0005618), biological_process : response to water deprivation (GO:0009414), cellular_component : mitochondrion (GO:0005739), biological_process : protein folding (GO:0006457), cellular_component : nucleolus (GO:0005730), biological_process : response to salt stress (GO:0009651), biological_process : heat acclimation (GO:…	Heat shock protein Hsp90	Molecular Function: ATP binding (GO:0005524), Biological Process: protein folding (GO:0006457), Biological Process: response to stress (GO:0006950), Molecular Function: unfolded protein binding (GO:0051082)	Histidine kinase-like ATPase, ATP-binding domain	Molecular Function: ATP binding (GO:0005524)			Ribosomal protein S5 domain 2-type fold		Histidine kinase-like ATPase, ATP-binding domain	Molecular Function: ATP binding (GO:0005524)	Heat shock protein Hsp90, conserved site	Molecular Function: ATP binding (GO:0005524), Biological Process: protein folding (GO:0006457), Biological Process: response to stress (GO:0006950), Molecular Function: unfolded protein binding (GO:0051082)	Heat shock protein Hsp90, N-terminal				Heat shock protein Hsp90	Molecular Function: ATP binding (GO:0005524), Biological Process: protein folding (GO:0006457), Biological Process: response to stress (GO:0006950), Molecular Function: unfolded protein binding (GO:0051082)	Heat shock protein Hsp90	Molecular Function: ATP binding (GO:0005524), Biological Process: protein folding (GO:0006457), Biological Process: response to stress (GO:0006950), Molecular Function: unfolded protein binding (GO:0051082)
VIT_205s0020g01830	HS-A	NT	1,2967429305	1,26750914809199E-006	integral membrane family protein	gi|225432376|ref|XP_002276229.1|PREDICTED: UPF0497 membrane protein 15 [Vitis vinifera] >gi|226713780|sp|A7NW79.2|CSPL7_VITVI RecName: Full=CASP-like protein VIT_05s0020g01830	cellular_component : endosome (GO:0005768), cellular_component : Golgi apparatus (GO:0005794), cellular_component : plasma membrane (GO:0005886), cellular_component : integral to membrane (GO:0016021), cellular_component : trans-Golgi network (GO:0005802)	Uncharacterised protein family UPF0497, trans-membrane plant														Uncharacterised protein family UPF0497, trans-membrane plant subgroup		NULL
VIT_212s0134g00510	HS-A	NT	1,2247179627	1,31242843062702E-006	cytochrome b6-f complex iron-sulfur subunit	gi|225447691|ref|XP_002276770.1|PREDICTED: cytochrome b6-f complex iron-sulfur subunit, chloroplastic-like isoform 1 [Vitis vinifera]	molecular_function : electron transporter, transferring electrons within cytochrome b6/f complex of photosystem II activity (GO:0045158), biological_process : electron transport chain (GO:0022900), molecular_function : ubiquinol-cytochrome-c reductase activity (GO:0008121), molecular_function : 2 iron, 2 sulfur cluster binding (GO:0051537), cellular_component : integral to membrane (GO:0016021), …	Cytochrome b6-f complex Fe-S subunit	Molecular Function: plastoquinol--plastocyanin reductase activity (GO:0009496), Cellular Component: thylakoid membrane (GO:0042651), Molecular Function: 2 iron, 2 sulfur cluster binding (GO:0051537), Biological Process: oxidation-reduction process (GO:0055114)	Rieske [2Fe-2S] iron-sulphur domain	Molecular Function: oxidoreductase activity (GO:0016491), Molecular Function: 2 iron, 2 sulfur cluster binding (GO:0051537), Biological Process: oxidation-reduction process (GO:0055114)	Rieske [2Fe-2S] iron-sulphur domain	Molecular Function: oxidoreductase activity (GO:0016491), Molecular Function: 2 iron, 2 sulfur cluster binding (GO:0051537), Biological Process: oxidation-reduction process (GO:0055114)	Rieske [2Fe-2S] iron-sulphur domain	Molecular Function: oxidoreductase activity (GO:0016491), Molecular Function: 2 iron, 2 sulfur cluster binding (GO:0051537), Biological Process: oxidation-reduction process (GO:0055114)					Rieske iron-sulphur protein, C-terminal	Molecular Function: ubiquinol-cytochrome-c reductase activity (GO:0008121), Cellular Component: membrane (GO:0016020), Biological Process: oxidation-reduction process (GO:0055114)			NULL		Cytochrome b6-f complex iron-sulfur subunit	Molecular Function: plastoquinol--plastocyanin reductase activity (GO:0009496), Biological Process: photosynthesis (GO:0015979), Cellular Component: membrane (GO:0016020), Molecular Function: electron transporter, transferring electrons within cytochrome b6/f complex of photosystem II activity (GO:0045158), Biological Process: oxidation-reduction process (GO:0055114)
VIT_208s0007g00920	HS-A	NT	1,469407951	1,34093907703652E-006	tropinone reductase homolog at1g07440	gi|225440460|ref|XP_002271837.1|PREDICTED: tropinone reductase homolog [Vitis vinifera] >gi|297740324|emb|CBI30506.3| unnamed protein product [Vitis vinifera]	biological_process : aging (GO:0007568), molecular_function : nucleotide binding (GO:0000166), biological_process : oxidation-reduction process (GO:0055114), molecular_function : tropine dehydrogenase activity (GO:0050356), biological_process : alkaloid biosynthetic process (GO:0009821), : (EC:1.1.1.206)	Short-chain dehydrogenase/reductase SDR	Biological Process: metabolic process (GO:0008152), Molecular Function: oxidoreductase activity (GO:0016491)	NAD(P)-binding domain	Molecular Function: nucleotide binding (GO:0000166)			NULL				Short-chain dehydrogenase/reductase, conserved site	Molecular Function: oxidoreductase activity (GO:0016491)	Glucose/ribitol dehydrogenase				NULL
VIT_216s0050g01140	HS-A	NT	1,071187747	1,34214588114108E-006	glutaminyl-peptide cyclotransferase-like	gi|302143792|emb|CBI22653.3|unnamed protein product [Vitis vinifera]	biological_process : negative regulation of defense response (GO:0031348), biological_process : peptidyl-pyroglutamic acid biosynthetic process, using glutaminyl-peptide cyclotransferase (GO:0017186), molecular_function : metal ion binding (GO:0046872), molecular_function : glutaminyl-peptide cyclotransferase activity (GO:0016603), cellular_component : plasma membrane (GO:0005886), cellular_compo…	Glutamine cyclotransferase		WD40/YVTN repeat-like-containing domain	Molecular Function: protein binding (GO:0005515)			NULL										NULL
VIT_212s0057g00090	HS-A	NT	2,2449766303	0,00000138	uncharacterized protein loc100252779	gi|225447663|ref|XP_002275464.1|PREDICTED: uncharacterized protein LOC100252779 [Vitis vinifera]		Protein of unknown function wound-induced
VIT_212s0057g01430	HS-A	NT	1,1386780244	1,46338746034141E-006	atfp4-like protein	gi|225447462|ref|XP_002263769.1|PREDICTED: uncharacterized protein LOC100252914 [Vitis vinifera] >gi|296085069|emb|CBI28484.3| unnamed protein product [Vitis vinifera]	biological_process : metal ion transport (GO:0030001), molecular_function : metal ion binding (GO:0046872)																	NULL
VIT_210s0003g01410	HS-A	NT	3,9147811839	1,47676013169056E-006	serine-threonine kinase	gi|225443776|ref|XP_002271643.1|PREDICTED: CBL-interacting protein kinase 5 isoform 1 [Vitis vinifera] >gi|229609833|gb|ACQ83532.1| CBL-interacting protein kinase 16 [Vitis vinifera]	biological_process : negative regulation of abscisic acid mediated signaling pathway (GO:0009788), biological_process : protein phosphorylation (GO:0006468), molecular_function : ATP binding (GO:0005524), molecular_function : calmodulin-dependent protein kinase activity (GO:0004683), molecular_function : protein tyrosine kinase activity (GO:0004713), biological_process : serine family amino acid …	Protein kinase, catalytic domain	Molecular Function: protein kinase activity (GO:0004672), Molecular Function: ATP binding (GO:0005524), Biological Process: protein phosphorylation (GO:0006468)	NULL		NAF/FISL domain	Biological Process: signal transduction (GO:0007165)	Protein kinase-like domain	Molecular Function: transferase activity, transferring phosphorus-containing groups (GO:0016772)	Serine/threonine- / dual specificity protein kinase, catalytic domain	Molecular Function: protein kinase activity (GO:0004672), Molecular Function: ATP binding (GO:0005524), Biological Process: protein phosphorylation (GO:0006468)	Protein kinase, ATP binding site	Molecular Function: ATP binding (GO:0005524)					NULL
VIT_214s0108g00590	HS-A	NT	3,1688052247	1,50084670948967E-006	cell division protease ftsh-6	gi|147852346|emb|CAN80115.1|hypothetical protein VITISV_032527 [Vitis vinifera]	cellular_component : chloroplast envelope (GO:0009941), biological_process : protein folding (GO:0006457), molecular_function : zinc ion binding (GO:0008270), biological_process : response to hydrogen peroxide (GO:0042542), molecular_function : ATP-dependent peptidase activity (GO:0004176), biological_process : regulation of apoptotic process (GO:0042981), molecular_function : microtubule-severin…	Peptidase M41	Molecular Function: metalloendopeptidase activity (GO:0004222), Molecular Function: ATP binding (GO:0005524), Biological Process: proteolysis (GO:0006508)	NULL				NULL		AAA+ ATPase domain	Molecular Function: nucleotide binding (GO:0000166), Molecular Function: nucleoside-triphosphatase activity (GO:0017111)	ATPase, AAA-type, conserved site	Molecular Function: ATP binding (GO:0005524)			Peptidase, FtsH	Molecular Function: metalloendopeptidase activity (GO:0004222), Cellular Component: membrane (GO:0016020), Biological Process: protein catabolic process (GO:0030163)	NULL		Peptidase, FtsH	Molecular Function: metalloendopeptidase activity (GO:0004222), Cellular Component: membrane (GO:0016020), Biological Process: protein catabolic process (GO:0030163)
VIT_201s0011g03700	HS-A	NT	1,1245223347	1,54257831407733E-006	thioesterase-like protein	gi|225424011|ref|XP_002283543.1|PREDICTED: uncharacterized protein sll0410 [Vitis vinifera]	biological_process : response to stress (GO:0006950), biological_process : cysteine biosynthetic process (GO:0019344), molecular_function : acyl-CoA hydrolase activity (GO:0047617), : (EC:3.1.2.20)	UspA	Biological Process: response to stress (GO:0006950)	NULL				NULL										NULL
VIT_218s0001g14440	HS-A	NT	3,7782918092	1,66648398913634E-006	protein	gi|302142676|emb|CBI19879.3|unnamed protein product [Vitis vinifera]	biological_process : protein folding (GO:0006457), molecular_function : heat shock protein binding (GO:0031072), molecular_function : unfolded protein binding (GO:0051082)	DnaJ domain		DnaJ domain		DnaJ domain		DnaJ domain		DnaJ domain		DnaJ domain, conserved site		DnaJ domain				NULL
VIT_209s0002g05180	HS-A	NT	1,2307516711	1,76439032476939E-006				NULL
VIT_208s0056g00260	HS-A	NT	1,4729098753	1,80073391727335E-006	harpin-induced protein 1 containing expressed	gi|147795587|emb|CAN63322.1|hypothetical protein VITISV_022239 [Vitis vinifera]		Late embryogenesis abundant protein, LEA-14
VIT_214s0128g00310	HS-A	NT	1,418075183	1,82171309664329E-006	ring zinc finger protein	gi|296088311|emb|CBI36756.3|unnamed protein product [Vitis vinifera]	molecular_function : ligase activity (GO:0016874), cellular_component : cytoplasmic membrane-bounded vesicle (GO:0016023), biological_process : hormone-mediated signaling pathway (GO:0009755), molecular_function : zinc ion binding (GO:0008270), cellular_component : plastid (GO:0009536), molecular_function : protein binding (GO:0005515)	Zinc finger, C3HC4 RING-type		Zinc finger, RING/FYVE/PHD-type		Zinc finger, RING-type	Molecular Function: protein binding (GO:0005515), Molecular Function: zinc ion binding (GO:0008270)			Zinc finger, RING-type	Molecular Function: protein binding (GO:0005515), Molecular Function: zinc ion binding (GO:0008270)	Zinc finger, RING-type, conserved site						NULL
VIT_205s0077g00800	HS-A	NT	1,1089919794	1,85912163661888E-006	dna replication complex gins protein sld5-like	gi|225431990|ref|XP_002279153.1|PREDICTED: DNA replication complex GINS protein SLD5 [Vitis vinifera] >gi|296083231|emb|CBI22867.3| unnamed protein product [Vitis vinifera]	biological_process : oxidation-reduction process (GO:0055114), biological_process : regulation of cell cycle (GO:0051726), cellular_component : GINS complex (GO:0000811), molecular_function : oxidoreductase activity (GO:0016491), biological_process : DNA replication initiation (GO:0006270), biological_process : regulation of DNA replication (GO:0006275)	GINS complex																NULL
VIT_216s0098g01060	HS-A	NT	3,0815760147	1,88867748454309E-006	chloroplast low molecular weight heat shock protein	gi|225455238|ref|XP_002272418.1|PREDICTED: small heat shock protein, chloroplastic [Vitis vinifera] >gi|302143970|emb|CBI23075.3| unnamed protein product [Vitis vinifera]	biological_process : response to high light intensity (GO:0009644), biological_process : response to hydrogen peroxide (GO:0042542), cellular_component : chloroplast (GO:0009507)	Alpha crystallin/Hsp20 domain		NULL		Alpha crystallin/Hsp20 domain		HSP20-like chaperone										NULL
VIT_211s0016g02960	HS-A	NT	1,2429975875	2,04805109678936E-006	glucan endo- -beta-glucosidase	gi|225445059|ref|XP_002283473.1|PREDICTED: glucan endo-1,3-beta-glucosidase 13 [Vitis vinifera] >gi|297738738|emb|CBI27983.3| unnamed protein product [Vitis vinifera]	cellular_component : plant-type cell wall (GO:0009505), molecular_function : cation binding (GO:0043169), cellular_component : anchored to plasma membrane (GO:0046658), cellular_component : cytoplasmic membrane-bounded vesicle (GO:0016023), molecular_function : glucan endo-1,3-beta-D-glucosidase activity (GO:0042973), biological_process : starch metabolic process (GO:0005982), biological_process …	Glycoside hydrolase, family 17	Molecular Function: hydrolase activity, hydrolyzing O-glycosyl compounds (GO:0004553), Biological Process: carbohydrate metabolic process (GO:0005975)	Glycoside hydrolase, catalytic domain	Molecular Function: catalytic activity (GO:0003824), Biological Process: carbohydrate metabolic process (GO:0005975)			Glycoside hydrolase, superfamily		X8		Glycoside hydrolase, family 17	Molecular Function: hydrolase activity, hydrolyzing O-glycosyl compounds (GO:0004553), Biological Process: carbohydrate metabolic process (GO:0005975)					NULL
VIT_202s0025g01020	HS-A	NT	1,5197127903	2,09173542044099E-006	g-box binding factor	gi|225426046|ref|XP_002274755.1|PREDICTED: common plant regulatory factor 1-like isoform 1 [Vitis vinifera]	biological_process : response to stimulus (GO:0050896), biological_process : regulation of transcription, DNA-dependent (GO:0006355), molecular_function : sequence-specific DNA binding (GO:0043565), molecular_function : sequence-specific DNA binding transcription factor activity (GO:0003700), cellular_component : cytoplasm (GO:0005737), cellular_component : transcription factor complex (GO:000566…	G-box binding, MFMR	Molecular Function: DNA binding (GO:0003677), Cellular Component: nucleus (GO:0005634), Biological Process: transcription, DNA-dependent (GO:0006351), Biological Process: regulation of transcription, DNA-dependent (GO:0006355)	NULL		Basic-leucine zipper domain	Molecular Function: sequence-specific DNA binding transcription factor activity (GO:0003700), Biological Process: regulation of transcription, DNA-dependent (GO:0006355), Molecular Function: sequence-specific DNA binding (GO:0043565)			Basic-leucine zipper domain	Molecular Function: sequence-specific DNA binding transcription factor activity (GO:0003700), Biological Process: regulation of transcription, DNA-dependent (GO:0006355), Molecular Function: sequence-specific DNA binding (GO:0043565)	Basic-leucine zipper domain	Molecular Function: sequence-specific DNA binding transcription factor activity (GO:0003700), Biological Process: regulation of transcription, DNA-dependent (GO:0006355), Molecular Function: sequence-specific DNA binding (GO:0043565)					NULL
VIT_208s0007g05350	HS-A	NT	2,5663310251	2,19308139572985E-006	haloacid dehalogenase-like hydrolase domain-containing protein 3-like	gi|225441246|ref|XP_002273524.1|PREDICTED: haloacid dehalogenase-like hydrolase domain-containing protein 3 [Vitis vinifera]	molecular_function : phosphoglycolate phosphatase activity (GO:0008967), cellular_component : mitochondrion (GO:0005739), biological_process : glyoxylate metabolic process (GO:0046487), : (EC:3.1.3.18)	HAD-like domain		HAD-like domain				HAD-superfamily hydrolase, subfamily IA, REG-2-like						Haloacid dehalogenase/epoxide hydrolase	Biological Process: metabolic process (GO:0008152), Molecular Function: hydrolase activity (GO:0016787)	HAD-superfamily hydrolase, subfamily IA, REG-2-like		NULL
VIT_201s0026g01190	HS-A	NT	1,3514339568	2,23933201507454E-006	uncharacterized protein	gi|225424837|ref|XP_002272954.1|PREDICTED: uncharacterized protein LOC100260447 isoform 1 [Vitis vinifera] >gi|296086464|emb|CBI32053.3| unnamed protein product [Vitis vinifera]	biological_process : amino acid transport (GO:0006865), cellular_component : plastid (GO:0009536), cellular_component : plasma membrane (GO:0005886)	Domain of unknown function DUF1336																NULL
VIT_208s0040g02190	HS-A	NT	1,4855992097	2,27364851588168E-006	uncharacterized protein loc100854914	gi|359481353|ref|XP_003632609.1|PREDICTED: uncharacterized protein LOC100854914 [Vitis vinifera] >gi|297741575|emb|CBI32707.3| unnamed protein product [Vitis vinifera]		Protein of unknown function DUF1685
VIT_209s0018g01680	HS-A	NT	1,4610455151	2,30669588991885E-006	protein	gi|298204766|emb|CBI25264.3|unnamed protein product [Vitis vinifera]
VIT_203s0091g00160	HS-A	NT	1,4678191618	2,52485668750409E-006	p27-like protein	gi|225429295|ref|XP_002269470.1|PREDICTED: uncharacterized protein LOC100254416 [Vitis vinifera] >gi|296083112|emb|CBI22516.3| unnamed protein product [Vitis vinifera]		Uncharacterised protein family, basic secretory protein
VIT_214s0006g02950	HS-A	NT	2,7930827911	2,64142754056416E-006	lob domain-containing protein 41	gi|225452030|ref|XP_002283795.1|PREDICTED: LOB domain-containing protein 41 [Vitis vinifera] >gi|147795554|emb|CAN72182.1| hypothetical protein VITISV_004355 [Vitis vinifera]	biological_process : response to hypoxia (GO:0001666), biological_process : systemic acquired resistance, salicylic acid mediated signaling pathway (GO:0009862), biological_process : response to gibberellin stimulus (GO:0009739), biological_process : regulation of transcription, DNA-dependent (GO:0006355), biological_process : regulation of hydrogen peroxide metabolic process (GO:0010310), cellul…	Lateral organ boundaries, LOB				Lateral organ boundaries, LOB												NULL
VIT_201s0010g03600	HS-A	NT	1,2931543703	2,66329426937226E-006	rubber elongation factor protein	gi|225425424|ref|XP_002278036.1|PREDICTED: REF/SRPP-like protein At1g67360-like [Vitis vinifera]	cellular_component : vacuole (GO:0005773), molecular_function : translation elongation factor activity (GO:0003746), biological_process : dephosphorylation (GO:0016311), molecular_function : phosphatase activity (GO:0016791), cellular_component : ribosome (GO:0005840), biological_process : regulation of translational elongation (GO:0006448), : (EC:3.1.3.0)	Rubber elongation factor
VIT_211s0016g01160	HS-A	NT	2,1238202293	2,68127334637092E-006	acyl- n-acyltransferases-like protein	gi|297738568|emb|CBI27813.3|unnamed protein product [Vitis vinifera]	molecular_function : N-acetyltransferase activity (GO:0008080), cellular_component : plastid (GO:0009536), biological_process : acyl-carrier-protein biosynthetic process (GO:0042967)	GNAT domain	Molecular Function: N-acetyltransferase activity (GO:0008080)	Acyl-CoA N-acyltransferase		GNAT domain	Molecular Function: N-acetyltransferase activity (GO:0008080)	Acyl-CoA N-acyltransferase										NULL
VIT_206s0061g00810	HS-A	NT	1,109967474	3,3457059915526E-006	cyclin-dependent kinases regulatory subunit	gi|225436438|ref|XP_002274037.1|PREDICTED: cyclin-dependent kinases regulatory subunit 2 isoform 1 [Vitis vinifera] >gi|147800865|emb|CAN60128.1| hypothetical protein VITISV_018192 [Vitis vinifera] >gi|297734891|emb|CBI17125.3| unnamed protein product [Vitis vinifera]	biological_process : mitotic cell cycle (GO:0000278), biological_process : negative regulation of cyclin-dependent protein serine/threonine kinase activity (GO:0045736), biological_process : stomatal lineage progression (GO:0010440), molecular_function : nucleic acid binding (GO:0003676), molecular_function : cyclin-dependent protein serine/threonine kinase regulator activity (GO:0016538), biolog…	Cyclin-dependent kinase, regulatory subunit	Biological Process: cell cycle (GO:0007049), Molecular Function: cyclin-dependent protein kinase regulator activity (GO:0016538)	Cyclin-dependent kinase, regulatory subunit	Biological Process: cell cycle (GO:0007049), Molecular Function: cyclin-dependent protein kinase regulator activity (GO:0016538)					Cyclin-dependent kinase, regulatory subunit	Biological Process: cell cycle (GO:0007049), Molecular Function: cyclin-dependent protein kinase regulator activity (GO:0016538)	Cyclin-dependent kinase, regulatory subunit	Biological Process: cell cycle (GO:0007049), Molecular Function: cyclin-dependent protein kinase regulator activity (GO:0016538)	Cyclin-dependent kinase, regulatory subunit	Biological Process: cell cycle (GO:0007049), Molecular Function: cyclin-dependent protein kinase regulator activity (GO:0016538)			NULL
VIT_216s0098g01610	HS-A	NT	1,0376503378	3,43941711747356E-006	rna binding protein	gi|302143926|emb|CBI23031.3|unnamed protein product [Vitis vinifera]	biological_process : protein targeting to mitochondrion (GO:0006626), molecular_function : translation initiation factor activity (GO:0003743), cellular_component : nucleus (GO:0005634), cellular_component : ribosome (GO:0005840), biological_process : regulation of translational initiation (GO:0006446)	RNA-binding domain, S1, IF1 type	Molecular Function: RNA binding (GO:0003723), Molecular Function: translation initiation factor activity (GO:0003743), Biological Process: translational initiation (GO:0006413)	Nucleic acid-binding, OB-fold		RNA-binding domain, S1, IF1 type	Molecular Function: RNA binding (GO:0003723), Molecular Function: translation initiation factor activity (GO:0003743), Biological Process: translational initiation (GO:0006413)	Nucleic acid-binding, OB-fold		Translation initiation factor 1A (eIF-1A)	Molecular Function: translation initiation factor activity (GO:0003743), Biological Process: translational initiation (GO:0006413)							NULL
VIT_217s0000g06660	HS-A	NT	1,5318116236	3,43941711747356E-006	protein	gi|359491684|ref|XP_003634305.1|PREDICTED: uncharacterized protein LOC100852985 [Vitis vinifera] >gi|297733935|emb|CBI15182.3| unnamed protein product [Vitis vinifera]	molecular_function : endonuclease activity (GO:0004519), molecular_function : nucleic acid binding (GO:0003676), cellular_component : chloroplast (GO:0009507)	HNH endonuclease	Molecular Function: nucleic acid binding (GO:0003676), Molecular Function: endonuclease activity (GO:0004519)
VIT_204s0023g01130	HS-A	NT	1,4975707507	3,55774821376077E-006	ring finger protein	gi|147822469|emb|CAN72794.1|hypothetical protein VITISV_007472 [Vitis vinifera]	molecular_function : zinc ion binding (GO:0008270), molecular_function : protein binding (GO:0005515)	NULL		Zinc finger, RING/FYVE/PHD-type		Zinc finger, RING-type	Molecular Function: protein binding (GO:0005515), Molecular Function: zinc ion binding (GO:0008270)	NULL		Zinc finger, RING-type	Molecular Function: protein binding (GO:0005515), Molecular Function: zinc ion binding (GO:0008270)	Zinc finger, RING-type, conserved site						NULL
VIT_211s0052g00950	HS-A	NT	1,1740131201	3,55774821376077E-006	syntaxin family protein	gi|297735393|emb|CBI17833.3|unnamed protein product [Vitis vinifera]	biological_process : Golgi vesicle transport (GO:0048193), cellular_component : membrane (GO:0016020)
VIT_201s0010g03640	HS-A	NT	1,1148861787	0,00000387	protein	gi|359473751|ref|XP_003631355.1|PREDICTED: uncharacterized protein LOC100852520 [Vitis vinifera]	molecular_function : unfolded protein binding (GO:0051082), molecular_function : heat shock protein binding (GO:0031072), cellular_component : chloroplast (GO:0009507)			Heat shock protein DnaJ, cysteine-rich domain	Molecular Function: heat shock protein binding (GO:0031072), Molecular Function: unfolded protein binding (GO:0051082)
VIT_207s0205g00030	HS-A	NT	1,3879915569	0,000003955	protein binding	gi|359480518|ref|XP_002262605.2|PREDICTED: uncharacterized protein LOC100245763 [Vitis vinifera]	biological_process : organic substance metabolic process (GO:0071704), molecular_function : zinc ion binding (GO:0008270), biological_process : hormone metabolic process (GO:0042445), cellular_component : intracellular (GO:0005622), cellular_component : plasmodesma (GO:0009506), biological_process : polar nucleus fusion (GO:0010197), biological_process : cellular metabolic process (GO:0044237), c…	von Willebrand factor, type A	Molecular Function: protein binding (GO:0005515)	NULL		Zinc finger, RING-type	Molecular Function: protein binding (GO:0005515), Molecular Function: zinc ion binding (GO:0008270)	NULL		von Willebrand factor, type A	Molecular Function: protein binding (GO:0005515)							NULL
VIT_218s0001g07780	HS-A	NT	1,040255635	4,06739880332568E-006	hva22-like protein a	gi|225459048|ref|XP_002285633.1|PREDICTED: uncharacterized protein LOC100264337 [Vitis vinifera]	biological_process : hyperosmotic salinity response (GO:0042538), molecular_function : ribonuclease H activity (GO:0004523), biological_process : defense response to bacterium (GO:0042742), biological_process : response to desiccation (GO:0009269), biological_process : response to cold (GO:0009409), molecular_function : nucleic acid binding (GO:0003676), cellular_component : intracellular (GO:000…	TB2/DP1/HVA22-related protein		NULL		Ribonuclease H domain	Molecular Function: nucleic acid binding (GO:0003676), Molecular Function: ribonuclease H activity (GO:0004523)	Ribonuclease H-like domain	Molecular Function: nucleic acid binding (GO:0003676)									NULL
VIT_208s0040g01380	HS-A	NT	1,0472834325	4,21318144477443E-006	acylphosphatase	gi|359481404|ref|XP_002277067.2|PREDICTED: acylphosphatase-like [Vitis vinifera] >gi|147797990|emb|CAN62952.1| hypothetical protein VITISV_040968 [Vitis vinifera] >gi|297741642|emb|CBI32774.3| unnamed protein product [Vitis vinifera]	cellular_component : chloroplast (GO:0009507), molecular_function : acylphosphatase activity (GO:0003998), biological_process : gluconeogenesis (GO:0006094), biological_process : glycolysis (GO:0006096), biological_process : benzoate metabolic process (GO:0018874), : (EC:3.6.1.7)	Acylphosphatase-like		NULL		Acylphosphatase-like		Acylphosphatase-like				Acylphosphatase, conserved site		Acylphosphatase	Molecular Function: acylphosphatase activity (GO:0003998)			NULL		NULL
VIT_218s0001g00870	HS-A	NT	1,1943080802	4,77322098393257E-006	lyr family of fe s cluster biogenesis protein	gi|302141713|emb|CBI18916.3|unnamed protein product [Vitis vinifera]	cellular_component : mitochondrion (GO:0005739)	Complex 1 LYR protein																LYR motif-containing protein 2
VIT_201s0011g03390	HS-A	NT	1,2958947055	5,04985854560265E-006	glycolipid transfer protein	gi|297737830|emb|CBI27031.3|unnamed protein product [Vitis vinifera]	biological_process : negative regulation of defense response (GO:0031348), biological_process : heat acclimation (GO:0010286), biological_process : jasmonic acid mediated signaling pathway (GO:0009867), biological_process : salicylic acid biosynthetic process (GO:0009697), molecular_function : glycolipid binding (GO:0051861), biological_process : regulation of plant-type hypersensitive response (…	Glycolipid transfer protein domain	Cellular Component: cytoplasm (GO:0005737), Molecular Function: glycolipid transporter activity (GO:0017089), Biological Process: glycolipid transport (GO:0046836), Molecular Function: glycolipid binding (GO:0051861)	Glycolipid transfer protein domain	Cellular Component: cytoplasm (GO:0005737), Molecular Function: glycolipid transporter activity (GO:0017089), Biological Process: glycolipid transport (GO:0046836), Molecular Function: glycolipid binding (GO:0051861)			Glycolipid transfer protein domain	Cellular Component: cytoplasm (GO:0005737), Molecular Function: glycolipid transporter activity (GO:0017089), Biological Process: glycolipid transport (GO:0046836), Molecular Function: glycolipid binding (GO:0051861)									NULL
VIT_211s0052g00960	HS-A	NT	1,1985639972	5,12250683204954E-006	syntaxin family protein	gi|225446056|ref|XP_002271381.1|PREDICTED: uncharacterized protein LOC100252969 [Vitis vinifera]	biological_process : Golgi vesicle transport (GO:0048193), cellular_component : membrane (GO:0016020), cellular_component : Golgi apparatus (GO:0005794), cellular_component : mitochondrion (GO:0005739), cellular_component : nucleus (GO:0005634)	Syntaxin 6, N-terminal	Cellular Component: membrane (GO:0016020), Biological Process: Golgi vesicle transport (GO:0048193)	NULL				t-SNARE	Cellular Component: membrane (GO:0016020), Biological Process: vesicle-mediated transport (GO:0016192)
VIT_218s0001g14660	HS-A	NT	1,9372720321	5,12250683204954E-006	atp-binding cassette transporter	gi|359492272|ref|XP_002279471.2|PREDICTED: ABC transporter B family member 13-like [Vitis vinifera]	biological_process : vernalization response (GO:0010048), biological_process : acropetal auxin transport (GO:0010541), cellular_component : integral to membrane (GO:0016021), biological_process : anthocyanin accumulation in tissues in response to UV light (GO:0043481), molecular_function : auxin efflux transmembrane transporter activity (GO:0010329), biological_process : basipetal auxin transport…	ABC transporter, transmembrane domain	Molecular Function: ATP binding (GO:0005524), Biological Process: transport (GO:0006810), Cellular Component: integral to membrane (GO:0016021), Molecular Function: ATPase activity, coupled to transmembrane movement of substances (GO:0042626), Biological Process: transmembrane transport (GO:0055085)	NULL		ABC transporter, integral membrane type 1		NULL		AAA+ ATPase domain	Molecular Function: nucleotide binding (GO:0000166), Molecular Function: nucleoside-triphosphatase activity (GO:0017111)	ABC transporter, conserved site	Molecular Function: ATP binding (GO:0005524), Molecular Function: ATPase activity (GO:0016887)					NULL
VIT_204s0008g05960	HS-A	NT	1,2930968795	5,2446292098904E-006	protein	gi|359475849|ref|XP_002285347.2|PREDICTED: UPF0326 protein At4g17486 isoform 1 [Vitis vinifera] >gi|296082083|emb|CBI21088.3| unnamed protein product [Vitis vinifera]	cellular_component : cytoplasm (GO:0005737), biological_process : autophagy (GO:0006914), cellular_component : plasma membrane (GO:0005886)	Domain of unknown function DUF862, eukaryotic																NULL
VIT_212s0057g00070	HS-A	NT	2,2510419774	5,47154961751418E-006	uncharacterized protein loc100242538	gi|225447667|ref|XP_002275551.1|PREDICTED: uncharacterized protein LOC100242538 [Vitis vinifera]		Protein of unknown function wound-induced
VIT_200s0214g00090	HS-A	NT	1,5170985883	5,63862588617706E-006	f-box protein pp2-b1	gi|225470216|ref|XP_002270482.1|PREDICTED: F-box protein PP2-B1 [Vitis vinifera]	molecular_function : protein binding (GO:0005515)	Phloem protein 2-like		NULL		F-box domain, cyclin-like	Molecular Function: protein binding (GO:0005515)	F-box domain, cyclin-like	Molecular Function: protein binding (GO:0005515)									NULL
VIT_200s0582g00030	HS-A	NT	1,3668953394	5,84640126944828E-006	at1g16240 f3o9_4	gi|359495954|ref|XP_002272842.2|PREDICTED: syntaxin-51-like [Vitis vinifera]	biological_process : protein targeting to vacuole (GO:0006623), biological_process : membrane fusion (GO:0006944), cellular_component : vacuole (GO:0005773), biological_process : intra-Golgi vesicle-mediated transport (GO:0006891), molecular_function : SNAP receptor activity (GO:0005484), cellular_component : Golgi apparatus (GO:0005794), biological_process : cell morphogenesis (GO:0000902), biol…	Target SNARE coiled-coil domain	Molecular Function: protein binding (GO:0005515)	NULL		Target SNARE coiled-coil domain	Molecular Function: protein binding (GO:0005515)			Target SNARE coiled-coil domain	Molecular Function: protein binding (GO:0005515)							NULL
VIT_201s0011g03690	HS-A	NT	1,1096796844	6,29918045038788E-006	universal stress protein a-like protein	gi|225424009|ref|XP_002283390.1|PREDICTED: universal stress protein A-like protein [Vitis vinifera]	biological_process : response to stress (GO:0006950), biological_process : response to molecule of fungal origin (GO:0002238)	UspA	Biological Process: response to stress (GO:0006950)	Rossmann-like alpha/beta/alpha sandwich fold				NULL						Universal stress protein A				NULL
VIT_203s0038g00670	HS-A	NT	1,2594324763	6,35235506870766E-006	probable fructose-bisphosphate aldolase chloroplastic-like	gi|225427768|ref|XP_002267726.1|PREDICTED: probable fructose-bisphosphate aldolase 1, chloroplastic [Vitis vinifera] >gi|147835267|emb|CAN74445.1| hypothetical protein VITISV_020600 [Vitis vinifera]	cellular_component : thylakoid lumen (GO:0031977), cellular_component : chloroplast envelope (GO:0009941), biological_process : response to abscisic acid stimulus (GO:0009737), biological_process : glycolysis (GO:0006096), cellular_component : plastoglobule (GO:0010287), molecular_function : fructose-bisphosphate aldolase activity (GO:0004332), biological_process : response to cadmium ion (GO:004…	Fructose-bisphosphate aldolase, class-I	Molecular Function: fructose-bisphosphate aldolase activity (GO:0004332), Biological Process: glycolysis (GO:0006096)	Aldolase-type TIM barrel	Molecular Function: catalytic activity (GO:0003824)			NULL				Fructose-bisphosphate aldolase, class-I	Molecular Function: fructose-bisphosphate aldolase activity (GO:0004332), Biological Process: glycolysis (GO:0006096)					Fructose-bisphosphate aldolase, class-I	Molecular Function: fructose-bisphosphate aldolase activity (GO:0004332), Biological Process: glycolysis (GO:0006096)
VIT_211s0016g02985	HS-A	NT	1,3836284884	6,54307993001928E-006	uncharacterized protein loc100266350	gi|359484530|ref|XP_003633116.1|PREDICTED: uncharacterized protein LOC100266350 [Vitis vinifera]
VIT_208s0040g03150	HS-A	NT	1,3260632131	0,000006561	cytosolic ascorbate peroxidase	gi|297741493|emb|CBI32625.3|unnamed protein product [Vitis vinifera]	molecular_function : heme binding (GO:0020037), molecular_function : peroxidase activity (GO:0004601), biological_process : oxidation-reduction process (GO:0055114), biological_process : response to oxidative stress (GO:0006979), biological_process : peroxidase reaction (GO:0006804), : (EC:1.11.1.7)	Haem peroxidase, plant/fungal/bacterial	Molecular Function: peroxidase activity (GO:0004601), Biological Process: response to oxidative stress (GO:0006979), Molecular Function: heme binding (GO:0020037), Biological Process: oxidation-reduction process (GO:0055114)	NULL		Haem peroxidase, plant/fungal/bacterial	Molecular Function: peroxidase activity (GO:0004601), Biological Process: response to oxidative stress (GO:0006979), Molecular Function: heme binding (GO:0020037), Biological Process: oxidation-reduction process (GO:0055114)	Haem peroxidase	Molecular Function: peroxidase activity (GO:0004601), Biological Process: response to oxidative stress (GO:0006979), Molecular Function: heme binding (GO:0020037), Biological Process: oxidation-reduction process (GO:0055114)			Peroxidases heam-ligand binding site		Plant ascorbate peroxidase	Molecular Function: peroxidase activity (GO:0004601), Biological Process: response to oxidative stress (GO:0006979), Molecular Function: heme binding (GO:0020037), Biological Process: oxidation-reduction process (GO:0055114)			NULL
VIT_212s0059g02120	HS-A	NT	1,7243944124	6,63286669156706E-006	uncharacterized protein	gi|225447268|ref|XP_002279142.1|PREDICTED: uncharacterized protein LOC100267059 [Vitis vinifera]	biological_process : response to oxidative stress (GO:0006979)
VIT_218s0089g01230	HS-A	NT	2,519511617	7,05080469036354E-006	fructokinase-2	gi|225459906|ref|XP_002263733.1|PREDICTED: putative fructokinase-5-like [Vitis vinifera]	molecular_function : ATP binding (GO:0005524), molecular_function : ribokinase activity (GO:0004747), biological_process : starch biosynthetic process (GO:0019252), biological_process : D-ribose metabolic process (GO:0006014), biological_process : phosphorylation (GO:0016310), cellular_component : chloroplast (GO:0009507), molecular_function : fructokinase activity (GO:0008865), biological_proces…	Carbohydrate kinase PfkB		NULL				NULL				Carbohydrate/puine kinase, PfkB, conserved site	Molecular Function: phosphotransferase activity, alcohol group as acceptor (GO:0016773)	Ribokinase	Molecular Function: ribokinase activity (GO:0004747), Biological Process: D-ribose metabolic process (GO:0006014)			NULL
VIT_200s0323g00030	HS-A	NT	1,1692918364	7,57078297888361E-006	fam10 family protein at4g22670-like	gi|296085089|emb|CBI28504.3|unnamed protein product [Vitis vinifera]	biological_process : response to cadmium ion (GO:0046686), molecular_function : electron carrier activity (GO:0009055), molecular_function : monooxygenase activity (GO:0004497), molecular_function : iron ion binding (GO:0005506), biological_process : cell redox homeostasis (GO:0045454), molecular_function : heme binding (GO:0020037), molecular_function : oxidoreductase activity, acting on paired …	NULL		Tetratricopeptide-like helical	Molecular Function: protein binding (GO:0005515)			NULL		Tetratricopeptide repeat	Molecular Function: protein binding (GO:0005515)							NULL
VIT_208s0056g00800	HS-A	NT	1,1211302657	7,60975815558268E-006	myb transcription factor	gi|225439143|ref|XP_002271738.1|PREDICTED: myb-related protein 306 [Vitis vinifera] >gi|193795735|gb|ACF21938.1| R2R3 MYB60 transcription factor [Vitis vinifera]	biological_process : organic substance metabolic process (GO:0071704), biological_process : stomatal movement (GO:0010118), biological_process : response to jasmonic acid stimulus (GO:0009753), biological_process : response to water deprivation (GO:0009414), biological_process : response to light stimulus (GO:0009416), biological_process : response to salicylic acid stimulus (GO:0009751), molecul…	SANT/Myb domain	Molecular Function: chromatin binding (GO:0003682)	Homeodomain-like	Molecular Function: DNA binding (GO:0003677)	Myb-like domain		Homeodomain-like	Molecular Function: DNA binding (GO:0003677)	SANT/Myb domain	Molecular Function: chromatin binding (GO:0003682)							NULL
VIT_213s0064g01210	HS-A	NT	1,0152278517	0,000007668	protein	gi|359487273|ref|XP_003633556.1|PREDICTED: zinc finger A20 and AN1 domain-containing stress-associated protein 8-like isoform 1 [Vitis vinifera] >gi|359487275|ref|XP_003633557.1| PREDICTED: zinc finger A20 and AN1 domain-containing stress-associated protein 8-like isoform 2 [Vitis vinifera] >gi|147860340|emb|CAN83974.1| hypothetical protein VITISV_035215 [Vitis vinifera]	molecular_function : zinc ion binding (GO:0008270), molecular_function : DNA binding (GO:0003677), biological_process : response to stress (GO:0006950)	Zinc finger, AN1-type	Molecular Function: zinc ion binding (GO:0008270)	Zinc finger, AN1-type	Molecular Function: zinc ion binding (GO:0008270)	Zinc finger, A20-type	Molecular Function: DNA binding (GO:0003677), Molecular Function: zinc ion binding (GO:0008270)			Zinc finger, AN1-type	Molecular Function: zinc ion binding (GO:0008270)							NULL
VIT_208s0007g03480	HS-A	NT	1,5622404251	7,88313868887034E-006
VIT_210s0003g00080	HS-A	NT	1,0335983133	7,98555995380435E-006	e3 ubiquitin-protein ligase ring1a-like	gi|297740412|emb|CBI30594.3|unnamed protein product [Vitis vinifera]	biological_process : cell fate determination (GO:0001709), biological_process : maintenance of floral meristem identity (GO:0010076), molecular_function : zinc ion binding (GO:0008270), biological_process : maintenance of inflorescence meristem identity (GO:0010077), cellular_component : PRC1 complex (GO:0035102), biological_process : protein methylation (GO:0006479), molecular_function : protein…	NULL		Zinc finger, RING/FYVE/PHD-type		Zinc finger, RING-type	Molecular Function: protein binding (GO:0005515), Molecular Function: zinc ion binding (GO:0008270)	NULL		Zinc finger, RING-type	Molecular Function: protein binding (GO:0005515), Molecular Function: zinc ion binding (GO:0008270)	Zinc finger, RING-type, conserved site						NULL
VIT_215s0021g02790	HS-A	NT	1,1733592854	0,00000809	protein elc	gi|225453537|ref|XP_002275919.1|PREDICTED: protein ELC-like [Vitis vinifera]	molecular_function : ubiquitin binding (GO:0043130), biological_process : cellular protein modification process (GO:0006464), molecular_function : acid-amino acid ligase activity (GO:0016881), biological_process : cell division (GO:0051301), cellular_component : late endosome (GO:0005770), cellular_component : early endosome (GO:0005769), biological_process : response to chitin (GO:0010200), cell…	Ubiquitin E2 variant, N-terminal	Biological Process: cellular protein modification process (GO:0006464), Biological Process: protein transport (GO:0015031)	Ubiquitin-conjugating enzyme/RWD-like		Steadiness box		Ubiquitin-conjugating enzyme/RWD-like										NULL
VIT_216s0022g00840	HS-A	NT	1,8370565063	8,09758767491975E-006	21 kda protein	gi|225466067|ref|XP_002264101.1|PREDICTED: 21 kDa protein-like [Vitis vinifera] >gi|225466069|ref|XP_002264204.1| PREDICTED: 21 kDa protein-like [Vitis vinifera] >gi|147863137|emb|CAN82970.1| hypothetical protein VITISV_006071 [Vitis vinifera] >gi|296084186|emb|CBI24574.3| unnamed protein product [Vitis vinifera] >gi|296084187|emb|CBI24575.3| unnamed protein product [Vitis vinifera]	molecular_function : pectinesterase activity (GO:0030599), biological_process : negative regulation of catalytic activity (GO:0043086), molecular_function : enzyme inhibitor activity (GO:0004857), biological_process : starch metabolic process (GO:0005982), biological_process : sucrose metabolic process (GO:0005985), : (EC:3.1.1.11)	Pectinesterase inhibitor	Molecular Function: enzyme inhibitor activity (GO:0004857), Molecular Function: pectinesterase activity (GO:0030599)	Pectinesterase inhibitor	Molecular Function: enzyme inhibitor activity (GO:0004857), Molecular Function: pectinesterase activity (GO:0030599)			Pectinesterase inhibitor	Molecular Function: enzyme inhibitor activity (GO:0004857), Molecular Function: pectinesterase activity (GO:0030599)	Pectinesterase inhibitor	Molecular Function: enzyme inhibitor activity (GO:0004857), Molecular Function: pectinesterase activity (GO:0030599)					Pectinesterase inhibitor	Molecular Function: enzyme inhibitor activity (GO:0004857), Molecular Function: pectinesterase activity (GO:0030599)	NULL
VIT_208s0007g01660	HS-A	NT	1,0569307265	8,58070568829051E-006	uncharacterized protein c3orf32-like	gi|225440582|ref|XP_002277232.1|PREDICTED: uncharacterized protein C3orf32-like [Vitis vinifera]	cellular_component : cytoplasm (GO:0005737), molecular_function : heat shock protein binding (GO:0031072), molecular_function : unfolded protein binding (GO:0051082)																	NULL
VIT_201s0146g00440	HS-A	NT	2,1063414793	8,90341395508517E-006	uncharacterized protein	gi|296088734|emb|CBI38184.3|unnamed protein product [Vitis vinifera]	cellular_component : mitochondrion (GO:0005739), cellular_component : chloroplast (GO:0009507)	Domain of unknown function DUF2828						NULL										NULL
VIT_203s0088g01200	HS-A	NT	1,2768375311	8,90341395508517E-006	protein	gi|359475556|ref|XP_002268574.2|PREDICTED: uncharacterized protein LOC100260026 [Vitis vinifera]	biological_process : pollen development (GO:0009555), biological_process : protein folding (GO:0006457), biological_process : response to high light intensity (GO:0009644), biological_process : ER-nucleus signaling pathway (GO:0006984), biological_process : response to endoplasmic reticulum stress (GO:0034976), biological_process : response to hydrogen peroxide (GO:0042542), cellular_component : …
VIT_214s0128g00360	HS-A	NT	1,1053481753	9,13163399350665E-006	nucleolar gtpase	gi|359487791|ref|XP_002280871.2|PREDICTED: uncharacterized protein LOC100259597 [Vitis vinifera] >gi|296088316|emb|CBI36761.3| unnamed protein product [Vitis vinifera]	cellular_component : membrane (GO:0016020)
VIT_200s1679g00010	HS-A	NT	1,0133008142	0,000009259	protein	gi|357463281|ref|XP_003601922.1|hypothetical protein MTR_3g086830 [Medicago truncatula] >gi|355490970|gb|AES72173.1| hypothetical protein MTR_3g086830 [Medicago truncatula]		Uncharacterised protein family UPF0503
VIT_201s0010g02030	HS-A	NT	1,6379728117	9,31927912817654E-006	defensin 1	gi|225425955|ref|XP_002274353.1|PREDICTED: defensin-like protein [Vitis vinifera] >gi|297738306|emb|CBI27507.3| unnamed protein product [Vitis vinifera]	biological_process : defense response to fungus (GO:0050832), cellular_component : extracellular region (GO:0005576), biological_process : killing of cells of other organism (GO:0031640)	Gamma thionin	Biological Process: defense response (GO:0006952)	NULL				NULL		Knottin	Biological Process: defense response (GO:0006952)	Gamma thionin	Biological Process: defense response (GO:0006952)	Gamma Purothionin	Biological Process: defense response (GO:0006952)
VIT_204s0008g00510	HS-A	NT	1,0484176013	9,505846644551E-006	derlin-1	gi|225429398|ref|XP_002275238.1|PREDICTED: derlin-1 [Vitis vinifera] >gi|296081591|emb|CBI20596.3| unnamed protein product [Vitis vinifera]	biological_process : response to fructose stimulus (GO:0009750), biological_process : cytoskeleton organization (GO:0007010), biological_process : gluconeogenesis (GO:0006094), biological_process : response to far red light (GO:0010218), biological_process : protein folding (GO:0006457), molecular_function : protein binding (GO:0005515), biological_process : response to hydrogen peroxide (GO:0042…	Derlin						NULL										NULL
VIT_216s0050g02460	HS-A	NT	1,0447208544	9,53511274626394E-006	probable beta- -galactosyltransferase 11-like	gi|225462715|ref|XP_002267744.1|PREDICTED: probable beta-1,3-galactosyltransferase 11 [Vitis vinifera] >gi|302143691|emb|CBI22552.3| unnamed protein product [Vitis vinifera]	molecular_function : galactosylxylosylprotein 3-beta-galactosyltransferase activity (GO:0047220), cellular_component : mitochondrion (GO:0005739), cellular_component : integral to membrane (GO:0016021), biological_process : cellulose biosynthetic process (GO:0030244), cellular_component : endosome (GO:0005768), biological_process : protein glycosylation (GO:0006486), cellular_component : trans-Go…	Glycosyl transferase, family 31	Biological Process: protein glycosylation (GO:0006486), Molecular Function: galactosyltransferase activity (GO:0008378), Cellular Component: membrane (GO:0016020)															NULL
VIT_204s0008g07020	HS-A	NT	1,8209570761	9,69723405420066E-006	rieske iron-sulfur protein tic55	gi|359475902|ref|XP_002283433.2|PREDICTED: protein TIC 55, chloroplastic-like [Vitis vinifera] >gi|296082166|emb|CBI21171.3| unnamed protein product [Vitis vinifera]	biological_process : oxidation-reduction process (GO:0055114), molecular_function : 2 iron, 2 sulfur cluster binding (GO:0051537), cellular_component : integral to membrane (GO:0016021), molecular_function : metal ion binding (GO:0046872), molecular_function : chlorophyllide a oxygenase [overall] activity (GO:0010277), molecular_function : vanillate monooxygenase activity (GO:0018489), cellular_c…	Pheophorbide a oxygenase	Molecular Function: chlorophyllide a oxygenase [overall] activity (GO:0010277), Biological Process: oxidation-reduction process (GO:0055114)	Rieske [2Fe-2S] iron-sulphur domain	Molecular Function: oxidoreductase activity (GO:0016491), Molecular Function: 2 iron, 2 sulfur cluster binding (GO:0051537), Biological Process: oxidation-reduction process (GO:0055114)	Rieske [2Fe-2S] iron-sulphur domain	Molecular Function: oxidoreductase activity (GO:0016491), Molecular Function: 2 iron, 2 sulfur cluster binding (GO:0051537), Biological Process: oxidation-reduction process (GO:0055114)	Rieske [2Fe-2S] iron-sulphur domain	Molecular Function: oxidoreductase activity (GO:0016491), Molecular Function: 2 iron, 2 sulfur cluster binding (GO:0051537), Biological Process: oxidation-reduction process (GO:0055114)									NULL
VIT_207s0005g02020	HS-A	NT	1,072390739	9,88244158543741E-006	uncharacterized protein	gi|225437669|ref|XP_002279323.1|PREDICTED: uncharacterized protein LOC100262326 [Vitis vinifera] >gi|297744029|emb|CBI36999.3| unnamed protein product [Vitis vinifera]	cellular_component : cytosol (GO:0005829)	Protein of unknown function DUF952
VIT_202s0025g04180	HS-A	NT	1,3444760751	9,94160486671409E-006	protein phosphatase inhibitor 2 containing protein	gi|225426817|ref|XP_002283129.1|PREDICTED: uncharacterized protein LOC100261582 [Vitis vinifera] >gi|297742580|emb|CBI34729.3| unnamed protein product [Vitis vinifera]	biological_process : regulation of phosphoprotein phosphatase activity (GO:0043666), biological_process : regulation of transcription, DNA-dependent (GO:0006355), molecular_function : protein phosphatase inhibitor activity (GO:0004864), molecular_function : sequence-specific DNA binding (GO:0043565), biological_process : response to chitin (GO:0010200), biological_process : regulation of signal t…	Protein phosphatase inhibitor 2 (IPP-2)	Molecular Function: protein phosphatase inhibitor activity (GO:0004864), Biological Process: regulation of signal transduction (GO:0009966), Biological Process: regulation of phosphoprotein phosphatase activity (GO:0043666)															NULL
VIT_207s0031g01370	HS-A	NT	2,2629351122	9,97854005528886E-006	cytochrome p450	gi|359480848|ref|XP_003632533.1|PREDICTED: LOW QUALITY PROTEIN: cytochrome P450 71A1-like [Vitis vinifera]	molecular_function : heme binding (GO:0020037), molecular_function : flavonoid 3,5-hydroxylase activity (GO:0033772), molecular_function : iron ion binding (GO:0005506), molecular_function : electron carrier activity (GO:0009055), biological_process : oxidation-reduction process (GO:0055114), biological_process : electron transport (GO:0006118), : (EC:1.14.13.88)	Cytochrome P450	Molecular Function: iron ion binding (GO:0005506), Molecular Function: electron carrier activity (GO:0009055), Molecular Function: oxidoreductase activity, acting on paired donors, with incorporation or reduction of molecular oxygen (GO:0016705), Molecular Function: heme binding (GO:0020037), Biological Process: oxidation-reduction process (GO:0055114)	Cytochrome P450	Molecular Function: iron ion binding (GO:0005506), Molecular Function: electron carrier activity (GO:0009055), Molecular Function: oxidoreductase activity, acting on paired donors, with incorporation or reduction of molecular oxygen (GO:0016705), Molecular Function: heme binding (GO:0020037), Biological Process: oxidation-reduction process (GO:0055114)			Cytochrome P450	Molecular Function: iron ion binding (GO:0005506), Molecular Function: electron carrier activity (GO:0009055), Molecular Function: oxidoreductase activity, acting on paired donors, with incorporation or reduction of molecular oxygen (GO:0016705), Molecular Function: heme binding (GO:0020037), Biological Process: oxidation-reduction process (GO:0055114)			Cytochrome P450, conserved site	Molecular Function: oxidoreductase activity, acting on paired donors, with incorporation or reduction of molecular oxygen (GO:0016705), Biological Process: oxidation-reduction process (GO:0055114)	Cytochrome P450, E-class, group I	Molecular Function: iron ion binding (GO:0005506), Molecular Function: oxidoreductase activity, acting on paired donors, with incorporation or reduction of molecular oxygen (GO:0016705), Molecular Function: heme binding (GO:0020037), Biological Process: oxidation-reduction process (GO:0055114)			NULL
VIT_217s0000g04470	HS-A	NT	1,6539440186	1,17262241482312E-005
VIT_202s0025g01670	HS-A	NT	1,3386737484	1,19295082163437E-005	galactose-binding protein	gi|225426292|ref|XP_002265286.1|PREDICTED: uncharacterized protein LOC100259778 [Vitis vinifera]	cellular_component : anchored to plasma membrane (GO:0046658)	Sad1/UNC-like, C-terminal		NULL		Sad1/UNC-like, C-terminal		Galactose-binding domain-like										NULL
VIT_215s0048g02410	HS-A	NT	1,9878335873	1,25947634373905E-005	late elongated hypocotyl	gi|225453650|ref|XP_002267720.1|PREDICTED: protein LHY-like [Vitis vinifera]	molecular_function : DNA binding (GO:0003677), molecular_function : chromatin binding (GO:0003682), cellular_component : chromatin (GO:0000785)	SANT/Myb domain	Molecular Function: chromatin binding (GO:0003682)	Homeodomain-like	Molecular Function: DNA binding (GO:0003677)	Myb domain		Homeodomain-like	Molecular Function: DNA binding (GO:0003677)	SANT/Myb domain	Molecular Function: chromatin binding (GO:0003682)					Myb domain, plants		NULL
VIT_206s0004g03200	HS-A	NT	2,485459473	1,2794320801835E-005	unnamed protein product [Vitis vinifera]	gi|297746224|emb|CBI16280.3|unnamed protein product [Vitis vinifera]
VIT_215s0046g01970	HS-A	NT	1,9884933095	1,30125954929271E-005	protein	gi|225454338|ref|XP_002275802.1|PREDICTED: putative UDP-rhamnose:rhamnosyltransferase 1 [Vitis vinifera]	molecular_function : anthocyanidin 3-O-glucosyltransferase activity (GO:0047213), biological_process : flavonoid biosynthetic process (GO:0009813), : (EC:2.4.1.115)	UDP-glucuronosyl/UDP-glucosyltransferase	Biological Process: metabolic process (GO:0008152), Molecular Function: transferase activity, transferring hexosyl groups (GO:0016758)	NULL				NULL										NULL
VIT_202s0087g00160	HS-A	NT	1,0043340978	1,33245831867738E-005	zinc finger	gi|225427566|ref|XP_002268140.1|PREDICTED: uncharacterized protein LOC100244227 [Vitis vinifera] >gi|296085504|emb|CBI29236.3| unnamed protein product [Vitis vinifera]	molecular_function : zinc ion binding (GO:0008270), cellular_component : intracellular (GO:0005622)	NULL		NULL		Zinc finger, C2H2	Molecular Function: zinc ion binding (GO:0008270)	NULL				Zinc finger, C2H2	Molecular Function: zinc ion binding (GO:0008270)
VIT_209s0018g00930	HS-A	NT	1,9045589318	1,35966448365244E-005	probable leucine-rich repeat receptor-like serine threonine-protein kinase at3g14840-like	gi|298204715|emb|CBI25213.3|unnamed protein product [Vitis vinifera]	molecular_function : non-membrane spanning protein tyrosine kinase activity (GO:0004715), biological_process : protein phosphorylation (GO:0006468), molecular_function : ATP binding (GO:0005524), molecular_function : 2-alkenal reductase [NAD(P)] activity (GO:0032440), molecular_function : protein serine/threonine kinase activity (GO:0004674), biological_process : oxidation-reduction process (GO:0…																	NULL
VIT_216s0050g02530	HS-A	NT	1,2461511916	1,36320512593837E-005	enhancer of triptychon and caprice 2	gi|225462727|ref|XP_002268795.1|PREDICTED: transcription factor TRY [Vitis vinifera] >gi|158323782|gb|ABW34395.1| Myb-related TRIPTYCHON-like protein [Vitis vinifera] >gi|302143684|emb|CBI22545.3| unnamed protein product [Vitis vinifera]	molecular_function : protein binding (GO:0005515), biological_process : regulation of trichome morphogenesis (GO:2000039), biological_process : regulation of transcription, DNA-dependent (GO:0006355), biological_process : response to salt stress (GO:0009651), biological_process : positive regulation of trichoblast fate specification (GO:0010063), biological_process : trichome patterning (GO:00486…			Homeodomain-like	Molecular Function: DNA binding (GO:0003677)	Myb-like domain		Homeodomain-like	Molecular Function: DNA binding (GO:0003677)	SANT/Myb domain	Molecular Function: chromatin binding (GO:0003682)
VIT_218s0001g08340	HS-A	NT	1,1244684919	1,37441469346642E-005	protein	gi|147800906|emb|CAN62370.1|hypothetical protein VITISV_001849 [Vitis vinifera]
VIT_212s0142g00110	HS-A	NT	1,3734196837	1,53788790087306E-005	splicing arginine serine-rich	gi|225448281|ref|XP_002274860.1|PREDICTED: uncharacterized protein LOC100242306 [Vitis vinifera] >gi|296086805|emb|CBI32954.3| unnamed protein product [Vitis vinifera]	cellular_component : cytosol (GO:0005829), molecular_function : RNA binding (GO:0003723), biological_process : production of miRNAs involved in gene silencing by miRNA (GO:0035196), biological_process : mRNA splicing, via spliceosome (GO:0000398), cellular_component : nuclear speck (GO:0016607), molecular_function : nucleotide binding (GO:0000166), biological_process : production of siRNA involve…	RNA recognition motif domain	Molecular Function: nucleic acid binding (GO:0003676)	Nucleotide-binding, alpha-beta plait	Molecular Function: nucleotide binding (GO:0000166)	RNA recognition motif domain	Molecular Function: nucleic acid binding (GO:0003676)	NULL		RNA recognition motif domain	Molecular Function: nucleic acid binding (GO:0003676)							NULL
VIT_206s0004g06880	HS-A	NT	1,0521720382	1,54200643174994E-005	ran-binding protein 1 homolog c-like	gi|225434536|ref|XP_002276692.1|PREDICTED: ran-binding protein 1 homolog c-like [Vitis vinifera]	biological_process : RNA processing (GO:0006396), biological_process : cell cycle process (GO:0022402), biological_process : protein import into nucleus, translocation (GO:0000060), molecular_function : protein binding (GO:0005515), biological_process : mRNA export from nucleus (GO:0006406), cellular_component : nucleus (GO:0005634)	Ran binding domain	Biological Process: intracellular transport (GO:0046907)	Pleckstrin homology-like domain						Ran binding domain	Biological Process: intracellular transport (GO:0046907)							NULL
VIT_218s0001g01470	HS-A	NT	1,8734984742	1,57561491810618E-005	hypothetical protein VITISV_035816 [Vitis vinifera]	gi|147836037|emb|CAN70674.1|hypothetical protein VITISV_035816 [Vitis vinifera]
VIT_201s0010g00600	HS-A	NT	1,0688347112	1,58058509598939E-005	phosphatidylinositol 3-and 4-kinase family protein	gi|225424995|ref|XP_002267025.1|PREDICTED: probable phosphatidylinositol 4-kinase type 2-beta At1g26270 isoform 1 [Vitis vinifera] >gi|147838249|emb|CAN76598.1| hypothetical protein VITISV_005885 [Vitis vinifera]	biological_process : phosphatidylinositol phosphorylation (GO:0046854), molecular_function : 1-phosphatidylinositol 4-kinase activity (GO:0004430), molecular_function : protein histidine kinase binding (GO:0043424), : (EC:2.7.1.67)	Phosphatidylinositol 3-/4-kinase, catalytic domain	Molecular Function: phosphotransferase activity, alcohol group as acceptor (GO:0016773)															NULL
VIT_215s0046g01210	HS-A	NT	1,7916516343	1,59390833456753E-005	hydroquinone glucosyltransferase	gi|225454473|ref|XP_002276808.1|PREDICTED: hydroquinone glucosyltransferase-like [Vitis vinifera]	biological_process : regulation of plant-type hypersensitive response (GO:0010363), biological_process : coumarin biosynthetic process (GO:0009805), molecular_function : hydroquinone glucosyltransferase activity (GO:0050505), biological_process : response to salt stress (GO:0009651), biological_process : response to toxic substance (GO:0009636), biological_process : response to wounding (GO:00096…	UDP-glucuronosyl/UDP-glucosyltransferase	Biological Process: metabolic process (GO:0008152), Molecular Function: transferase activity, transferring hexosyl groups (GO:0016758)	NULL				NULL				UDP-glucuronosyl/UDP-glucosyltransferase	Biological Process: metabolic process (GO:0008152), Molecular Function: transferase activity, transferring hexosyl groups (GO:0016758)					NULL
VIT_213s0019g02640	HS-A	NT	1,6140607278	1,70411529422627E-005	cucumisin	gi|296086148|emb|CBI31589.3|unnamed protein product [Vitis vinifera]	biological_process : negative regulation of catalytic activity (GO:0043086), biological_process : proteolysis (GO:0006508), molecular_function : identical protein binding (GO:0042802), molecular_function : serine-type endopeptidase activity (GO:0004252), : (EC:3.4.21.0)	Peptidase S8/S53 domain	Molecular Function: serine-type endopeptidase activity (GO:0004252), Biological Process: proteolysis (GO:0006508)	Peptidase S8/S53 domain	Molecular Function: serine-type endopeptidase activity (GO:0004252), Biological Process: proteolysis (GO:0006508)	NULL						Peptidase S8, subtilisin, Ser-active site		Peptidase S8, subtilisin-related				NULL
VIT_215s0046g03350	HS-A	NT	1,0072795481	1,72241230361605E-005	pre-mrna cleavage factor 25kd	gi|147796474|emb|CAN74801.1|hypothetical protein VITISV_006288 [Vitis vinifera]	biological_process : transmembrane transport (GO:0055085), molecular_function : mRNA binding (GO:0003729), cellular_component : integral to membrane (GO:0016021), molecular_function : mismatched DNA binding (GO:0030983), biological_process : potassium ion transport (GO:0006813), biological_process : mRNA polyadenylation (GO:0006378), cellular_component : plastid (GO:0009536), molecular_function :…	Cleavage/polyadenylation specificity factor subunit 5	Molecular Function: mRNA binding (GO:0003729), Cellular Component: mRNA cleavage factor complex (GO:0005849), Biological Process: mRNA polyadenylation (GO:0006378)															NULL
VIT_206s0009g02700	HS-A	NT	1,3365788158	1,74576790005312E-005	f-box protein at2g32560-like	gi|225435860|ref|XP_002263423.1|PREDICTED: F-box protein At2g32560-like [Vitis vinifera]	cellular_component : cytoplasmic membrane-bounded vesicle (GO:0016023), molecular_function : ATP binding (GO:0005524), molecular_function : unfolded protein binding (GO:0051082)	F-box domain, cyclin-like	Molecular Function: protein binding (GO:0005515)	NULL						F-box domain, cyclin-like	Molecular Function: protein binding (GO:0005515)							NULL
VIT_214s0128g00330	HS-A	NT	1,0200877214	1,90421403932485E-005	mevalonate kinase	gi|225450989|ref|XP_002284813.1|PREDICTED: mevalonate kinase [Vitis vinifera] >gi|296088313|emb|CBI36758.3| unnamed protein product [Vitis vinifera]	biological_process : carbohydrate phosphorylation (GO:0046835), biological_process : nuclear division (GO:0000280), biological_process : isoprenoid biosynthetic process (GO:0008299), molecular_function : mevalonate kinase activity (GO:0004496), molecular_function : ATP binding (GO:0005524), biological_process : galactose metabolic process (GO:0006012), molecular_function : galactokinase activity …	GHMP kinase N-terminal domain	Molecular Function: ATP binding (GO:0005524)	Ribosomal protein S5 domain 2-type fold, subgroup								GHMP kinase, ATP-binding, conserved site	Molecular Function: ATP binding (GO:0005524)			Mevalonate kinase	Molecular Function: mevalonate kinase activity (GO:0004496), Molecular Function: ATP binding (GO:0005524), Cellular Component: cytoplasm (GO:0005737), Biological Process: isoprenoid biosynthetic process (GO:0008299)	Mevalonate kinase	Molecular Function: mevalonate kinase activity (GO:0004496), Molecular Function: ATP binding (GO:0005524), Cellular Component: cytoplasm (GO:0005737), Biological Process: isoprenoid biosynthetic process (GO:0008299)
VIT_212s0028g02370	HS-A	NT	1,3873978629	1,91958774022558E-005	cmv 1a interacting protein 1	gi|302143404|emb|CBI21965.3|unnamed protein product [Vitis vinifera]	molecular_function : methyltransferase activity (GO:0008168), biological_process : methylation (GO:0032259), : (EC:2.1.1.0)	Methyltransferase type 11	Biological Process: metabolic process (GO:0008152), Molecular Function: methyltransferase activity (GO:0008168)	NULL				NULL										NULL
VIT_207s0005g02200	HS-A	NT	1,0715556494	1,92642326846987E-005	autophagy-related protein 8i	gi|225437704|ref|XP_002280035.1|PREDICTED: autophagy-related protein 8i [Vitis vinifera]	molecular_function : microtubule binding (GO:0008017), molecular_function : APG8-specific protease activity (GO:0019786), molecular_function : APG8 activating enzyme activity (GO:0019779), cellular_component : vacuolar lumen (GO:0005775), molecular_function : Atg8 ligase activity (GO:0019776), biological_process : autophagy (GO:0006914), cellular_component : tubulin complex (GO:0045298), biologic…	Autophagy protein Atg8 ubiquitin-like		NULL														NULL
VIT_214s0030g01230	HS-A	NT	1,3803236495	1,92642326846987E-005
VIT_205s0049g01760	HS-A	NT	1,2770619677	2,16136410051473E-005	proton gradient regulation 5	gi|225433241|ref|XP_002285437.1|PREDICTED: protein PROTON GRADIENT REGULATION 5, chloroplastic isoform 1 [Vitis vinifera] >gi|359477683|ref|XP_003632009.1| PREDICTED: protein PROTON GRADIENT REGULATION 5, chloroplastic isoform 2 [Vitis vinifera] >gi|296083717|emb|CBI23706.3| unnamed protein product [Vitis vinifera]	biological_process : cellular response to light intensity (GO:0071484), biological_process : response to sucrose stimulus (GO:0009744), biological_process : response to red light (GO:0010114), biological_process : response to water deprivation (GO:0009414), biological_process : photoprotection (GO:0010117), biological_process : photosynthetic electron transport in photosystem I (GO:0009773), mole…
VIT_217s0000g07580	HS-A	NT	1,4434781722	2,19551677958505E-005	two-component response regulator arr5	gi|297733851|emb|CBI15098.3|unnamed protein product [Vitis vinifera]	molecular_function : kinase activity (GO:0016301), molecular_function : protein binding (GO:0005515), biological_process : regulation of plant-type hypersensitive response (GO:0010363), biological_process : response to red light (GO:0010114), biological_process : regulation of transcription, DNA-dependent (GO:0006355), biological_process : protein targeting to membrane (GO:0006612), biological_pr…	Signal transduction response regulator, receiver domain	Molecular Function: phosphorelay response regulator activity (GO:0000156), Biological Process: phosphorelay signal transduction system (GO:0000160), Biological Process: regulation of transcription, DNA-dependent (GO:0006355)	NULL		Signal transduction response regulator, receiver domain	Molecular Function: phosphorelay response regulator activity (GO:0000156), Biological Process: phosphorelay signal transduction system (GO:0000160), Biological Process: regulation of transcription, DNA-dependent (GO:0006355)	CheY-like superfamily		Signal transduction response regulator, receiver domain	Molecular Function: phosphorelay response regulator activity (GO:0000156), Biological Process: phosphorelay signal transduction system (GO:0000160), Biological Process: regulation of transcription, DNA-dependent (GO:0006355)							NULL
VIT_209s0002g04360	HS-A	NT	1,1849123693	2,2163735776999E-005	uncharacterized protein	gi|225442615|ref|XP_002284539.1|PREDICTED: thylakoid membrane phosphoprotein 14 kDa, chloroplastic isoform 2 [Vitis vinifera] >gi|225442617|ref|XP_002284537.1| PREDICTED: thylakoid membrane phosphoprotein 14 kDa, chloroplastic isoform 1 [Vitis vinifera] >gi|297743263|emb|CBI36130.3| unnamed protein product [Vitis vinifera]	biological_process : stomatal complex morphogenesis (GO:0010103), biological_process : rRNA processing (GO:0006364), cellular_component : chloroplast thylakoid membrane (GO:0009535), biological_process : plastid organization (GO:0009657), biological_process : photosystem II assembly (GO:0010207), biological_process : positive regulation of catalytic activity (GO:0043085), biological_process : reg…	Domain of unknown function DUF4308
VIT_201s0011g01160	HS-A	NT	1,4429602508	2,28026013735417E-005	haloacid dehalogenase-like hydrolase domain-containing protein	gi|225423595|ref|XP_002273965.1|PREDICTED: haloacid dehalogenase-like hydrolase domain-containing-like isoform 2 [Vitis vinifera] >gi|225423597|ref|XP_002273939.1| PREDICTED: haloacid dehalogenase-like hydrolase domain-containing-like isoform 1 [Vitis vinifera] >gi|297738028|emb|CBI27229.3| unnamed protein product [Vitis vinifera]	molecular_function : phosphoglycolate phosphatase activity (GO:0008967), biological_process : glyoxylate metabolic process (GO:0046487), : (EC:3.1.3.18)	HAD-like domain		HAD-like domain				HAD-superfamily hydrolase, subfamily IA, REG-2-like						Haloacid dehalogenase/epoxide hydrolase	Biological Process: metabolic process (GO:0008152), Molecular Function: hydrolase activity (GO:0016787)	HAD-superfamily hydrolase, subfamily IA, REG-2-like		NULL
VIT_218s0122g00460	HS-A	NT	1,2628224547	0,000023569	protein	gi|225457681|ref|XP_002276622.1|PREDICTED: calvin cycle protein CP12-like isoform 1 [Vitis vinifera] >gi|359491885|ref|XP_003634338.1| PREDICTED: calvin cycle protein CP12-like isoform 2 [Vitis vinifera]	biological_process : response to sucrose stimulus (GO:0009744), cellular_component : protein complex (GO:0043234), biological_process : negative regulation of reductive pentose-phosphate cycle (GO:0080153), biological_process : response to light stimulus (GO:0009416), biological_process : cellular response to cold (GO:0070417), biological_process : cellular response to anoxia (GO:0071454), biolog…	Domain of unknown function CP12								Domain of unknown function CP12
VIT_208s0007g01470	HS-A	NT	1,7428204304	2,42894304843125E-005	copper transporter	gi|225440544|ref|XP_002276084.1|PREDICTED: copper transporter 6 [Vitis vinifera] >gi|321496072|gb|ADW93913.1| copper transporter [Vitis vinifera]	biological_process : root development (GO:0048364), cellular_component : integral to membrane (GO:0016021), biological_process : pollen sperm cell differentiation (GO:0048235), molecular_function : high affinity copper ion transmembrane transporter activity (GO:0015089), cellular_component : anchored to plasma membrane (GO:0046658), cellular_component : vacuole (GO:0005773), biological_process : …	Ctr copper transporter	Molecular Function: copper ion transmembrane transporter activity (GO:0005375), Cellular Component: integral to membrane (GO:0016021), Biological Process: copper ion transmembrane transport (GO:0035434)															NULL
VIT_211s0037g00950	HS-A	NT	1,761686869	2,46882246272846E-005	s-adenosylmethionine decarboxylase	gi|147774304|emb|CAN76946.1|hypothetical protein VITISV_017165 [Vitis vinifera]	biological_process : S-adenosylmethioninamine biosynthetic process (GO:0006557), biological_process : spermidine biosynthetic process (GO:0008295), biological_process : spermine biosynthetic process (GO:0006597), molecular_function : adenosylmethionine decarboxylase activity (GO:0004014), cellular_component : chloroplast (GO:0009507), biological_process : embryo development (GO:0009790), biologic…	S-adenosylmethionine decarboxylase	Molecular Function: adenosylmethionine decarboxylase activity (GO:0004014), Biological Process: spermine biosynthetic process (GO:0006597), Biological Process: spermidine biosynthetic process (GO:0008295)	S-adenosylmethionine decarboxylase, core	Molecular Function: adenosylmethionine decarboxylase activity (GO:0004014), Biological Process: spermidine biosynthetic process (GO:0008295)			S-adenosylmethionine decarboxylase, core	Molecular Function: adenosylmethionine decarboxylase activity (GO:0004014), Biological Process: spermidine biosynthetic process (GO:0008295)			S-adenosylmethionine decarboxylase, conserved site	Molecular Function: adenosylmethionine decarboxylase activity (GO:0004014)			S-adenosylmethionine decarboxylase subgroup	Molecular Function: adenosylmethionine decarboxylase activity (GO:0004014)	NULL
VIT_200s0441g00020	HS-A	NT	1,9975036628	2,5282391838369E-005	squalene monooxygenase	gi|359496817|ref|XP_003635346.1|PREDICTED: squalene monooxygenase-like [Vitis vinifera]	molecular_function : flavin adenine dinucleotide binding (GO:0050660), biological_process : response to jasmonic acid stimulus (GO:0009753), biological_process : response to wounding (GO:0009611), cellular_component : cytoplasmic membrane-bounded vesicle (GO:0016023), molecular_function : squalene monooxygenase activity (GO:0004506), cellular_component : integral to membrane (GO:0016021), biologi…	Squalene epoxidase	Molecular Function: squalene monooxygenase activity (GO:0004506), Cellular Component: integral to membrane (GO:0016021), Molecular Function: flavin adenine dinucleotide binding (GO:0050660), Biological Process: oxidation-reduction process (GO:0055114)	NULL				NULL						Aromatic-ring hydroxylase-like	Biological Process: metabolic process (GO:0008152), Molecular Function: oxidoreductase activity (GO:0016491)			NULL
VIT_208s0040g02200	HS-A	NT	2,1019840558	2,5347542049551E-005	peroxidase	gi|225439922|ref|XP_002275288.1|PREDICTED: peroxidase 21 [Vitis vinifera] >gi|297741574|emb|CBI32706.3| unnamed protein product [Vitis vinifera]	molecular_function : metal ion binding (GO:0046872), biological_process : response to oxidative stress (GO:0006979), molecular_function : heme binding (GO:0020037), biological_process : defense response to fungus (GO:0050832), molecular_function : peroxidase activity (GO:0004601), cellular_component : extracellular region (GO:0005576), cellular_component : cytosol (GO:0005829), biological_process…	Haem peroxidase, plant/fungal/bacterial	Molecular Function: peroxidase activity (GO:0004601), Biological Process: response to oxidative stress (GO:0006979), Molecular Function: heme binding (GO:0020037), Biological Process: oxidation-reduction process (GO:0055114)	NULL		Haem peroxidase, plant/fungal/bacterial	Molecular Function: peroxidase activity (GO:0004601), Biological Process: response to oxidative stress (GO:0006979), Molecular Function: heme binding (GO:0020037), Biological Process: oxidation-reduction process (GO:0055114)	Haem peroxidase	Molecular Function: peroxidase activity (GO:0004601), Biological Process: response to oxidative stress (GO:0006979), Molecular Function: heme binding (GO:0020037), Biological Process: oxidation-reduction process (GO:0055114)					Plant peroxidase	Molecular Function: peroxidase activity (GO:0004601), Biological Process: response to oxidative stress (GO:0006979), Molecular Function: heme binding (GO:0020037), Biological Process: oxidation-reduction process (GO:0055114)			NULL
VIT_208s0040g00820	HS-A	NT	1,4091863356	2,58884275446251E-005	cytochrome p450	gi|225440161|ref|XP_002278009.1|PREDICTED: cytochrome P450 94A1 [Vitis vinifera]	cellular_component : cytoplasmic membrane-bounded vesicle (GO:0016023), molecular_function : electron carrier activity (GO:0009055), molecular_function : iron ion binding (GO:0005506), molecular_function : heme binding (GO:0020037), cellular_component : chloroplast (GO:0009507), molecular_function : oxygen binding (GO:0019825), molecular_function : aromatase activity (GO:0070330), biological_proc…	Cytochrome P450	Molecular Function: iron ion binding (GO:0005506), Molecular Function: electron carrier activity (GO:0009055), Molecular Function: oxidoreductase activity, acting on paired donors, with incorporation or reduction of molecular oxygen (GO:0016705), Molecular Function: heme binding (GO:0020037), Biological Process: oxidation-reduction process (GO:0055114)	Cytochrome P450	Molecular Function: iron ion binding (GO:0005506), Molecular Function: electron carrier activity (GO:0009055), Molecular Function: oxidoreductase activity, acting on paired donors, with incorporation or reduction of molecular oxygen (GO:0016705), Molecular Function: heme binding (GO:0020037), Biological Process: oxidation-reduction process (GO:0055114)			Cytochrome P450	Molecular Function: iron ion binding (GO:0005506), Molecular Function: electron carrier activity (GO:0009055), Molecular Function: oxidoreductase activity, acting on paired donors, with incorporation or reduction of molecular oxygen (GO:0016705), Molecular Function: heme binding (GO:0020037), Biological Process: oxidation-reduction process (GO:0055114)			Cytochrome P450, conserved site	Molecular Function: oxidoreductase activity, acting on paired donors, with incorporation or reduction of molecular oxygen (GO:0016705), Biological Process: oxidation-reduction process (GO:0055114)	Cytochrome P450, E-class, group I	Molecular Function: iron ion binding (GO:0005506), Molecular Function: oxidoreductase activity, acting on paired donors, with incorporation or reduction of molecular oxygen (GO:0016705), Molecular Function: heme binding (GO:0020037), Biological Process: oxidation-reduction process (GO:0055114)			NULL
VIT_212s0121g00300	HS-A	NT	1,2469959365	2,6717080734947E-005	brassinosteroid insensitive 1-associated receptor kinase 1-like	gi|359485892|ref|XP_002263257.2|PREDICTED: BRASSINOSTEROID INSENSITIVE 1-associated receptor kinase 1-like [Vitis vinifera] >gi|297745528|emb|CBI40693.3| unnamed protein product [Vitis vinifera]	biological_process : regulation of plant-type hypersensitive response (GO:0010363), biological_process : respiratory burst involved in defense response (GO:0002679), biological_process : response to chitin (GO:0010200), biological_process : defense response to oomycetes (GO:0002229), biological_process : protein targeting to membrane (GO:0006612), biological_process : defense response to fungus (…	Leucine-rich repeat-containing N-terminal, type 2		NULL		Leucine-rich repeat	Molecular Function: protein binding (GO:0005515)	NULL						NULL				NULL
VIT_201s0011g00120	HS-A	NT	2,9400185071	2,67864729580931E-005	uncharacterized protein	gi|225423416|ref|XP_002263547.1|PREDICTED: uncharacterized protein LOC100266436 [Vitis vinifera]	molecular_function : inorganic diphosphatase activity (GO:0004427), cellular_component : cytoplasm (GO:0005737), molecular_function : magnesium ion binding (GO:0000287), biological_process : oxidative phosphorylation (GO:0006119), : (EC:3.6.1.1)
VIT_208s0056g01660	HS-A	NT	1,1903140706	2,68326236576589E-005	histone-lysine n-methyltransferase suvr3	gi|225439235|ref|XP_002277066.1|PREDICTED: histone-lysine N-methyltransferase SUVR3 isoform 2 [Vitis vinifera]	biological_process : histone lysine methylation (GO:0034968), molecular_function : histone-lysine N-methyltransferase activity (GO:0018024), cellular_component : chromosome (GO:0005694), cellular_component : nucleus (GO:0005634), molecular_function : zinc ion binding (GO:0008270), molecular_function : protein binding (GO:0005515), biological_process : lysine catabolic process (GO:0006554), : (EC:…	SET domain	Molecular Function: protein binding (GO:0005515)	NULL		Post-SET domain		NULL		SET domain	Molecular Function: protein binding (GO:0005515)							NULL
VIT_201s0010g03330	HS-A	NT	1,4945542651	3,33722751434013E-005	uncharacterized protein loc100802912	gi|297738425|emb|CBI27626.3|unnamed protein product [Vitis vinifera]
VIT_202s0025g01070	HS-A	NT	1,0964017754	3,47365067937049E-005	chch domain containing protein	gi|225426034|ref|XP_002274368.1|PREDICTED: uncharacterized protein LOC100245067 [Vitis vinifera] >gi|297742300|emb|CBI34449.3| unnamed protein product [Vitis vinifera]	biological_process : phosphatidylinositol biosynthetic process (GO:0006661), cellular_component : mitochondrion (GO:0005739)			Cysteine alpha-hairpin motif superfamily				Cysteine alpha-hairpin motif superfamily
VIT_202s0025g02640	HS-A	NT	1,2391655167	3,60079393350659E-005	protein	gi|225426574|ref|XP_002279815.1|PREDICTED: uncharacterized protein LOC100256431 [Vitis vinifera]	cellular_component : chloroplast envelope (GO:0009941), cellular_component : chloroplast thylakoid (GO:0009534), biological_process : mRNA modification (GO:0016556)	Domain of unknown function DUF4033
VIT_218s0001g14500	HS-A	NT	1,0273381007	3,633267324754E-005	endoplasmin-like protein	gi|225457939|ref|XP_002273785.1|PREDICTED: endoplasmin homolog [Vitis vinifera] >gi|302142682|emb|CBI19885.3| unnamed protein product [Vitis vinifera]	cellular_component : vacuolar membrane (GO:0005774), biological_process : N-terminal protein myristoylation (GO:0006499), biological_process : gluconeogenesis (GO:0006094), biological_process : regulation of meristem structural organization (GO:0009934), cellular_component : apoplast (GO:0048046), biological_process : protein folding (GO:0006457), biological_process : response to hydrogen peroxid…	Heat shock protein Hsp90	Molecular Function: ATP binding (GO:0005524), Biological Process: protein folding (GO:0006457), Biological Process: response to stress (GO:0006950), Molecular Function: unfolded protein binding (GO:0051082)	Histidine kinase-like ATPase, ATP-binding domain	Molecular Function: ATP binding (GO:0005524)			Ribosomal protein S5 domain 2-type fold		Histidine kinase-like ATPase, ATP-binding domain	Molecular Function: ATP binding (GO:0005524)	Heat shock protein Hsp90, conserved site	Molecular Function: ATP binding (GO:0005524), Biological Process: protein folding (GO:0006457), Biological Process: response to stress (GO:0006950), Molecular Function: unfolded protein binding (GO:0051082)	Heat shock protein Hsp90, N-terminal				Endoplasmin		Heat shock protein Hsp90	Molecular Function: ATP binding (GO:0005524), Biological Process: protein folding (GO:0006457), Biological Process: response to stress (GO:0006950), Molecular Function: unfolded protein binding (GO:0051082)
VIT_219s0093g00150	HS-A	NT	1,6470333651	3,69192247390616E-005	probable glutathione s-transferase	gi|225462609|ref|XP_002262767.1|PREDICTED: probable glutathione S-transferase [Vitis vinifera]	biological_process : response to karrikin (GO:0080167), biological_process : glutathione metabolic process (GO:0006749), molecular_function : transferase activity (GO:0016740), molecular_function : protein binding (GO:0005515)	NULL		Glutathione S-transferase, C-terminal-like		Glutathione S-transferase/chloride channel, C-terminal		Glutathione S-transferase, C-terminal-like										NULL
VIT_200s0194g00010	HS-A	NT	1,1028051137	3,84390737360556E-005	uncharacterized protein at4g26485-like	gi|359495632|ref|XP_002272008.2|PREDICTED: uncharacterized protein At4g26485-like [Vitis vinifera]		Domain of unknown function DUF2431																NULL
VIT_216s0039g00520	HS-A	NT	1,7935470204	3,87856874473969E-005	dna-binding protein smubp-2-like	gi|225454589|ref|XP_002264216.1|PREDICTED: DNA-binding protein SMUBP-2 [Vitis vinifera]	cellular_component : chloroplast envelope (GO:0009941), biological_process : chlorophyll catabolic process (GO:0015996), molecular_function : DNA binding (GO:0003677), molecular_function : ATP binding (GO:0005524), molecular_function : helicase activity (GO:0004386), cellular_component : chloroplast stroma (GO:0009570)	NULL		NULL				NULL		AAA+ ATPase domain	Molecular Function: nucleotide binding (GO:0000166), Molecular Function: nucleoside-triphosphatase activity (GO:0017111)							NULL
VIT_204s0008g02680	HS-A	NT	1,0058795499	4,03280853752854E-005	uncharacterized protein	gi|225429816|ref|XP_002282937.1|PREDICTED: uncharacterized protein LOC100252636 [Vitis vinifera] >gi|296081781|emb|CBI20786.3| unnamed protein product [Vitis vinifera]	molecular_function : zinc ion binding (GO:0008270)
VIT_209s0002g03660	HS-A	NT	1,0596750918	4,08702308403263E-005	uncharacterized protein	gi|225442489|ref|XP_002283948.1|PREDICTED: uncharacterized protein LOC100258357 [Vitis vinifera] >gi|297743205|emb|CBI36072.3| unnamed protein product [Vitis vinifera]	biological_process : co-transcriptional gene silencing by RNA interference machinery (GO:0033562), molecular_function : sequence-specific DNA binding (GO:0043565), molecular_function : sequence-specific DNA binding transcription factor activity (GO:0003700), biological_process : methylation-dependent chromatin silencing (GO:0006346), biological_process : DNA methylation (GO:0006306), cellular_com…																	NULL
VIT_214s0083g01020	HS-A	NT	1,165670785	4,14075844295784E-005	rcc1 and btb domain-containing protein	gi|225451821|ref|XP_002281545.1|PREDICTED: probable E3 ubiquitin-protein ligase HERC1 [Vitis vinifera] >gi|298204453|emb|CBI16933.3| unnamed protein product [Vitis vinifera]	molecular_function : Ran GTPase binding (GO:0008536)	Regulator of chromosome condensation, RCC1		Regulator of chromosome condensation 1/beta-lactamase-inhibitor protein II		Regulator of chromosome condensation, RCC1		Regulator of chromosome condensation 1/beta-lactamase-inhibitor protein II				Regulator of chromosome condensation, RCC1		Regulator of chromosome condensation, RCC1				NULL
VIT_203s0063g01960	HS-A	NT	3,3683051279	4,22010980931329E-005	non-symbiotic hemoglobin	gi|297741406|emb|CBI32537.3|unnamed protein product [Vitis vinifera]	cellular_component : cytoplasm (GO:0005737), biological_process : oxygen transport (GO:0015671), biological_process : nitrogen fixation (GO:0009399), molecular_function : oxygen transporter activity (GO:0005344), cellular_component : plasma membrane (GO:0005886), molecular_function : iron ion binding (GO:0005506), biological_process : response to stress (GO:0006950), molecular_function : heme bin…	Globin	Molecular Function: iron ion binding (GO:0005506), Molecular Function: heme binding (GO:0020037)	Globin, structural domain	Molecular Function: iron ion binding (GO:0005506), Biological Process: oxygen transport (GO:0015671), Molecular Function: oxygen binding (GO:0019825), Molecular Function: heme binding (GO:0020037)	Globin	Molecular Function: iron ion binding (GO:0005506), Molecular Function: heme binding (GO:0020037)	Globin-like				Leghaemoglobin, iron-binding site	Molecular Function: oxygen binding (GO:0019825), Molecular Function: heme binding (GO:0020037)	Leghaemoglobin	Molecular Function: oxygen binding (GO:0019825), Molecular Function: heme binding (GO:0020037)			NULL
VIT_202s0025g03390	HS-A	NT	1,0685847957	4,27163576226809E-005	aquaporin pip1-2	gi|225426442|ref|XP_002274727.1|PREDICTED: aquaporin PIP1-2 [Vitis vinifera] >gi|111379074|gb|ABH09324.1| putative aquaporin [Vitis vinifera]	biological_process : response to water deprivation (GO:0009414), cellular_component : chloroplast envelope (GO:0009941), cellular_component : vacuole (GO:0005773), cellular_component : anchored to plasma membrane (GO:0046658), biological_process : water transport (GO:0006833), cellular_component : integral to membrane (GO:0016021), biological_process : response to salt stress (GO:0009651), cellul…	Major intrinsic protein	Molecular Function: transporter activity (GO:0005215), Biological Process: transport (GO:0006810), Cellular Component: membrane (GO:0016020)	Aquaporin-like				Aquaporin-like				Major intrinsic protein, conserved site	Molecular Function: transporter activity (GO:0005215), Biological Process: transport (GO:0006810), Cellular Component: membrane (GO:0016020)	Major intrinsic protein	Molecular Function: transporter activity (GO:0005215), Biological Process: transport (GO:0006810), Cellular Component: membrane (GO:0016020)	Major intrinsic protein	Molecular Function: transporter activity (GO:0005215), Biological Process: transport (GO:0006810), Cellular Component: membrane (GO:0016020)	NULL
VIT_214s0006g02530	HS-A	NT	1,5149669769	4,35007040268884E-005	probable non-specific lipid-transfer protein akcs9-like	gi|225452110|ref|XP_002284213.1|PREDICTED: non-specific lipid-transfer protein 2-like [Vitis vinifera]	biological_process : lipid transport (GO:0006869)	Bifunctional inhibitor/plant lipid transfer protein/seed storage helical domain		NULL				Bifunctional inhibitor/plant lipid transfer protein/seed storage helical domain		Bifunctional inhibitor/plant lipid transfer protein/seed storage helical domain
VIT_203s0063g02490	HS-A	NT	1,3453591101	4,39968076702176E-005	glucan endo- -beta-glucosidase	gi|359475310|ref|XP_003631648.1|PREDICTED: glucan endo-1,3-beta-glucosidase 7-like [Vitis vinifera] >gi|297741451|emb|CBI32582.3| unnamed protein product [Vitis vinifera]	cellular_component : extracellular region (GO:0005576), molecular_function : glucan endo-1,3-beta-D-glucosidase activity (GO:0042973), cellular_component : chloroplast (GO:0009507), cellular_component : plasma membrane (GO:0005886), molecular_function : cation binding (GO:0043169), biological_process : starch metabolic process (GO:0005982), biological_process : sucrose metabolic process (GO:00059…	Glycoside hydrolase, family 17	Molecular Function: hydrolase activity, hydrolyzing O-glycosyl compounds (GO:0004553), Biological Process: carbohydrate metabolic process (GO:0005975)	Glycoside hydrolase, catalytic domain	Molecular Function: catalytic activity (GO:0003824), Biological Process: carbohydrate metabolic process (GO:0005975)			Glycoside hydrolase, superfamily		X8								NULL
VIT_212s0057g00170	HS-A	NT	2,2529537575	4,39968076702176E-005	uncharacterized protein loc100261290	gi|225447649|ref|XP_002274919.1|PREDICTED: uncharacterized protein LOC100261290 [Vitis vinifera]		Protein of unknown function wound-induced
VIT_218s0001g09330	HS-A	NT	1,1241554801	4,39968076702176E-005	uncharacterized protein at2g23090	gi|359492551|ref|XP_003634431.1|PREDICTED: uncharacterized protein LOC100854544 [Vitis vinifera]		Uncharacterised protein family SERF		NULL				NULL
VIT_213s0019g02330	HS-A	NT	1,0030101952	4,53108292318959E-005	gdp-mannose pyrophosphorylase	gi|225449380|ref|XP_002282422.1|PREDICTED: mannose-1-phosphate guanylyltransferase 1 isoform 1 [Vitis vinifera]	biological_process : response to jasmonic acid stimulus (GO:0009753), molecular_function : mannose-1-phosphate guanylyltransferase activity (GO:0004475), biological_process : response to ozone (GO:0010193), biological_process : response to salt stress (GO:0009651), biological_process : cellulose biosynthetic process (GO:0030244), biological_process : defense response to bacterium (GO:0042742), bi…	Nucleotidyl transferase	Biological Process: biosynthetic process (GO:0009058), Molecular Function: nucleotidyltransferase activity (GO:0016779)	NULL														NULL
VIT_209s0002g04150	HS-A	NT	1,0009550494	4,7834176790703E-005	peroxyureidoacrylate ureidoacrylate amidohydrolase -like	gi|297743245|emb|CBI36112.3|unnamed protein product [Vitis vinifera]	biological_process : metabolic process (GO:0008152), molecular_function : hydrolase activity (GO:0016787), cellular_component : mitochondrion (GO:0005739)	Isochorismatase-like	Molecular Function: catalytic activity (GO:0003824), Biological Process: metabolic process (GO:0008152)	Isochorismatase-like	Molecular Function: catalytic activity (GO:0003824), Biological Process: metabolic process (GO:0008152)			Isochorismatase-like	Molecular Function: catalytic activity (GO:0003824), Biological Process: metabolic process (GO:0008152)									NULL
VIT_204s0044g00970	HS-A	NT	3,3216363122	4,82237179042455E-005	protein	gi|225431529|ref|XP_002275260.1|PREDICTED: uncharacterized protein LOC100243761 [Vitis vinifera] >gi|296088574|emb|CBI37565.3| unnamed protein product [Vitis vinifera]		Protein of unknown function DUF506, plant														Protein of unknown function DUF506, plant		NULL
VIT_218s0001g12430	HS-A	NT	2,461260809	4,83548449105429E-005	erythronate-4-phosphate dehydrogenase family protein	gi|225458293|ref|XP_002282654.1|PREDICTED: uncharacterized protein At1g01500-like [Vitis vinifera]	cellular_component : nucleus (GO:0005634), cellular_component : mitochondrion (GO:0005739)																	NULL
VIT_214s0108g00930	HS-A	NT	1,3194841825	4,86951941620486E-005	protein	gi|225452841|ref|XP_002278445.1|PREDICTED: uncharacterized protein LOC100266209 [Vitis vinifera]	cellular_component : ribosome (GO:0005840), molecular_function : structural constituent of ribosome (GO:0003735), biological_process : translation (GO:0006412), biological_process : ribosome biogenesis (GO:0042254)	Protein of unknown function DUF1666																NULL
VIT_204s0008g00700	HS-A	NT	1,8899075582	5,00244042453926E-005
VIT_216s0039g02630	HS-A	NT	1,0159973785	5,03036334005005E-005	uncharacterized protein loc100256179	gi|225454868|ref|XP_002278482.1|PREDICTED: uncharacterized protein LOC100256179 [Vitis vinifera]
VIT_213s0084g00850	HS-A	NT	1,006541353	5,03117540026803E-005	nadph:quinone oxidoreductase	gi|225465847|ref|XP_002264859.1|PREDICTED: NADPH:quinone oxidoreductase [Vitis vinifera] >gi|296087867|emb|CBI35123.3| unnamed protein product [Vitis vinifera]	biological_process : negative regulation of defense response (GO:0031348), molecular_function : FMN reductase activity (GO:0008752), biological_process : fatty acid beta-oxidation (GO:0006635), molecular_function : zinc ion binding (GO:0008270), biological_process : jasmonic acid mediated signaling pathway (GO:0009867), biological_process : salicylic acid biosynthetic process (GO:0009697), biolog…	NADPH-dependent FMN reductase		NULL														NULL
VIT_209s0018g01080	HS-A	NT	1,2172984273	5,03733363601643E-005	protein	gi|359483188|ref|XP_002269642.2|PREDICTED: putative receptor-like protein kinase At3g47110-like [Vitis vinifera]	molecular_function : non-membrane spanning protein tyrosine kinase activity (GO:0004715), cellular_component : cytoplasmic membrane-bounded vesicle (GO:0016023), biological_process : detection of bacterium (GO:0016045), molecular_function : 2-alkenal reductase [NAD(P)] activity (GO:0032440), biological_process : defense response to bacterium (GO:0042742), cellular_component : integral to membrane…	Serine-threonine/tyrosine-protein kinase catalytic domain	Molecular Function: protein kinase activity (GO:0004672), Biological Process: protein phosphorylation (GO:0006468)	NULL		Protein kinase, catalytic domain	Molecular Function: protein kinase activity (GO:0004672), Molecular Function: ATP binding (GO:0005524), Biological Process: protein phosphorylation (GO:0006468)	Protein kinase-like domain	Molecular Function: transferase activity, transferring phosphorus-containing groups (GO:0016772)	Serine/threonine- / dual specificity protein kinase, catalytic domain	Molecular Function: protein kinase activity (GO:0004672), Molecular Function: ATP binding (GO:0005524), Biological Process: protein phosphorylation (GO:0006468)	Protein kinase, ATP binding site	Molecular Function: ATP binding (GO:0005524)					NULL
VIT_206s0004g02270	HS-A	NT	1,1439169233	5,17613748520685E-005	nuclear transcription factor y subunit	gi|297746308|emb|CBI16364.3|unnamed protein product [Vitis vinifera]	biological_process : regulation of transcription, DNA-dependent (GO:0006355), molecular_function : DNA binding (GO:0003677), cellular_component : CCAAT-binding factor complex (GO:0016602), molecular_function : sequence-specific DNA binding transcription factor activity (GO:0003700), biological_process : regulation of transcription, DNA-dependent (GO:0045449)	CCAAT-binding transcription factor, subunit B	Molecular Function: sequence-specific DNA binding transcription factor activity (GO:0003700), Cellular Component: nucleus (GO:0005634), Biological Process: regulation of transcription, DNA-dependent (GO:0006355)			CCAAT-binding transcription factor, subunit B	Molecular Function: sequence-specific DNA binding transcription factor activity (GO:0003700), Cellular Component: nucleus (GO:0005634), Biological Process: regulation of transcription, DNA-dependent (GO:0006355)			CCAAT-binding transcription factor, subunit B	Molecular Function: sequence-specific DNA binding transcription factor activity (GO:0003700), Cellular Component: nucleus (GO:0005634), Biological Process: regulation of transcription, DNA-dependent (GO:0006355)			CCAAT-binding transcription factor, subunit B	Molecular Function: sequence-specific DNA binding transcription factor activity (GO:0003700), Cellular Component: nucleus (GO:0005634), Biological Process: regulation of transcription, DNA-dependent (GO:0006355)			CCAAT-binding transcription factor, subunit B	Molecular Function: sequence-specific DNA binding transcription factor activity (GO:0003700), Cellular Component: nucleus (GO:0005634), Biological Process: regulation of transcription, DNA-dependent (GO:0006355)
VIT_208s0007g00720	HS-A	NT	1,0589752254	5,29472107276134E-005	e3 ubiquitin-protein ligase ring1-like	gi|297740342|emb|CBI30524.3|unnamed protein product [Vitis vinifera]	molecular_function : metal ion transmembrane transporter activity (GO:0046873), biological_process : response to chitin (GO:0010200), biological_process : transmembrane transport (GO:0055085), cellular_component : membrane (GO:0016020), molecular_function : zinc ion binding (GO:0008270), biological_process : metal ion transport (GO:0030001), molecular_function : protein binding (GO:0005515)	Domain of unknown function DUF1117		Zinc finger, RING/FYVE/PHD-type		Zinc finger, RING-type	Molecular Function: protein binding (GO:0005515), Molecular Function: zinc ion binding (GO:0008270)	NULL		Zinc finger, RING-type	Molecular Function: protein binding (GO:0005515), Molecular Function: zinc ion binding (GO:0008270)							NULL
VIT_200s0252g00040	HS-A	NT	2,861135872	5,30785448374266E-005	cytokinin oxidase	gi|296087052|emb|CBI33379.3|unnamed protein product [Vitis vinifera]	biological_process : cytokinin catabolic process (GO:0009823), biological_process : electron transport chain (GO:0022900), biological_process : meristem development (GO:0048507), molecular_function : cytokinin dehydrogenase activity (GO:0019139), biological_process : secretion by cell (GO:0032940), cellular_component : cytoplasmic membrane-bounded vesicle (GO:0016023), biological_process : xylem …	Cytokinin dehydrogenase 1, FAD/cytokinin binding domain	Biological Process: cytokinin metabolic process (GO:0009690), Molecular Function: cytokinin dehydrogenase activity (GO:0019139), Molecular Function: flavin adenine dinucleotide binding (GO:0050660), Biological Process: oxidation-reduction process (GO:0055114)	Vanillyl-alcohol oxidase/Cytokinin dehydrogenase C-terminal domain		FAD-binding, type 2	Molecular Function: catalytic activity (GO:0003824), Molecular Function: oxidoreductase activity, acting on CH-OH group of donors (GO:0016614), Molecular Function: flavin adenine dinucleotide binding (GO:0050660), Biological Process: oxidation-reduction process (GO:0055114)	FAD-linked oxidase-like, C-terminal	Molecular Function: catalytic activity (GO:0003824), Molecular Function: flavin adenine dinucleotide binding (GO:0050660)			Oxygen oxidoreductase covalent FAD-binding site	Molecular Function: oxidoreductase activity (GO:0016491), Biological Process: oxidation-reduction process (GO:0055114)					NULL
VIT_205s0077g00810	HS-A	NT	1,0212770141	5,34688884419638E-005	hypersensitive reaction associated ca2+-binding protein	gi|225431988|ref|XP_002279066.1|PREDICTED: calmodulin-like [Vitis vinifera]	cellular_component : cytosol (GO:0005829), molecular_function : cysteine-type peptidase activity (GO:0008234), molecular_function : calcium ion binding (GO:0005509), biological_process : response to red light (GO:0010114), biological_process : hyperosmotic salinity response (GO:0042538), biological_process : proteolysis (GO:0006508), biological_process : gibberellin biosynthetic process (GO:00096…	EF-hand-like domain	Molecular Function: calcium ion binding (GO:0005509)	EF-hand-like domain	Molecular Function: calcium ion binding (GO:0005509)	Calcium-binding EF-hand	Molecular Function: calcium ion binding (GO:0005509)	NULL		Calcium-binding EF-hand	Molecular Function: calcium ion binding (GO:0005509)	EF-Hand 1, calcium-binding site		NULL				NULL
VIT_203s0038g03660	HS-A	NT	1,9220504318	5,42411655733468E-005	u-box domain-containing protein 15-like	gi|225428265|ref|XP_002279546.1|PREDICTED: U-box domain-containing protein 15 [Vitis vinifera]	biological_process : membrane fusion (GO:0006944), biological_process : pollen tube development (GO:0048868), biological_process : protein ubiquitination (GO:0016567), molecular_function : ubiquitin-protein ligase activity (GO:0004842), cellular_component : nucleus (GO:0005634), biological_process : cellular process involved in reproduction (GO:0048610), cellular_component : ubiquitin ligase comp…	U box domain	Cellular Component: ubiquitin ligase complex (GO:0000151), Molecular Function: ubiquitin-protein ligase activity (GO:0004842), Biological Process: protein ubiquitination (GO:0016567)	Armadillo-like helical		Armadillo	Molecular Function: protein binding (GO:0005515)	Armadillo-type fold	Molecular Function: binding (GO:0005488)	U box domain	Cellular Component: ubiquitin ligase complex (GO:0000151), Molecular Function: ubiquitin-protein ligase activity (GO:0004842), Biological Process: protein ubiquitination (GO:0016567)							NULL
VIT_204s0023g03040	HS-A	NT	1,6178941608	5,80016454353773E-005	lactoylglutathione lyase	gi|359476638|ref|XP_003631871.1|PREDICTED: uncharacterized protein LOC100852802 [Vitis vinifera]	molecular_function : lyase activity (GO:0016829), molecular_function : transferase activity (GO:0016740)	Glyoxalase-like domain		NULL				NULL										NULL
VIT_207s0129g00420	HS-A	NT	1,0477703108	6,23471805735589E-005	uncharacterized protein at2g23090	gi|225438946|ref|XP_002284176.1|PREDICTED: uncharacterized protein At2g23090 isoform 1 [Vitis vinifera] >gi|296087345|emb|CBI33719.3| unnamed protein product [Vitis vinifera]		NULL		NULL				NULL
VIT_212s0028g01110	HS-A	NT	1,2937152384	6,30951968179869E-005	phytochrome interacting factor 4	gi|225446765|ref|XP_002278399.1|PREDICTED: transcription factor PIF5-like [Vitis vinifera]	biological_process : monocarboxylic acid metabolic process (GO:0032787), biological_process : cellular amino acid metabolic process (GO:0006520), biological_process : single-multicellular organism process (GO:0044707), biological_process : red or far-red light signaling pathway (GO:0010017), biological_process : developmental process (GO:0032502), biological_process : sulfur compound metabolic pr…	Myc-type, basic helix-loop-helix (bHLH) domain	Molecular Function: protein dimerization activity (GO:0046983)	Myc-type, basic helix-loop-helix (bHLH) domain	Molecular Function: protein dimerization activity (GO:0046983)	Myc-type, basic helix-loop-helix (bHLH) domain	Molecular Function: protein dimerization activity (GO:0046983)	Myc-type, basic helix-loop-helix (bHLH) domain	Molecular Function: protein dimerization activity (GO:0046983)	Myc-type, basic helix-loop-helix (bHLH) domain	Molecular Function: protein dimerization activity (GO:0046983)							Basic helix-loop-helix leucine zipper transcription factor, plant	Biological Process: regulation of transcription, DNA-dependent (GO:0006355)
VIT_215s0046g01220	HS-A	NT	1,1610067439	6,58954065148105E-005
VIT_213s0019g02280	HS-A	NT	1,5749039985	6,78607846227861E-005	probable e3 ubiquitin-protein ligase herc1-like	gi|225449388|ref|XP_002282470.1|PREDICTED: X-linked retinitis pigmentosa GTPase regulator [Vitis vinifera]	molecular_function : kinase activity (GO:0016301), cellular_component : cytoplasm (GO:0005737), biological_process : phosphorylation (GO:0016310)	Regulator of chromosome condensation, RCC1		Regulator of chromosome condensation 1/beta-lactamase-inhibitor protein II		Regulator of chromosome condensation, RCC1						Regulator of chromosome condensation, RCC1		Regulator of chromosome condensation, RCC1				NULL
VIT_202s0012g01130	HS-A	NT	1,0289296026	6,83016011868115E-005
VIT_206s0004g00610	HS-A	NT	1,208301805	6,92107376099264E-005	pheophorbide a oxygenase	gi|359478456|ref|XP_002283592.2|PREDICTED: protochlorophyllide-dependent translocon component 52, chloroplastic-like [Vitis vinifera]	molecular_function : metal ion binding (GO:0046872), cellular_component : chloroplast envelope (GO:0009941), molecular_function : electron carrier activity (GO:0009055), molecular_function : chlorophyllide a oxygenase [overall] activity (GO:0010277), molecular_function : 2 iron, 2 sulfur cluster binding (GO:0051537), biological_process : oxidation-reduction process (GO:0055114), biological_proces…	Pheophorbide a oxygenase	Molecular Function: chlorophyllide a oxygenase [overall] activity (GO:0010277), Biological Process: oxidation-reduction process (GO:0055114)	Rieske [2Fe-2S] iron-sulphur domain	Molecular Function: oxidoreductase activity (GO:0016491), Molecular Function: 2 iron, 2 sulfur cluster binding (GO:0051537), Biological Process: oxidation-reduction process (GO:0055114)	Rieske [2Fe-2S] iron-sulphur domain	Molecular Function: oxidoreductase activity (GO:0016491), Molecular Function: 2 iron, 2 sulfur cluster binding (GO:0051537), Biological Process: oxidation-reduction process (GO:0055114)											NULL
VIT_209s0002g03620	HS-A	NT	1,0619311169	7,26443581436991E-005	nadp-malic enzyme	gi|225442481|ref|XP_002283814.1|PREDICTED: NADP-dependent malic enzyme [Vitis vinifera] >gi|297743201|emb|CBI36068.3| unnamed protein product [Vitis vinifera]	molecular_function : metal ion binding (GO:0046872), molecular_function : NAD binding (GO:0051287), biological_process : protein homooligomerization (GO:0051260), molecular_function : malate dehydrogenase (decarboxylating) (NAD+) activity (GO:0016619), biological_process : malate metabolic process (GO:0006108), cellular_component : chloroplast (GO:0009507), molecular_function : malate dehydrogena…	Malic enzyme, NAD-binding	Molecular Function: oxidoreductase activity, acting on the CH-OH group of donors, NAD or NADP as acceptor (GO:0016616), Molecular Function: NAD binding (GO:0051287), Biological Process: oxidation-reduction process (GO:0055114)	Malic enzyme, N-terminal	Molecular Function: oxidoreductase activity, acting on the CH-OH group of donors, NAD or NADP as acceptor (GO:0016616), Biological Process: oxidation-reduction process (GO:0055114)			NULL		Malic enzyme, NAD-binding	Molecular Function: oxidoreductase activity, acting on the CH-OH group of donors, NAD or NADP as acceptor (GO:0016616), Molecular Function: NAD binding (GO:0051287), Biological Process: oxidation-reduction process (GO:0055114)	Malic enzyme, conserved site	Molecular Function: oxidoreductase activity (GO:0016491), Molecular Function: metal ion binding (GO:0046872), Biological Process: oxidation-reduction process (GO:0055114)	Malic oxidoreductase	Molecular Function: malic enzyme activity (GO:0004470), Biological Process: malate metabolic process (GO:0006108), Molecular Function: malate dehydrogenase (oxaloacetate-decarboxylating) activity (GO:0016619), Biological Process: oxidation-reduction process (GO:0055114)			NULL
VIT_214s0060g00430	HS-A	NT	1,1304156762	7,36999108837719E-005	uncharacterized protein	gi|359487694|ref|XP_002276639.2|PREDICTED: uncharacterized protein LOC100259639 [Vitis vinifera]	cellular_component : nucleus (GO:0005634), cellular_component : cytoplasm (GO:0005737)
VIT_200s0227g00140	HS-A	NT	1,9210050338	7,47058900531794E-005	mlo-like protein	gi|359495941|ref|XP_002266377.2|PREDICTED: MLO5 protein [Vitis vinifera] >gi|193878338|gb|ACF25909.1| MLO-like protein 1 [Vitis vinifera] >gi|297736663|emb|CBI25680.3| unnamed protein product [Vitis vinifera]	biological_process : base-excision repair (GO:0006284), molecular_function : endonuclease activity (GO:0004519), biological_process : defense response (GO:0006952), molecular_function : DNA binding (GO:0003677), biological_process : response to biotic stimulus (GO:0009607), cellular_component : plasma membrane (GO:0005886), biological_process : cell death (GO:0008219), molecular_function : 4 iron…	Mlo-related protein	Biological Process: cell death (GO:0008219), Cellular Component: integral to membrane (GO:0016021)															NULL
VIT_202s0025g01710	HS-A	NT	2,0597745869	8,05262125774343E-005	glutaredoxin family protein	gi|225426284|ref|XP_002266905.1|PREDICTED: uncharacterized protein LOC100247840 [Vitis vinifera]	biological_process : chloroplast relocation (GO:0009902), biological_process : actin filament bundle assembly (GO:0051017), biological_process : cell redox homeostasis (GO:0045454), molecular_function : electron carrier activity (GO:0009055), cellular_component : actin filament (GO:0005884), molecular_function : protein disulfide oxidoreductase activity (GO:0015035), biological_process : electron…	Glutaredoxin	Molecular Function: electron carrier activity (GO:0009055), Molecular Function: protein disulfide oxidoreductase activity (GO:0015035), Biological Process: cell redox homeostasis (GO:0045454)	Thioredoxin-like fold		Glutaredoxin	Molecular Function: electron carrier activity (GO:0009055), Molecular Function: protein disulfide oxidoreductase activity (GO:0015035), Biological Process: cell redox homeostasis (GO:0045454)	Thioredoxin-like fold										NULL
VIT_201s0026g01140	HS-A	NT	1,1069339151	8,0660930862564E-005	transcription factor bpe-like	gi|225424835|ref|XP_002272776.1|PREDICTED: transcription factor BPE-like [Vitis vinifera]	biological_process : plant-type cell wall modification (GO:0009827), biological_process : fatty acid catabolic process (GO:0009062), biological_process : regulation of transcription, DNA-dependent (GO:0006355), biological_process : petal morphogenesis (GO:0048446), biological_process : response to jasmonic acid stimulus (GO:0009753), molecular_function : protein dimerization activity (GO:0046983)…	Myc-type, basic helix-loop-helix (bHLH) domain	Molecular Function: protein dimerization activity (GO:0046983)	Myc-type, basic helix-loop-helix (bHLH) domain	Molecular Function: protein dimerization activity (GO:0046983)	Myc-type, basic helix-loop-helix (bHLH) domain	Molecular Function: protein dimerization activity (GO:0046983)	Myc-type, basic helix-loop-helix (bHLH) domain	Molecular Function: protein dimerization activity (GO:0046983)	Myc-type, basic helix-loop-helix (bHLH) domain	Molecular Function: protein dimerization activity (GO:0046983)							NULL
VIT_218s0122g01320	HS-A	NT	1,220987802	0,000081149	catalase	gi|359491906|ref|XP_002270703.2|PREDICTED: catalase isozyme 1 isoform 1 [Vitis vinifera]	cellular_component : plant-type vacuole membrane (GO:0009705), biological_process : cellular response to phosphate starvation (GO:0016036), cellular_component : chloroplast envelope (GO:0009941), biological_process : hydrogen peroxide catabolic process (GO:0042744), biological_process : fatty acid beta-oxidation (GO:0006635), cellular_component : apoplast (GO:0048046), biological_process : cellul…	Catalase core domain	Molecular Function: catalase activity (GO:0004096), Molecular Function: heme binding (GO:0020037), Biological Process: oxidation-reduction process (GO:0055114)	Catalase core domain	Molecular Function: catalase activity (GO:0004096), Molecular Function: heme binding (GO:0020037), Biological Process: oxidation-reduction process (GO:0055114)	Catalase, mono-functional, haem-containing	Molecular Function: catalase activity (GO:0004096), Biological Process: response to oxidative stress (GO:0006979), Molecular Function: heme binding (GO:0020037), Biological Process: oxidation-reduction process (GO:0055114)	Catalase-like domain	Molecular Function: heme binding (GO:0020037), Biological Process: oxidation-reduction process (GO:0055114)	Catalase core domain	Molecular Function: catalase activity (GO:0004096), Molecular Function: heme binding (GO:0020037), Biological Process: oxidation-reduction process (GO:0055114)	Catalase haem-binding site	Molecular Function: heme binding (GO:0020037)	Catalase, mono-functional, haem-containing	Molecular Function: catalase activity (GO:0004096), Biological Process: response to oxidative stress (GO:0006979), Molecular Function: heme binding (GO:0020037), Biological Process: oxidation-reduction process (GO:0055114)			NULL
VIT_203s0088g00300	HS-A	NT	1,5004572699	8,64041384887221E-005	uncharacterized protein loc100263462	gi|225429197|ref|XP_002271921.1|PREDICTED: uncharacterized protein LOC100263462 [Vitis vinifera]
VIT_212s0034g00130	HS-A	NT	1,0753104195	8,83357091243643E-005	udp-glucose flavonoid 3-o-glucosyltransferase 6-like	gi|147806041|emb|CAN72668.1|hypothetical protein VITISV_022183 [Vitis vinifera]	biological_process : response to abscisic acid stimulus (GO:0009737), cellular_component : membrane (GO:0016020), biological_process : metabolic process (GO:0008152), biological_process : response to salt stress (GO:0009651), molecular_function : quercetin 4-O-glucosyltransferase activity (GO:0080046), molecular_function : abscisic acid glucosyltransferase activity (GO:0010294), molecular_functio…	UDP-glucuronosyl/UDP-glucosyltransferase	Biological Process: metabolic process (GO:0008152), Molecular Function: transferase activity, transferring hexosyl groups (GO:0016758)	NULL				NULL				UDP-glucuronosyl/UDP-glucosyltransferase	Biological Process: metabolic process (GO:0008152), Molecular Function: transferase activity, transferring hexosyl groups (GO:0016758)					NULL
VIT_204s0023g01370	HS-A	NT	1,1069972963	8,9492347928197E-005	hva22-like protein k-like	gi|297735194|emb|CBI17556.3|unnamed protein product [Vitis vinifera]	molecular_function : phosphotransferase activity, alcohol group as acceptor (GO:0016773), : (EC:2.7.1.0)	TB2/DP1/HVA22-related protein																NULL
VIT_218s0001g06690	HS-A	NT	2,3676409763	9,31747661256549E-005	probable 2-oxoglutarate fe -dependent dioxygenase-like	gi|225459191|ref|XP_002285730.1|PREDICTED: thebaine 6-O-demethylase [Vitis vinifera]	molecular_function : flavonol synthase activity (GO:0045431), molecular_function : iron ion binding (GO:0005506), molecular_function : oxidoreductase activity, acting on single donors with incorporation of molecular oxygen, incorporation of two atoms of oxygen (GO:0016702), biological_process : flavonol biosynthetic process (GO:0051555), molecular_function : leucocyanidin oxygenase activity (GO:0…	Oxoglutarate/iron-dependent dioxygenase	Molecular Function: oxidoreductase activity (GO:0016491), Molecular Function: oxidoreductase activity, acting on paired donors, with incorporation or reduction of molecular oxygen, 2-oxoglutarate as one donor, and incorporation of one atom each of oxygen into both donors (GO:0016706), Biological Process: oxidation-reduction process (GO:0055114)	NULL		Oxoglutarate/iron-dependent dioxygenase	Molecular Function: oxidoreductase activity (GO:0016491), Molecular Function: oxidoreductase activity, acting on paired donors, with incorporation or reduction of molecular oxygen, 2-oxoglutarate as one donor, and incorporation of one atom each of oxygen into both donors (GO:0016706), Biological Process: oxidation-reduction process (GO:0055114)	NULL										NULL
VIT_217s0000g05790	HS-A	NT	1,6138713718	9,55173095557407E-005	2-aminoethanethiol dioxygenase-like	gi|297734013|emb|CBI15260.3|unnamed protein product [Vitis vinifera]	biological_process : response to hypoxia (GO:0001666), biological_process : anaerobic respiration (GO:0009061), biological_process : systemic acquired resistance, salicylic acid mediated signaling pathway (GO:0009862), biological_process : xylem development (GO:0010089), molecular_function : cysteamine dioxygenase activity (GO:0047800), biological_process : regulation of hydrogen peroxide metabol…	Cysteamine dioxygenase	Molecular Function: cysteamine dioxygenase activity (GO:0047800), Biological Process: oxidation-reduction process (GO:0055114)	RmlC-like jelly roll fold				RmlC-like cupin domain										NULL
VIT_205s0094g01080	HS-A	NT	1,6044566138	9,62772196123668E-005	integrin-linked protein kinase-like protein	gi|225434181|ref|XP_002279175.1|PREDICTED: dual specificity protein kinase shkC-like [Vitis vinifera]	biological_process : plant-type cell wall modification (GO:0009827), biological_process : activation of MAPKK activity (GO:0000186), molecular_function : protein serine/threonine/tyrosine kinase activity (GO:0004712), molecular_function : protein tyrosine kinase activity (GO:0004713), cellular_component : cytoplasm (GO:0005737), biological_process : protein autophosphorylation (GO:0046777), molec…	Serine-threonine/tyrosine-protein kinase catalytic domain	Molecular Function: protein kinase activity (GO:0004672), Biological Process: protein phosphorylation (GO:0006468)	NULL		Ankyrin repeat	Molecular Function: protein binding (GO:0005515)			Tyrosine-protein kinase, catalytic domain	Molecular Function: protein tyrosine kinase activity (GO:0004713), Biological Process: protein phosphorylation (GO:0006468)	Serine/threonine-protein kinase, active site	Molecular Function: protein serine/threonine kinase activity (GO:0004674), Biological Process: protein phosphorylation (GO:0006468)	Serine-threonine/tyrosine-protein kinase catalytic domain	Molecular Function: protein kinase activity (GO:0004672), Biological Process: protein phosphorylation (GO:0006468)			NULL
VIT_201s0011g02320	HS-A	NT	1,442559665	9,74147321731155E-005	protein	gi|359473025|ref|XP_003631233.1|PREDICTED: uncharacterized protein LOC100266416 [Vitis vinifera] >gi|297737922|emb|CBI27123.3| unnamed protein product [Vitis vinifera]		Protein of unknown function DUF1262																NULL
VIT_214s0108g01450	HS-A	NT	1,2196271751	0,0001042421	protein	gi|296082979|emb|CBI22280.3|unnamed protein product [Vitis vinifera]	cellular_component : vacuolar membrane (GO:0005774), molecular_function : calmodulin binding (GO:0005516)	Calmodulin-binding domain, plant	Molecular Function: calmodulin binding (GO:0005516)							Calmodulin-binding domain, plant	Molecular Function: calmodulin binding (GO:0005516)
VIT_200s0264g00050	HS-A	NT	1,4544088308	0,0001099035	uncharacterized protein	gi|359496142|ref|XP_002263132.2|PREDICTED: uncharacterized protein LOC100247168 [Vitis vinifera]
VIT_203s0038g00130	HS-A	NT	2,4129966388	0,0001126387
VIT_207s0031g02550	HS-A	NT	2,9409497728	0,000115477	white-brown-complex abc transporter family	gi|225438375|ref|XP_002274622.1|PREDICTED: ABC transporter G family member 5 isoform 1 [Vitis vinifera]	biological_process : stomatal complex morphogenesis (GO:0010103), molecular_function : organic phosphonate transmembrane-transporting ATPase activity (GO:0015416), cellular_component : integral to membrane (GO:0016021), biological_process : ATP catabolic process (GO:0006200), molecular_function : ATP binding (GO:0005524), biological_process : organic phosphonate transport (GO:0015716), biological…	ABC-2 type transporter	Cellular Component: membrane (GO:0016020)	NULL		ABC transporter-like	Molecular Function: ATP binding (GO:0005524), Molecular Function: ATPase activity (GO:0016887)	NULL		AAA+ ATPase domain	Molecular Function: nucleotide binding (GO:0000166), Molecular Function: nucleoside-triphosphatase activity (GO:0017111)	ABC transporter, conserved site	Molecular Function: ATP binding (GO:0005524), Molecular Function: ATPase activity (GO:0016887)					NULL
VIT_200s0479g00020	HS-A	NT	2,095837005	0,0001167058	dna binding	gi|359496902|ref|XP_003635365.1|PREDICTED: transcription factor bHLH36-like, partial [Vitis vinifera] >gi|296086982|emb|CBI33238.3| unnamed protein product [Vitis vinifera]	biological_process : regulation of transcription, DNA-dependent (GO:0006355), molecular_function : DNA binding (GO:0003677), molecular_function : protein dimerization activity (GO:0046983), biological_process : defense response to fungus (GO:0050832)	Myc-type, basic helix-loop-helix (bHLH) domain	Molecular Function: protein dimerization activity (GO:0046983)	Myc-type, basic helix-loop-helix (bHLH) domain	Molecular Function: protein dimerization activity (GO:0046983)	Myc-type, basic helix-loop-helix (bHLH) domain	Molecular Function: protein dimerization activity (GO:0046983)	Myc-type, basic helix-loop-helix (bHLH) domain	Molecular Function: protein dimerization activity (GO:0046983)	Myc-type, basic helix-loop-helix (bHLH) domain	Molecular Function: protein dimerization activity (GO:0046983)
VIT_216s0022g00830	HS-A	NT	1,9442487695	0,0001171042	21 kda protein	gi|225466067|ref|XP_002264101.1|PREDICTED: 21 kDa protein-like [Vitis vinifera] >gi|225466069|ref|XP_002264204.1| PREDICTED: 21 kDa protein-like [Vitis vinifera] >gi|147863137|emb|CAN82970.1| hypothetical protein VITISV_006071 [Vitis vinifera] >gi|296084186|emb|CBI24574.3| unnamed protein product [Vitis vinifera] >gi|296084187|emb|CBI24575.3| unnamed protein product [Vitis vinifera]	molecular_function : pectinesterase activity (GO:0030599), biological_process : negative regulation of catalytic activity (GO:0043086), molecular_function : enzyme inhibitor activity (GO:0004857), biological_process : starch metabolic process (GO:0005982), biological_process : sucrose metabolic process (GO:0005985), : (EC:3.1.1.11)	Pectinesterase inhibitor	Molecular Function: enzyme inhibitor activity (GO:0004857), Molecular Function: pectinesterase activity (GO:0030599)	Pectinesterase inhibitor	Molecular Function: enzyme inhibitor activity (GO:0004857), Molecular Function: pectinesterase activity (GO:0030599)			Pectinesterase inhibitor	Molecular Function: enzyme inhibitor activity (GO:0004857), Molecular Function: pectinesterase activity (GO:0030599)	Pectinesterase inhibitor	Molecular Function: enzyme inhibitor activity (GO:0004857), Molecular Function: pectinesterase activity (GO:0030599)					Pectinesterase inhibitor	Molecular Function: enzyme inhibitor activity (GO:0004857), Molecular Function: pectinesterase activity (GO:0030599)	NULL
VIT_218s0001g10605	HS-A	NT	3,578081537	0,000118192	protein	gi|147866710|emb|CAN78405.1|hypothetical protein VITISV_023174 [Vitis vinifera]	molecular_function : nucleic acid binding (GO:0003676), molecular_function : calcium ion binding (GO:0005509), molecular_function : zinc ion binding (GO:0008270), biological_process : DNA integration (GO:0015074)	EF-hand-like domain	Molecular Function: calcium ion binding (GO:0005509)	EF-hand-like domain	Molecular Function: calcium ion binding (GO:0005509)	Calcium-binding EF-hand	Molecular Function: calcium ion binding (GO:0005509)	NULL		Calcium-binding EF-hand	Molecular Function: calcium ion binding (GO:0005509)	EF-Hand 1, calcium-binding site
VIT_203s0038g02150	HS-A	NT	1,4303214501	0,0001225656	uncharacterized protein	gi|297744634|emb|CBI37896.3|unnamed protein product [Vitis vinifera]		Myb/SANT-like domain
VIT_210s0042g01150	HS-A	NT	1,2613882018	0,0001266306	protein argonaute 2-like	gi|359484078|ref|XP_003633060.1|PREDICTED: protein argonaute 2-like [Vitis vinifera]	biological_process : defense response to bacterium (GO:0042742), biological_process : defense response to virus (GO:0051607), molecular_function : protein binding (GO:0005515), molecular_function : siRNA binding (GO:0035197), molecular_function : translation initiation factor activity (GO:0003743), cellular_component : ribosome (GO:0005840), biological_process : regulation of translational initia…	Stem cell self-renewal protein Piwi	Molecular Function: protein binding (GO:0005515)	NULL		Argonaute/Dicer protein, PAZ	Molecular Function: protein binding (GO:0005515)	Ribonuclease H-like domain	Molecular Function: nucleic acid binding (GO:0003676)	Stem cell self-renewal protein Piwi	Molecular Function: protein binding (GO:0005515)							NULL
VIT_200s0324g00020	HS-A	NT	1,2889306179	0,0001268376	abhydrolase domain	gi|359496429|ref|XP_003635235.1|PREDICTED: 2-hydroxy-6-oxononadienedioate/2-hydroxy-6-oxononatrienedioate hydrolase 2-like [Vitis vinifera]	molecular_function : hydrolase activity (GO:0016787), biological_process : metabolic process (GO:0008152), cellular_component : cytoplasm (GO:0005737), cellular_component : plasma membrane (GO:0005886)	NULL		NULL				NULL						Alpha/beta hydrolase fold-1				NULL
VIT_215s0048g02300	HS-A	NT	1,2677978828	0,0001285821	nac domain ipr003441	gi|359489481|ref|XP_002268822.2|PREDICTED: uncharacterized protein LOC100262652 [Vitis vinifera]	molecular_function : DNA binding (GO:0003677), biological_process : regulation of transcription, DNA-dependent (GO:0006355)	No apical meristem (NAM) protein	Molecular Function: DNA binding (GO:0003677), Biological Process: regulation of transcription, DNA-dependent (GO:0006355)			No apical meristem (NAM) protein	Molecular Function: DNA binding (GO:0003677), Biological Process: regulation of transcription, DNA-dependent (GO:0006355)	No apical meristem (NAM) protein	Molecular Function: DNA binding (GO:0003677), Biological Process: regulation of transcription, DNA-dependent (GO:0006355)									NULL
VIT_207s0205g00050	HS-A	NT	1,1002277808	0,0001285858	trna-dihydrouridine synthase 2	gi|297735864|emb|CBI18618.3|unnamed protein product [Vitis vinifera]	molecular_function : flavin adenine dinucleotide binding (GO:0050660), biological_process : tRNA dihydrouridine synthesis (GO:0002943), biological_process : regulation of nitrogen utilization (GO:0006808), cellular_component : nucleus (GO:0005634), molecular_function : tRNA dihydrouridine synthase activity (GO:0017150), biological_process : oxidation-reduction process (GO:0055114)																	NULL
VIT_207s0141g00570	HS-A	NT	1,0603451707	0,0001288068	photosystem ii reaction center w chloroplast	gi|225437235|ref|XP_002282059.1|PREDICTED: photosystem II reaction center W protein, chloroplastic [Vitis vinifera] >gi|297735504|emb|CBI17944.3| unnamed protein product [Vitis vinifera]	cellular_component : integral to membrane (GO:0016021), biological_process : rRNA processing (GO:0006364), cellular_component : chloroplast thylakoid membrane (GO:0009535), biological_process : plastid organization (GO:0009657), cellular_component : photosystem II (GO:0009523), biological_process : photosystem II assembly (GO:0010207), biological_process : photosystem II stabilization (GO:0042549)	Photosystem II PsbW, class 2	Cellular Component: chloroplast (GO:0009507), Cellular Component: photosystem II (GO:0009523), Biological Process: photosynthesis (GO:0015979)
VIT_206s0004g08230	HS-A	NT	1,6178797611	0,0001297994	root phototropism protein 2	gi|225434311|ref|XP_002264896.1|PREDICTED: root phototropism protein 2 [Vitis vinifera]	biological_process : proximal/distal pattern formation (GO:0009954), molecular_function : signal transducer activity (GO:0004871), biological_process : response to salt stress (GO:0009651), biological_process : phototropism (GO:0009638), biological_process : floral organ abscission (GO:0010227), biological_process : calcium ion transport (GO:0006816), biological_process : Golgi organization (GO:0…	NPH3 domain		BTB/POZ fold						BTB/POZ-like	Molecular Function: protein binding (GO:0005515)							NULL
VIT_218s0001g12680	HS-A	NT	1,5229888116	0,0001335027	uncharacterized protein loc100259078	gi|225458245|ref|XP_002282213.1|PREDICTED: uncharacterized protein LOC100259078 [Vitis vinifera]
VIT_214s0068g01140	HS-A	NT	1,5141052218	0,0001423327	dnaj heat shock n-terminal domain-containing protein	gi|296082273|emb|CBI21278.3|unnamed protein product [Vitis vinifera]	biological_process : response to stimulus (GO:0050896)	Domain of unknown function DUF3444		DnaJ domain		DnaJ domain		DnaJ domain
VIT_213s0019g02810	HS-A	NT	1,2493821718	0,000145347	udp-glycosyltransferase 76g1	gi|225449296|ref|XP_002281324.1|PREDICTED: UDP-glycosyltransferase 76C4 [Vitis vinifera]	biological_process : leaf senescence (GO:0010150), molecular_function : anthocyanidin 3-O-glucosyltransferase activity (GO:0047213), biological_process : defense response to fungus (GO:0050832), cellular_component : nucleus (GO:0005634), biological_process : flavonoid biosynthetic process (GO:0009813), : (EC:2.4.1.115)	UDP-glucuronosyl/UDP-glucosyltransferase	Biological Process: metabolic process (GO:0008152), Molecular Function: transferase activity, transferring hexosyl groups (GO:0016758)	NULL														NULL
VIT_207s0031g01640	HS-A	NT	1,5262091512	0,0001459084	abc transporter family protein	gi|225438549|ref|XP_002279804.1|PREDICTED: ABC transporter F family member 5 [Vitis vinifera]	biological_process : histone methylation (GO:0016571), biological_process : root morphogenesis (GO:0010015), biological_process : post-translational protein modification (GO:0043687), biological_process : protein deubiquitination (GO:0016579), molecular_function : tRNA binding (GO:0000049), cellular_component : histone acetyltransferase complex (GO:0000123), molecular_function : H3 histone acetyl…	NULL		NULL		ABC transporter-like	Molecular Function: ATP binding (GO:0005524), Molecular Function: ATPase activity (GO:0016887)	NULL		AAA+ ATPase domain	Molecular Function: nucleotide binding (GO:0000166), Molecular Function: nucleoside-triphosphatase activity (GO:0017111)	ABC transporter, conserved site	Molecular Function: ATP binding (GO:0005524), Molecular Function: ATPase activity (GO:0016887)					NULL
VIT_212s0059g01590	HS-A	NT	1,2396335173	0,000152334	gdsl esterase lipase	gi|297739233|emb|CBI28884.3|unnamed protein product [Vitis vinifera]	biological_process : lipid metabolic process (GO:0006629), molecular_function : hydrolase activity, acting on ester bonds (GO:0016788)	Lipase, GDSL	Biological Process: lipid metabolic process (GO:0006629), Molecular Function: hydrolase activity, acting on ester bonds (GO:0016788)	SGNH hydrolase-type esterase domain	Molecular Function: hydrolase activity (GO:0016787)													NULL
VIT_212s0142g00040	HS-A	NT	1,2720382326	0,0001545506	glycerol-3-phosphate acyltransferase 1-like	gi|359485160|ref|XP_003633222.1|PREDICTED: LOW QUALITY PROTEIN: glycerol-3-phosphate acyltransferase 1-like [Vitis vinifera]	biological_process : phosphatidylglycerol biosynthetic process (GO:0006655), cellular_component : mitochondrion (GO:0005739), biological_process : pollen sperm cell differentiation (GO:0048235), molecular_function : glycerol-3-phosphate 2-O-acyltransferase activity (GO:0090447), molecular_function : 1-acylglycerol-3-phosphate O-acyltransferase activity (GO:0003841), molecular_function : glycerol-…	Phospholipid/glycerol acyltransferase	Biological Process: metabolic process (GO:0008152), Molecular Function: transferase activity, transferring acyl groups (GO:0016746)					NULL		Phospholipid/glycerol acyltransferase	Biological Process: metabolic process (GO:0008152), Molecular Function: transferase activity, transferring acyl groups (GO:0016746)							NULL
VIT_208s0007g08050	HS-A	NT	1,227168475	0,0001574177	peptidase s41 family protein	gi|359481833|ref|XP_002277512.2|PREDICTED: carboxyl-terminal-processing protease-like [Vitis vinifera]	biological_process : intracellular signal transduction (GO:0035556), biological_process : chlorophyll catabolic process (GO:0015996), biological_process : proteolysis (GO:0006508), molecular_function : serine-type exopeptidase activity (GO:0070008), molecular_function : serine-type endopeptidase activity (GO:0004252), cellular_component : extracellular region (GO:0005576), cellular_component : me…	Interphotoreceptor retinol-binding	Biological Process: proteolysis (GO:0006508), Molecular Function: serine-type peptidase activity (GO:0008236)	NULL		PDZ domain	Molecular Function: protein binding (GO:0005515)	NULL		Interphotoreceptor retinol-binding	Biological Process: proteolysis (GO:0006508), Molecular Function: serine-type peptidase activity (GO:0008236)					C-terminal-processing peptidase S41A	Biological Process: proteolysis (GO:0006508), Molecular Function: serine-type peptidase activity (GO:0008236)	NULL
VIT_214s0219g00280	HS-A	NT	2,0694295611	0,0001587602	glycerol-3-phosphate dehydrogenase	gi|225452250|ref|XP_002271417.1|PREDICTED: glycerol-3-phosphate dehydrogenase [NAD+] [Vitis vinifera] >gi|296081335|emb|CBI17717.3| unnamed protein product [Vitis vinifera]	biological_process : glycerol-3-phosphate biosynthetic process (GO:0046167), biological_process : carbohydrate metabolic process (GO:0005975), molecular_function : NAD binding (GO:0051287), molecular_function : glycerol-3-phosphate dehydrogenase [NAD(P)+] activity (GO:0047952), molecular_function : glycerol-3-phosphate dehydrogenase [NAD+] activity (GO:0004367), biological_process : glycerol-3-ph…	Glycerol-3-phosphate dehydrogenase, NAD-dependent, C-terminal	Biological Process: carbohydrate metabolic process (GO:0005975), Molecular Function: oxidoreductase activity, acting on CH-OH group of donors (GO:0016614), Biological Process: oxidation-reduction process (GO:0055114)	NAD(P)-binding domain	Molecular Function: nucleotide binding (GO:0000166)			6-phosphogluconate dehydrogenase, C-terminal-like	Biological Process: oxidation-reduction process (GO:0055114)			Glycerol-3-phosphate dehydrogenase, NAD-dependent	Molecular Function: glycerol-3-phosphate dehydrogenase [NAD+] activity (GO:0004367), Biological Process: glycerol-3-phosphate metabolic process (GO:0006072), Cellular Component: glycerol-3-phosphate dehydrogenase complex (GO:0009331), Biological Process: oxidation-reduction process (GO:0055114)	Glycerol-3-phosphate dehydrogenase, NAD-dependent	Molecular Function: glycerol-3-phosphate dehydrogenase [NAD+] activity (GO:0004367), Biological Process: glycerol-3-phosphate metabolic process (GO:0006072), Cellular Component: glycerol-3-phosphate dehydrogenase complex (GO:0009331), Biological Process: oxidation-reduction process (GO:0055114)	Glycerol-3-phosphate dehydrogenase, NAD-dependent, eukaryotic	Molecular Function: glycerol-3-phosphate dehydrogenase [NAD+] activity (GO:0004367), Molecular Function: protein homodimerization activity (GO:0042803), Molecular Function: NAD binding (GO:0051287), Biological Process: oxidation-reduction process (GO:0055114)	Glycerol-3-phosphate dehydrogenase, NAD-dependent	Molecular Function: glycerol-3-phosphate dehydrogenase [NAD+] activity (GO:0004367), Biological Process: glycerol-3-phosphate metabolic process (GO:0006072), Cellular Component: glycerol-3-phosphate dehydrogenase complex (GO:0009331), Biological Process: oxidation-reduction process (GO:0055114)
VIT_202s0033g01060	HS-A	NT	2,8466447618	0,0001591701	benzyl alcohol o-benzoyltransferase	gi|225427532|ref|XP_002265841.1|PREDICTED: benzyl alcohol O-benzoyltransferase [Vitis vinifera] >gi|296088455|emb|CBI37446.3| unnamed protein product [Vitis vinifera]	molecular_function : acetyl CoA:(Z)-3-hexen-1-ol acetyltransferase activity (GO:0010327)	Transferase	Molecular Function: transferase activity, transferring acyl groups other than amino-acyl groups (GO:0016747)	Chloramphenicol acetyltransferase-like domain														NULL
VIT_218s0001g10150	HS-A	NT	1,5374613092	0,0001604995	ap2 erf domain-containing transcription factor	gi|225458682|ref|XP_002284933.1|PREDICTED: ethylene-responsive transcription factor ERF010-like [Vitis vinifera]	biological_process : response to water deprivation (GO:0009414), biological_process : regulation of transcription, DNA-dependent (GO:0006355), biological_process : response to cold (GO:0009409), molecular_function : DNA binding (GO:0003677), molecular_function : sequence-specific DNA binding transcription factor activity (GO:0003700), cellular_component : transcription factor complex (GO:0005667)…	AP2/ERF domain	Molecular Function: sequence-specific DNA binding transcription factor activity (GO:0003700), Biological Process: regulation of transcription, DNA-dependent (GO:0006355)	AP2/ERF domain	Molecular Function: sequence-specific DNA binding transcription factor activity (GO:0003700), Biological Process: regulation of transcription, DNA-dependent (GO:0006355)	AP2/ERF domain	Molecular Function: sequence-specific DNA binding transcription factor activity (GO:0003700), Biological Process: regulation of transcription, DNA-dependent (GO:0006355)	DNA-binding, integrase-type	Molecular Function: DNA binding (GO:0003677)	AP2/ERF domain	Molecular Function: sequence-specific DNA binding transcription factor activity (GO:0003700), Biological Process: regulation of transcription, DNA-dependent (GO:0006355)			AP2/ERF domain	Molecular Function: sequence-specific DNA binding transcription factor activity (GO:0003700), Biological Process: regulation of transcription, DNA-dependent (GO:0006355)			NULL
VIT_209s0002g06770	HS-A	NT	2,4785768322	0,0001611138	protein	gi|225442979|ref|XP_002268235.1|PREDICTED: uncharacterized protein LOC100261053 [Vitis vinifera] >gi|297743449|emb|CBI36316.3| unnamed protein product [Vitis vinifera]
VIT_200s0291g00050	HS-A	NT	1,0593079123	0,0001615172	octicosapeptide phox bem1p domain-containing protein	gi|296080950|emb|CBI18643.3|unnamed protein product [Vitis vinifera]	cellular_component : nucleus (GO:0005634), molecular_function : protein binding (GO:0005515)	Phox/Bem1p	Molecular Function: protein binding (GO:0005515)					NULL		Phox/Bem1p	Molecular Function: protein binding (GO:0005515)							NULL
VIT_207s0129g00470	HS-A	NT	1,763637855	0,0001640013	uncharacterized protein ycf36-like	gi|225438936|ref|XP_002284127.1|PREDICTED: uncharacterized protein ycf36 [Vitis vinifera] >gi|147834799|emb|CAN75014.1| hypothetical protein VITISV_039949 [Vitis vinifera] >gi|296087349|emb|CBI33723.3| unnamed protein product [Vitis vinifera]	cellular_component : membrane (GO:0016020), cellular_component : mitochondrion (GO:0005739), cellular_component : chloroplast (GO:0009507)	Uncharacterised protein family Ycf36																				Uncharacterised protein family Ycf36
VIT_207s0104g01250	HS-A	NT	1,2704340347	0,000172137	flavine-containing monoxygenase	gi|225436807|ref|XP_002269844.1|PREDICTED: flavin-containing monooxygenase YUCCA10-like [Vitis vinifera]	molecular_function : flavin adenine dinucleotide binding (GO:0050660), biological_process : hydrogen peroxide catabolic process (GO:0042744), molecular_function : NADP binding (GO:0050661), biological_process : regulation of anatomical structure morphogenesis (GO:0022603), molecular_function : N,N-dimethylaniline monooxygenase activity (GO:0004499), cellular_component : membrane (GO:0016020), bio…	Flavin monooxygenase-like	Molecular Function: N,N-dimethylaniline monooxygenase activity (GO:0004499), Molecular Function: flavin adenine dinucleotide binding (GO:0050660), Molecular Function: NADP binding (GO:0050661), Biological Process: oxidation-reduction process (GO:0055114)	NULL														NULL
VIT_208s0040g00780	HS-A	NT	1,1530819151	0,0001804854	cytochrome p450	gi|225440169|ref|XP_002283338.1|PREDICTED: cytochrome P450 98A2 [Vitis vinifera]	molecular_function : heme binding (GO:0020037), cellular_component : integral to membrane (GO:0016021), molecular_function : iron ion binding (GO:0005506), molecular_function : electron carrier activity (GO:0009055), molecular_function : flavonoid 3-monooxygenase activity (GO:0016711), biological_process : oxidation-reduction process (GO:0055114), biological_process : electron transport (GO:00061…	Cytochrome P450	Molecular Function: iron ion binding (GO:0005506), Molecular Function: electron carrier activity (GO:0009055), Molecular Function: oxidoreductase activity, acting on paired donors, with incorporation or reduction of molecular oxygen (GO:0016705), Molecular Function: heme binding (GO:0020037), Biological Process: oxidation-reduction process (GO:0055114)	Cytochrome P450	Molecular Function: iron ion binding (GO:0005506), Molecular Function: electron carrier activity (GO:0009055), Molecular Function: oxidoreductase activity, acting on paired donors, with incorporation or reduction of molecular oxygen (GO:0016705), Molecular Function: heme binding (GO:0020037), Biological Process: oxidation-reduction process (GO:0055114)			Cytochrome P450	Molecular Function: iron ion binding (GO:0005506), Molecular Function: electron carrier activity (GO:0009055), Molecular Function: oxidoreductase activity, acting on paired donors, with incorporation or reduction of molecular oxygen (GO:0016705), Molecular Function: heme binding (GO:0020037), Biological Process: oxidation-reduction process (GO:0055114)			Cytochrome P450, conserved site	Molecular Function: oxidoreductase activity, acting on paired donors, with incorporation or reduction of molecular oxygen (GO:0016705), Biological Process: oxidation-reduction process (GO:0055114)	Cytochrome P450, E-class, group I	Molecular Function: iron ion binding (GO:0005506), Molecular Function: oxidoreductase activity, acting on paired donors, with incorporation or reduction of molecular oxygen (GO:0016705), Molecular Function: heme binding (GO:0020037), Biological Process: oxidation-reduction process (GO:0055114)			NULL
VIT_208s0056g00290	HS-A	NT	1,6966212246	0,0001853966	calcium binding protein	gi|359480974|ref|XP_002267554.2|PREDICTED: calcium-binding allergen Bet v 3 [Vitis vinifera]	biological_process : response to cadmium ion (GO:0046686), biological_process : trichome branching (GO:0010091), molecular_function : protein binding (GO:0005515), molecular_function : calcium ion binding (GO:0005509)	EF-hand-like domain	Molecular Function: calcium ion binding (GO:0005509)	EF-hand-like domain	Molecular Function: calcium ion binding (GO:0005509)	Calcium-binding EF-hand	Molecular Function: calcium ion binding (GO:0005509)	NULL		Calcium-binding EF-hand	Molecular Function: calcium ion binding (GO:0005509)	EF-Hand 1, calcium-binding site						NULL
VIT_201s0026g00680	HS-A	NT	1,0476111788	0,0001891676	nucleic acid binding protein	gi|296086506|emb|CBI32095.3|unnamed protein product [Vitis vinifera]	molecular_function : nucleic acid binding (GO:0003676), molecular_function : ribonuclease H activity (GO:0004523), cellular_component : mitochondrion (GO:0005739), biological_process : regulation of RNA metabolic process (GO:0051252), : (EC:3.1.26.4)	Putative thiol-disulphide oxidoreductase DCC
VIT_217s0000g03220	HS-A	NT	1,0221444764	0,000196283	rna binding	gi|359490980|ref|XP_003634193.1|PREDICTED: uncharacterized protein LOC100852715 [Vitis vinifera]		Protein of unknown function DUF3245
VIT_218s0001g10080	HS-A	NT	1,047662761	0,0002018228	uncharacterized protein	gi|225458694|ref|XP_002284954.1|PREDICTED: uncharacterized protein LOC100257564 [Vitis vinifera]	biological_process : protein folding (GO:0006457), biological_process : response to high light intensity (GO:0009644), biological_process : response to hydrogen peroxide (GO:0042542), cellular_component : nucleus (GO:0005634), biological_process : response to heat (GO:0009408), cellular_component : mitochondrion (GO:0005739)
VIT_203s0132g00340	HS-A	NT	1,5337007454	0,0002116397	protein	gi|147852023|emb|CAN82287.1|hypothetical protein VITISV_028337 [Vitis vinifera]	biological_process : response to fungus (GO:0009620), molecular_function : calcium ion binding (GO:0005509), molecular_function : polysaccharide binding (GO:0030247), cellular_component : integral to membrane (GO:0016021), cellular_component : cell surface (GO:0009986), cellular_component : plant-type cell wall (GO:0009505), molecular_function : ATP binding (GO:0005524), biological_process : acti…	Protein kinase, catalytic domain	Molecular Function: protein kinase activity (GO:0004672), Molecular Function: ATP binding (GO:0005524), Biological Process: protein phosphorylation (GO:0006468)	NULL		Protein kinase, catalytic domain	Molecular Function: protein kinase activity (GO:0004672), Molecular Function: ATP binding (GO:0005524), Biological Process: protein phosphorylation (GO:0006468)	Protein kinase-like domain	Molecular Function: transferase activity, transferring phosphorus-containing groups (GO:0016772)			Serine/threonine-protein kinase, active site	Molecular Function: protein serine/threonine kinase activity (GO:0004674), Biological Process: protein phosphorylation (GO:0006468)					NULL
VIT_206s0004g04140	HS-A	NT	1,4191888665	0,0002118359	myb transcription factor	gi|225435070|ref|XP_002284400.1|PREDICTED: transcription factor MYB59-like [Vitis vinifera]	biological_process : response to jasmonic acid stimulus (GO:0009753), biological_process : response to gibberellin stimulus (GO:0009739), biological_process : response to salt stress (GO:0009651), biological_process : regulation of transcription, DNA-dependent (GO:0006355), biological_process : response to salicylic acid stimulus (GO:0009751), molecular_function : DNA binding (GO:0003677), biolog…	SANT/Myb domain	Molecular Function: chromatin binding (GO:0003682)	Homeodomain-like	Molecular Function: DNA binding (GO:0003677)	Myb domain				SANT/Myb domain	Molecular Function: chromatin binding (GO:0003682)							NULL
VIT_207s0031g00340	HS-A	NT	1,2122046593	0,0002118359	f-box protein	gi|225438758|ref|XP_002282881.1|PREDICTED: F-box protein At5g67140 [Vitis vinifera] >gi|296082395|emb|CBI21400.3| unnamed protein product [Vitis vinifera]	molecular_function : ligase activity (GO:0016874), cellular_component : cytoplasm (GO:0005737), molecular_function : protein binding (GO:0005515)	NULL		NULL				NULL		Leucine-rich repeat, cysteine-containing subtype								NULL
VIT_215s0021g01880	HS-A	NT	1,1754413553	0,0002141576	protein	gi|359489287|ref|XP_002272752.2|PREDICTED: homeobox-leucine zipper protein HAT3-like [Vitis vinifera]	biological_process : root development (GO:0048364), biological_process : response to cytokinin stimulus (GO:0009735), biological_process : regulation of transcription, DNA-dependent (GO:0006355), biological_process : shoot system morphogenesis (GO:0010016), molecular_function : sequence-specific DNA binding transcription factor activity (GO:0003700), biological_process : unidimensional cell growt…	Leucine zipper, homeobox-associated	Molecular Function: DNA binding (GO:0003677), Cellular Component: nucleus (GO:0005634), Biological Process: regulation of transcription, DNA-dependent (GO:0006355)	Homeodomain-like	Molecular Function: DNA binding (GO:0003677)	Homeodomain	Molecular Function: sequence-specific DNA binding transcription factor activity (GO:0003700), Biological Process: regulation of transcription, DNA-dependent (GO:0006355), Molecular Function: sequence-specific DNA binding (GO:0043565)	Homeodomain-like	Molecular Function: DNA binding (GO:0003677)	Leucine zipper, homeobox-associated	Molecular Function: DNA binding (GO:0003677), Cellular Component: nucleus (GO:0005634), Biological Process: regulation of transcription, DNA-dependent (GO:0006355)	Homeobox, conserved site	Cellular Component: nucleus (GO:0005634), Biological Process: regulation of transcription, DNA-dependent (GO:0006355), Molecular Function: sequence-specific DNA binding (GO:0043565)					NULL
VIT_218s0001g01500	HS-A	NT	1,5810704752	0,0002269688
VIT_204s0008g01730	HS-A	NT	1,053723689	0,0002308167	ultraviolet-b-repressible protein	gi|296081701|emb|CBI20706.3|unnamed protein product [Vitis vinifera]	cellular_component : photosystem II (GO:0009523), biological_process : photosynthesis (GO:0015979), cellular_component : chloroplast thylakoid membrane (GO:0009535)	Photosystem II PsbX	Cellular Component: photosystem II (GO:0009523), Biological Process: photosynthesis (GO:0015979), Cellular Component: membrane (GO:0016020)	NULL
VIT_209s0002g04080	HS-A	NT	1,0334945535	0,0002370179	auxin-responsive protein	gi|359482910|ref|XP_003632858.1|PREDICTED: auxin-responsive protein IAA27-like isoform 2 [Vitis vinifera]	biological_process : regulation of translation (GO:0006417), biological_process : regulation of transcription, DNA-dependent (GO:0006355), cellular_component : plastid (GO:0009536), molecular_function : protein dimerization activity (GO:0046983), biological_process : auxin mediated signaling pathway (GO:0009734), cellular_component : nucleus (GO:0005634)	AUX/IAA protein	Cellular Component: nucleus (GO:0005634), Biological Process: regulation of transcription, DNA-dependent (GO:0006355)			Aux/IAA-ARF-dimerisation	Molecular Function: protein dimerization activity (GO:0046983)	NULL										NULL
VIT_215s0048g00630	HS-A	NT	1,6555478416	0,000252469	proline-rich protein	gi|359489429|ref|XP_003633921.1|PREDICTED: putative lipid-binding protein At4g00165-like [Vitis vinifera]	biological_process : very long-chain fatty acid metabolic process (GO:0000038), molecular_function : lipid binding (GO:0008289), biological_process : lipid transport (GO:0006869), biological_process : cuticle development (GO:0042335), cellular_component : extracellular region (GO:0005576), cellular_component : chloroplast thylakoid membrane (GO:0009535), molecular_function : structural molecule a…	Bifunctional inhibitor/plant lipid transfer protein/seed storage helical domain		NULL		NULL		Bifunctional inhibitor/plant lipid transfer protein/seed storage helical domain		Bifunctional inhibitor/plant lipid transfer protein/seed storage helical domain								NULL
VIT_215s0046g01230	HS-A	NT	1,178883388	0,0002555752	protein	gi|359489711|ref|XP_002276755.2|PREDICTED: uncharacterized protein LOC100263682 [Vitis vinifera]		PC-Esterase																NULL
VIT_205s0020g01170	HS-A	NT	1,1487509234	0,0002602866	translationally controlled tumor protein	gi|225432248|ref|XP_002271111.1|PREDICTED: uncharacterized protein LOC100251175 isoform 1 [Vitis vinifera] >gi|147837146|emb|CAN63631.1| hypothetical protein VITISV_009947 [Vitis vinifera] >gi|297736844|emb|CBI26045.3| unnamed protein product [Vitis vinifera]	biological_process : root hair cell tip growth (GO:0048768), biological_process : defense response to bacterium (GO:0042742), biological_process : regulation of cell growth (GO:0001558), cellular_component : thylakoid (GO:0009579), biological_process : pollen tube growth (GO:0009860), biological_process : auxin homeostasis (GO:0010252), biological_process : lateral root development (GO:0048527), …	Translationally controlled tumour protein		Mss4/translationally controlled tumour-associated TCTP				Mss4-like				Translationally controlled tumour protein, conserved site		Translationally controlled tumour protein				NULL
VIT_218s0001g01460	HS-A	NT	1,8416075075	0,000262999	hypothetical protein VITISV_035816 [Vitis vinifera]	gi|147836037|emb|CAN70674.1|hypothetical protein VITISV_035816 [Vitis vinifera]
VIT_214s0006g02550	HS-A	NT	1,3005099017	0,0002713335	probable non-specific lipid-transfer protein akcs9-like	gi|359488248|ref|XP_003633726.1|PREDICTED: probable non-specific lipid-transfer protein AKCS9-like [Vitis vinifera] >gi|296087249|emb|CBI33623.3| unnamed protein product [Vitis vinifera]	biological_process : lipid transport (GO:0006869)	Bifunctional inhibitor/plant lipid transfer protein/seed storage helical domain		NULL				Bifunctional inhibitor/plant lipid transfer protein/seed storage helical domain		Bifunctional inhibitor/plant lipid transfer protein/seed storage helical domain
VIT_206s0009g02640	HS-A	NT	1,0585303158	0,0002969778	hydroxymethylglutaryl- lyase	gi|225435868|ref|XP_002263865.1|PREDICTED: hydroxymethylglutaryl-CoA lyase, mitochondrial [Vitis vinifera] >gi|296083893|emb|CBI24281.3| unnamed protein product [Vitis vinifera]	molecular_function : hydroxymethylglutaryl-CoA lyase activity (GO:0004419), cellular_component : mitochondrion (GO:0005739), biological_process : isoleucine catabolic process (GO:0006550), biological_process : leucine catabolic process (GO:0006552), biological_process : valine catabolic process (GO:0006574), biological_process : cellular ketone body metabolic process (GO:0046950), : (EC:4.1.3.4)	Pyruvate carboxyltransferase	Molecular Function: catalytic activity (GO:0003824)	Aldolase-type TIM barrel	Molecular Function: catalytic activity (GO:0003824)							Hydroxymethylglutaryl-CoA lyase, active site	Molecular Function: hydroxymethylglutaryl-CoA lyase activity (GO:0004419)					Hydroxymethylglutaryl-CoA lyase	Molecular Function: hydroxymethylglutaryl-CoA lyase activity (GO:0004419)
VIT_216s0098g00550	HS-A	NT	1,0613949326	0,0003025727	fbd-associated f-box protein	gi|225455137|ref|XP_002269434.1|PREDICTED: uncharacterized protein At2g29880-like [Vitis vinifera]	molecular_function : nucleic acid binding (GO:0003676)	Myb/SANT-like domain
VIT_202s0033g01050	HS-A	NT	2,7924228042	0,0003099477	benzyl alcohol o-benzoyltransferase	gi|225427534|ref|XP_002266114.1|PREDICTED: benzyl alcohol O-benzoyltransferase [Vitis vinifera]	molecular_function : acetyl CoA:(Z)-3-hexen-1-ol acetyltransferase activity (GO:0010327)	Transferase	Molecular Function: transferase activity, transferring acyl groups other than amino-acyl groups (GO:0016747)	Chloramphenicol acetyltransferase-like domain														NULL
VIT_205s0077g01300	HS-A	NT	1,1320247822	0,0003119184	progesterone 5-beta-reductase	gi|225431890|ref|XP_002276159.1|PREDICTED: uncharacterized protein C757.02c-like [Vitis vinifera]	molecular_function : enone reductase activity (GO:0035671), biological_process : response to wounding (GO:0009611), molecular_function : 3-beta-hydroxy-delta5-steroid dehydrogenase activity (GO:0003854), biological_process : xylem and phloem pattern formation (GO:0010051), cellular_component : cytosol (GO:0005829), biological_process : oxidation-reduction process (GO:0055114), molecular_function …			NAD(P)-binding domain	Molecular Function: nucleotide binding (GO:0000166)			NULL										NULL
VIT_202s0012g01160	HS-A	NT	1,9797830024	0,0003135622	nitrate transporter -like	gi|225427228|ref|XP_002278374.1|PREDICTED: nitrate transporter 1.5-like [Vitis vinifera]	biological_process : polyamine catabolic process (GO:0006598), biological_process : nitrate transport (GO:0015706), biological_process : oligopeptide transport (GO:0006857), biological_process : phenylpropanoid metabolic process (GO:0009698), biological_process : cellular response to iron ion starvation (GO:0010106), biological_process : nitrate assimilation (GO:0042128), biological_process : cel…	Proton-dependent oligopeptide transporter family	Molecular Function: transporter activity (GO:0005215), Biological Process: transport (GO:0006810), Cellular Component: membrane (GO:0016020)	NULL				Major facilitator superfamily domain, general substrate transporter										NULL
VIT_214s0006g03100	HS-A	NT	1,627511809	0,0003170149	uncharacterized protein loc100855078	gi|359488276|ref|XP_003633732.1|PREDICTED: uncharacterized protein LOC100855078 [Vitis vinifera]
VIT_219s0090g01040	HS-A	NT	1,6876848424	0,0003468959	uncharacterized protein loc100257237	gi|225460877|ref|XP_002278160.1|PREDICTED: uncharacterized protein LOC100257237 [Vitis vinifera] >gi|147861683|emb|CAN81073.1| hypothetical protein VITISV_024503 [Vitis vinifera] >gi|297737483|emb|CBI26684.3| unnamed protein product [Vitis vinifera]
VIT_218s0001g08420	HS-A	NT	1,0656535348	0,000357428	branched-chain amino acid	gi|359493004|ref|XP_003634491.1|PREDICTED: uncharacterized protein LOC100854160 [Vitis vinifera]	molecular_function : L-valine transaminase activity (GO:0052655), molecular_function : L-isoleucine transaminase activity (GO:0052656), biological_process : regulation of transcription, DNA-dependent (GO:0006355), biological_process : branched-chain amino acid metabolic process (GO:0009081), molecular_function : sequence-specific DNA binding (GO:0043565), molecular_function : sequence-specific DN…
VIT_214s0060g00710	HS-A	NT	1,0045869471	0,0003672927	trafficking protein particle complex subunit 4	gi|225450514|ref|XP_002281149.1|PREDICTED: trafficking protein particle complex subunit 4 [Vitis vinifera] >gi|147807581|emb|CAN66318.1| hypothetical protein VITISV_040622 [Vitis vinifera] >gi|296089818|emb|CBI39637.3| unnamed protein product [Vitis vinifera]	cellular_component : Golgi apparatus (GO:0005794), biological_process : myo-inositol hexakisphosphate biosynthetic process (GO:0010264), cellular_component : cis-Golgi network (GO:0005801), biological_process : ER to Golgi vesicle-mediated transport (GO:0006888)	Sybindin-like protein	Cellular Component: cis-Golgi network (GO:0005801), Biological Process: ER to Golgi vesicle-mediated transport (GO:0006888)	NULL														NULL
VIT_214s0066g00300	HS-A	NT	1,4232754796	0,0003736475	protein	gi|255572064|ref|XP_002526973.1|conserved hypothetical protein [Ricinus communis] >gi|223533725|gb|EEF35460.1| conserved hypothetical protein [Ricinus communis]	biological_process : phosphatidylinositol biosynthetic process (GO:0006661), cellular_component : mitochondrion (GO:0005739)
VIT_201s0026g01050	HS-A	NT	1,6792263214	0,0003813564	myb-like transcription factor-like protein	gi|147793149|emb|CAN73090.1|hypothetical protein VITISV_028723 [Vitis vinifera] >gi|296086475|emb|CBI32064.3| unnamed protein product [Vitis vinifera]	biological_process : response to jasmonic acid stimulus (GO:0009753), biological_process : response to gibberellin stimulus (GO:0009739), molecular_function : zinc ion binding (GO:0008270), biological_process : response to salt stress (GO:0009651), biological_process : regulation of transcription, DNA-dependent (GO:0006355), biological_process : response to salicylic acid stimulus (GO:0009751), m…	SANT/Myb domain	Molecular Function: chromatin binding (GO:0003682)	Homeodomain-like	Molecular Function: DNA binding (GO:0003677)	Zinc finger, CCHC-type	Molecular Function: nucleic acid binding (GO:0003676), Molecular Function: zinc ion binding (GO:0008270)	Homeodomain-like	Molecular Function: DNA binding (GO:0003677)	SANT/Myb domain	Molecular Function: chromatin binding (GO:0003682)					Myb domain, plants		NULL
VIT_219s0090g00660	HS-A	NT	1,8171302693	0,0003816993	gdsl esterase lipase	gi|225460935|ref|XP_002277934.1|PREDICTED: GDSL esterase/lipase At5g55050 [Vitis vinifera] >gi|297737455|emb|CBI26656.3| unnamed protein product [Vitis vinifera]	biological_process : proline transport (GO:0015824), molecular_function : lipase activity (GO:0016298), biological_process : lipid catabolic process (GO:0016042)	Lipase, GDSL	Biological Process: lipid metabolic process (GO:0006629), Molecular Function: hydrolase activity, acting on ester bonds (GO:0016788)	SGNH hydrolase-type esterase domain	Molecular Function: hydrolase activity (GO:0016787)													NULL
VIT_214s0171g00160	HS-A	NT	1,0890198231	0,0003935904	adenylate kinase 1	gi|225452140|ref|XP_002263142.1|PREDICTED: probable adenylate kinase 1, chloroplastic [Vitis vinifera] >gi|296090237|emb|CBI40056.3| unnamed protein product [Vitis vinifera]	molecular_function : adenylate kinase activity (GO:0004017), cellular_component : mitochondrion (GO:0005739), molecular_function : cytidylate kinase activity (GO:0004127), biological_process : DNA-dependent transcription, elongation (GO:0006354), molecular_function : ATP binding (GO:0005524), biological_process : phosphorylation (GO:0016310), biological_process : purine nucleobase metabolic proce…	Adenylate kinase	Molecular Function: ATP binding (GO:0005524), Biological Process: nucleobase-containing compound metabolic process (GO:0006139), Molecular Function: nucleobase-containing compound kinase activity (GO:0019205)	NULL				NULL				Adenylate kinase	Molecular Function: ATP binding (GO:0005524), Biological Process: nucleobase-containing compound metabolic process (GO:0006139), Molecular Function: nucleobase-containing compound kinase activity (GO:0019205)	Adenylate kinase	Molecular Function: ATP binding (GO:0005524), Biological Process: nucleobase-containing compound metabolic process (GO:0006139), Molecular Function: nucleobase-containing compound kinase activity (GO:0019205)			Adenylate kinase	Molecular Function: ATP binding (GO:0005524), Biological Process: nucleobase-containing compound metabolic process (GO:0006139), Molecular Function: nucleobase-containing compound kinase activity (GO:0019205)
VIT_214s0108g00430	HS-A	NT	1,4387476331	0,0003938856	abc transporter b family member 19-like	gi|359488906|ref|XP_002283051.2|PREDICTED: ABC transporter B family member 19-like [Vitis vinifera]	biological_process : response to far red light (GO:0010218), biological_process : vernalization response (GO:0010048), molecular_function : protein binding (GO:0005515), biological_process : acropetal auxin transport (GO:0010541), cellular_component : ATP-binding cassette (ABC) transporter complex (GO:0043190), biological_process : multidimensional cell growth (GO:0009825), biological_process : p…	ABC transporter, transmembrane domain	Molecular Function: ATP binding (GO:0005524), Biological Process: transport (GO:0006810), Cellular Component: integral to membrane (GO:0016021), Molecular Function: ATPase activity, coupled to transmembrane movement of substances (GO:0042626), Biological Process: transmembrane transport (GO:0055085)	NULL		ABC transporter-like	Molecular Function: ATP binding (GO:0005524), Molecular Function: ATPase activity (GO:0016887)	NULL		AAA+ ATPase domain	Molecular Function: nucleotide binding (GO:0000166), Molecular Function: nucleoside-triphosphatase activity (GO:0017111)	ABC transporter, conserved site	Molecular Function: ATP binding (GO:0005524), Molecular Function: ATPase activity (GO:0016887)					NULL
VIT_200s0199g00310	HS-A	NT	2,0183418939	0,0003947926
VIT_202s0087g00750	HS-A	NT	1,6619297264	0,0003950076	uncharacterized protein	gi|225427609|ref|XP_002271561.1|PREDICTED: uncharacterized protein LOC100244332 [Vitis vinifera] >gi|296085464|emb|CBI29196.3| unnamed protein product [Vitis vinifera]	cellular_component : chloroplast (GO:0009507)	Protein of unknown function DUF716, TMEM45																NULL
VIT_208s0058g01230	HS-A	NT	1,3432742823	0,0004122408	lipid transfer protein	gi|225439679|ref|XP_002271116.1|PREDICTED: non-specific lipid-transfer protein [Vitis vinifera] >gi|28194084|gb|AAO33393.1|AF467945_1 lipid transfer protein isoform 1 [Vitis vinifera]	molecular_function : lipid binding (GO:0008289), biological_process : lipid transport (GO:0006869)	Bifunctional inhibitor/plant lipid transfer protein/seed storage helical domain		NULL				Bifunctional inhibitor/plant lipid transfer protein/seed storage helical domain		Bifunctional inhibitor/plant lipid transfer protein/seed storage helical domain		Plant lipid transfer protein/Par allergen	Biological Process: lipid transport (GO:0006869), Molecular Function: lipid binding (GO:0008289)	Plant lipid transfer protein/Par allergen	Biological Process: lipid transport (GO:0006869), Molecular Function: lipid binding (GO:0008289)
VIT_218s0001g02700	HS-A	NT	1,0977870406	0,000414428	chlorophyllide a chloroplastic-like	gi|359492578|ref|XP_002284499.2|PREDICTED: chlorophyllide a oxygenase, chloroplastic-like [Vitis vinifera] >gi|302141810|emb|CBI19013.3| unnamed protein product [Vitis vinifera]	molecular_function : chlorophyllide a oxygenase [overall] activity (GO:0010277), cellular_component : chloroplast inner membrane (GO:0009706), biological_process : chlorophyll biosynthetic process (GO:0015995), molecular_function : oxidoreductase activity, acting on paired donors, with incorporation or reduction of molecular oxygen (GO:0016705), molecular_function : 2 iron, 2 sulfur cluster bindi…	Pheophorbide a oxygenase	Molecular Function: chlorophyllide a oxygenase [overall] activity (GO:0010277), Biological Process: oxidation-reduction process (GO:0055114)	Rieske [2Fe-2S] iron-sulphur domain	Molecular Function: oxidoreductase activity (GO:0016491), Molecular Function: 2 iron, 2 sulfur cluster binding (GO:0051537), Biological Process: oxidation-reduction process (GO:0055114)	Rieske [2Fe-2S] iron-sulphur domain	Molecular Function: oxidoreductase activity (GO:0016491), Molecular Function: 2 iron, 2 sulfur cluster binding (GO:0051537), Biological Process: oxidation-reduction process (GO:0055114)	Rieske [2Fe-2S] iron-sulphur domain	Molecular Function: oxidoreductase activity (GO:0016491), Molecular Function: 2 iron, 2 sulfur cluster binding (GO:0051537), Biological Process: oxidation-reduction process (GO:0055114)			Aromatic-ring-hydroxylating dioxygenase, 2Fe-2S-binding site	Molecular Function: iron ion binding (GO:0005506), Molecular Function: oxidoreductase activity, acting on paired donors, with incorporation or reduction of molecular oxygen (GO:0016705), Molecular Function: 2 iron, 2 sulfur cluster binding (GO:0051537), Biological Process: oxidation-reduction process (GO:0055114)					NULL
VIT_202s0025g01100	HS-A	NT	1,9062985531	0,0004151587	protein kinase-like protein	gi|225426026|ref|XP_002271425.1|PREDICTED: uncharacterized protein LOC100251959 [Vitis vinifera]	biological_process : protein phosphorylation (GO:0006468), molecular_function : protein serine/threonine/tyrosine kinase activity (GO:0004712), biological_process : integrin-mediated signaling pathway (GO:0007229), molecular_function : ATP binding (GO:0005524), biological_process : endoplasmic reticulum unfolded protein response (GO:0030968), molecular_function : transmembrane receptor protein ty…	Domain of unknown function DUF1221		NULL		Protein kinase, catalytic domain	Molecular Function: protein kinase activity (GO:0004672), Molecular Function: ATP binding (GO:0005524), Biological Process: protein phosphorylation (GO:0006468)	Protein kinase-like domain	Molecular Function: transferase activity, transferring phosphorus-containing groups (GO:0016772)	Serine/threonine- / dual specificity protein kinase, catalytic domain	Molecular Function: protein kinase activity (GO:0004672), Molecular Function: ATP binding (GO:0005524), Biological Process: protein phosphorylation (GO:0006468)							NULL
VIT_217s0053g00590	HS-A	NT	1,6255996253	0,0004175135	protein kinase interacting protein	gi|296088005|emb|CBI35288.3|unnamed protein product [Vitis vinifera]	molecular_function : kinase activity (GO:0016301), biological_process : phosphorylation (GO:0016310)	KIP1-like
VIT_216s0050g01870	HS-A	NT	1,0764379821	0,0004561845	caax amino terminal protease family protein	gi|302143740|emb|CBI22601.3|unnamed protein product [Vitis vinifera]	biological_process : indoleacetic acid biosynthetic process (GO:0009684), molecular_function : endopeptidase activity (GO:0004175), biological_process : proteolysis (GO:0006508), biological_process : tryptophan catabolic process (GO:0006569), cellular_component : plasma membrane (GO:0005886)	CAAX amino terminal protease	Cellular Component: membrane (GO:0016020)															NULL
VIT_207s0151g00060	HS-A	NT	1,5426008623	0,0004858743	uncharacterized protein	gi|297742882|emb|CBI35647.3|unnamed protein product [Vitis vinifera]	cellular_component : cytoplasmic membrane-bounded vesicle (GO:0016023)
VIT_203s0063g01930	HS-A	NT	2,0312608481	0,0004863388	protein binding	gi|225428584|ref|XP_002284701.1|PREDICTED: uncharacterized protein LOC100264105 [Vitis vinifera]	biological_process : oxidation-reduction process (GO:0055114), molecular_function : zinc ion binding (GO:0008270), molecular_function : protein-disulfide reductase activity (GO:0047134), biological_process : intracellular signal transduction (GO:0035556), : (EC:1.8.1.8)	DC1		NULL		Protein kinase C-like, phorbol ester/diacylglycerol binding	Biological Process: intracellular signal transduction (GO:0035556)	NULL										NULL
VIT_204s0008g04920	HS-A	NT	1,160456094	0,0004863388	2-oxoglutarate-dependent dioxygenase	gi|225430182|ref|XP_002284931.1|PREDICTED: gibberellin 3-beta-dioxygenase 4-like [Vitis vinifera]	cellular_component : membrane (GO:0016020), molecular_function : iron ion binding (GO:0005506), molecular_function : oxidoreductase activity, acting on single donors with incorporation of molecular oxygen, incorporation of two atoms of oxygen (GO:0016702), biological_process : oxidation-reduction process (GO:0055114), molecular_function : gibberellin 3-beta-dioxygenase activity (GO:0016707), biol…	Oxoglutarate/iron-dependent dioxygenase	Molecular Function: oxidoreductase activity (GO:0016491), Molecular Function: oxidoreductase activity, acting on paired donors, with incorporation or reduction of molecular oxygen, 2-oxoglutarate as one donor, and incorporation of one atom each of oxygen into both donors (GO:0016706), Biological Process: oxidation-reduction process (GO:0055114)	NULL		Oxoglutarate/iron-dependent dioxygenase	Molecular Function: oxidoreductase activity (GO:0016491), Molecular Function: oxidoreductase activity, acting on paired donors, with incorporation or reduction of molecular oxygen, 2-oxoglutarate as one donor, and incorporation of one atom each of oxygen into both donors (GO:0016706), Biological Process: oxidation-reduction process (GO:0055114)	NULL										NULL
VIT_215s0048g02420	HS-A	NT	2,0212761019	0,0004918211
VIT_206s0004g07870	HS-A	NT	1,12916824	0,0005009443	cbl-interacting serine threonine-protein	gi|225434363|ref|XP_002268622.1|PREDICTED: CBL-interacting serine/threonine-protein kinase 11 [Vitis vinifera] >gi|229609821|gb|ACQ83526.1| CBL-interacting protein kinase 10 [Vitis vinifera]	biological_process : stomatal movement (GO:0010118), biological_process : response to jasmonic acid stimulus (GO:0009753), biological_process : protein phosphorylation (GO:0006468), biological_process : response to fungus (GO:0009620), biological_process : response to wounding (GO:0009611), biological_process : jasmonic acid biosynthetic process (GO:0009695), molecular_function : identical protei…	Protein kinase, catalytic domain	Molecular Function: protein kinase activity (GO:0004672), Molecular Function: ATP binding (GO:0005524), Biological Process: protein phosphorylation (GO:0006468)	NULL						Serine/threonine- / dual specificity protein kinase, catalytic domain	Molecular Function: protein kinase activity (GO:0004672), Molecular Function: ATP binding (GO:0005524), Biological Process: protein phosphorylation (GO:0006468)	Protein kinase, ATP binding site	Molecular Function: ATP binding (GO:0005524)					NULL
VIT_200s0229g00050	HS-A	NT	1,1190456372	0,0005383824	zinc finger protein zat9-like	gi|359495992|ref|XP_003635129.1|PREDICTED: zinc finger protein ZAT4-like [Vitis vinifera]	molecular_function : zinc ion binding (GO:0008270), cellular_component : intracellular (GO:0005622), cellular_component : membrane (GO:0016020)	NULL				Zinc finger, C2H2	Molecular Function: zinc ion binding (GO:0008270)	NULL		Zinc finger, C2H2-like	Cellular Component: intracellular (GO:0005622), Molecular Function: zinc ion binding (GO:0008270)	Zinc finger, C2H2	Molecular Function: zinc ion binding (GO:0008270)					NULL
VIT_217s0000g07670	HS-A	NT	1,4687340738	0,0005482098	betaine-aldehyde dehydrogenase	gi|297733844|emb|CBI15091.3|unnamed protein product [Vitis vinifera]	cellular_component : cytosol (GO:0005829), cellular_component : cell wall (GO:0005618), molecular_function : betaine-aldehyde dehydrogenase activity (GO:0008802), cellular_component : leucoplast (GO:0009516), biological_process : oxidation-reduction process (GO:0055114), cellular_component : peroxisome (GO:0005777), biological_process : response to water deprivation (GO:0009414), biological_proce…	Aldehyde dehydrogenase domain	Biological Process: metabolic process (GO:0008152), Molecular Function: oxidoreductase activity (GO:0016491), Biological Process: oxidation-reduction process (GO:0055114)	Aldehyde dehydrogenase, N-terminal	Biological Process: metabolic process (GO:0008152), Molecular Function: oxidoreductase activity (GO:0016491), Biological Process: oxidation-reduction process (GO:0055114)			Aldehyde/histidinol dehydrogenase	Biological Process: metabolic process (GO:0008152), Molecular Function: oxidoreductase activity (GO:0016491), Biological Process: oxidation-reduction process (GO:0055114)									NULL
VIT_218s0001g07260	HS-A	NT	1,0464758289	0,0005482098	chaperone protein dnaj	gi|359492931|ref|XP_002283904.2|PREDICTED: chaperone protein DnaJ 1-like [Vitis vinifera] >gi|302142037|emb|CBI19240.3| unnamed protein product [Vitis vinifera]	biological_process : protein folding (GO:0006457), molecular_function : unfolded protein binding (GO:0051082), cellular_component : cytoplasm (GO:0005737), biological_process : response to stress (GO:0006950), molecular_function : heat shock protein binding (GO:0031072)	DnaJ domain		DnaJ domain		DnaJ domain		DnaJ domain		DnaJ domain		DnaJ domain, conserved site		DnaJ domain				NULL
VIT_219s0090g01340	HS-A	NT	2,5054701786	0,0005567164	glycine-rich protein	gi|359494088|ref|XP_002276878.2|PREDICTED: uncharacterized protein LOC100260620 isoform 1 [Vitis vinifera] >gi|359494090|ref|XP_003634719.1| PREDICTED: uncharacterized protein LOC100260620 isoform 2 [Vitis vinifera] >gi|297737510|emb|CBI26711.3| unnamed protein product [Vitis vinifera]		Glycine rich protein
VIT_204s0023g03030	HS-A	NT	1,5518000599	0,0005611986	protein	gi|359476640|ref|XP_003631872.1|PREDICTED: probable salt tolerance-like protein At1g78600-like [Vitis vinifera] >gi|297735043|emb|CBI17405.3| unnamed protein product [Vitis vinifera]	molecular_function : zinc ion binding (GO:0008270), cellular_component : intracellular (GO:0005622)	Zinc finger, B-box	Cellular Component: intracellular (GO:0005622), Molecular Function: zinc ion binding (GO:0008270)			Zinc finger, B-box	Cellular Component: intracellular (GO:0005622), Molecular Function: zinc ion binding (GO:0008270)			Zinc finger, B-box	Cellular Component: intracellular (GO:0005622), Molecular Function: zinc ion binding (GO:0008270)							NULL
VIT_211s0016g02420	HS-A	NT	1,0492363592	0,0005665187	udp-n-acetylglucosamine o-acyltransferase domain-containing protein	gi|297738687|emb|CBI27932.3|unnamed protein product [Vitis vinifera]	biological_process : dolichol biosynthetic process (GO:0019408), biological_process : lipid X metabolic process (GO:2001289), molecular_function : acyl-[acyl-carrier-protein]-UDP-N-acetylglucosamine O-acyltransferase activity (GO:0008780), cellular_component : mitochondrion (GO:0005739), biological_process : lipopolysaccharide biosynthetic process (GO:0009103), biological_process : pantothenate b…	NULL		NULL				Trimeric LpxA-like	Molecular Function: transferase activity (GO:0016740)									NULL
VIT_201s0026g00190	HS-A	NT	1,0926973074	0,0005709937	u-box domain-containing protein 19-like	gi|359473439|ref|XP_002264637.2|PREDICTED: U-box domain-containing protein 19-like [Vitis vinifera] >gi|296086547|emb|CBI32136.3| unnamed protein product [Vitis vinifera]	biological_process : regulation of seed germination (GO:0010029), molecular_function : zinc ion binding (GO:0008270), molecular_function : ubiquitin-protein ligase activity (GO:0004842), molecular_function : ATP binding (GO:0005524), biological_process : protein ubiquitination (GO:0016567), cellular_component : ubiquitin ligase complex (GO:0000151), molecular_function : protein binding (GO:000551…	U box domain	Cellular Component: ubiquitin ligase complex (GO:0000151), Molecular Function: ubiquitin-protein ligase activity (GO:0004842), Biological Process: protein ubiquitination (GO:0016567)	Armadillo-like helical		Armadillo	Molecular Function: protein binding (GO:0005515)	Armadillo-type fold	Molecular Function: binding (GO:0005488)	U box domain	Cellular Component: ubiquitin ligase complex (GO:0000151), Molecular Function: ubiquitin-protein ligase activity (GO:0004842), Biological Process: protein ubiquitination (GO:0016567)							NULL
VIT_206s0004g03550	HS-A	NT	1,0758577993	0,0005709937	ascorbate peroxidase	gi|225435177|ref|XP_002284767.1|PREDICTED: L-ascorbate peroxidase 2, cytosolic [Vitis vinifera] >gi|297746187|emb|CBI16243.3| unnamed protein product [Vitis vinifera]	cellular_component : cell wall (GO:0005618), biological_process : hydrogen peroxide catabolic process (GO:0042744), biological_process : oxidation-reduction process (GO:0055114), biological_process : response to salt stress (GO:0009651), molecular_function : L-ascorbate peroxidase activity (GO:0016688), biological_process : response to heat (GO:0009408), cellular_component : chloroplast stroma (G…	Haem peroxidase, plant/fungal/bacterial	Molecular Function: peroxidase activity (GO:0004601), Biological Process: response to oxidative stress (GO:0006979), Molecular Function: heme binding (GO:0020037), Biological Process: oxidation-reduction process (GO:0055114)	NULL		Haem peroxidase, plant/fungal/bacterial	Molecular Function: peroxidase activity (GO:0004601), Biological Process: response to oxidative stress (GO:0006979), Molecular Function: heme binding (GO:0020037), Biological Process: oxidation-reduction process (GO:0055114)					Peroxidases heam-ligand binding site		Plant ascorbate peroxidase	Molecular Function: peroxidase activity (GO:0004601), Biological Process: response to oxidative stress (GO:0006979), Molecular Function: heme binding (GO:0020037), Biological Process: oxidation-reduction process (GO:0055114)			NULL
VIT_200s0187g00090	HS-A	NT	2,4684493281	0,0005724629	phloem filament protein	gi|147774129|emb|CAN62864.1|hypothetical protein VITISV_030335 [Vitis vinifera]		Phloem filament PP1		NULL				NULL														Proteinase inhibitor I25, cystatin, conserved region
VIT_208s0007g01410	HS-A	NT	1,864977128	0,0005777077	glutathione s-transferase protein	gi|225440532|ref|XP_002275539.1|PREDICTED: glutathione S-transferase U8 [Vitis vinifera]	biological_process : response to cadmium ion (GO:0046686), molecular_function : glutathione binding (GO:0043295), molecular_function : glutathione transferase activity (GO:0004364), molecular_function : lactoylglutathione lyase activity (GO:0004462), cellular_component : plasma membrane (GO:0005886), biological_process : response to oxidative stress (GO:0006979), molecular_function : protein bind…	NULL		Glutathione S-transferase, C-terminal-like		Glutathione S-transferase/chloride channel, C-terminal		Glutathione S-transferase, C-terminal-like										NULL
VIT_215s0021g02030	HS-A	NT	1,0234999992	0,0005806405	uncharacterized protein	gi|225453438|ref|XP_002275512.1|PREDICTED: uncharacterized protein LOC100266789 [Vitis vinifera]
VIT_200s0477g00010	HS-A	NT	1,7777091343	0,0006006685
VIT_211s0052g01090	HS-A	NT	1,0382372228	0,0006132794	4-coumarate: ligase	gi|225446080|ref|XP_002272782.1|PREDICTED: 4-coumarate--CoA ligase 1 isoform 1 [Vitis vinifera]	biological_process : response to wounding (GO:0009611), molecular_function : ATP binding (GO:0005524), molecular_function : Photinus-luciferin 4-monooxygenase (ATP-hydrolyzing) activity (GO:0047077), molecular_function : 4-coumarate-CoA ligase activity (GO:0016207), biological_process : oxidation-reduction process (GO:0055114), biological_process : response to UV (GO:0009411), biological_process …	AMP-dependent synthetase/ligase	Molecular Function: catalytic activity (GO:0003824), Biological Process: metabolic process (GO:0008152)	NULL				NULL				AMP-binding, conserved site						NULL
VIT_213s0067g02200	HS-A	NT	1,0327645013	0,0006181291	uncharacterized protein loc100243707 isoform 1	gi|298205135|emb|CBI40656.3|unnamed protein product [Vitis vinifera]	molecular_function : RNA binding (GO:0003723), molecular_function : transcription cofactor activity (GO:0003712), molecular_function : zinc ion binding (GO:0008270), biological_process : RNA-dependent DNA replication (GO:0006278), biological_process : regulation of transcription, DNA-dependent (GO:0006355), molecular_function : RNA-directed DNA polymerase activity (GO:0003964), biological_process…			Coactivator CBP, KIX domain	Molecular Function: transcription cofactor activity (GO:0003712), Biological Process: regulation of transcription, DNA-dependent (GO:0006355)
VIT_207s0191g00080	HS-A	NT	1,2681534379	0,0006497981	g protein-coupled receptor-like protein	gi|225468981|ref|XP_002262692.1|PREDICTED: lanC-like protein 2 [Vitis vinifera]	biological_process : metabolic process (GO:0008152), cellular_component : cytoplasm (GO:0005737), cellular_component : integral to membrane (GO:0016021), cellular_component : extrinsic to membrane (GO:0019898), molecular_function : catalytic activity (GO:0003824)	Lanthionine synthetase C-like						Six-hairpin glycosidase-like	Molecular Function: catalytic activity (GO:0003824)					Lanthionine synthetase C-like				NULL
VIT_211s0037g01390	HS-A	NT	1,7104385165	0,0006620806	acyl-coenzyme a oxidase peroxisomal	gi|297743745|emb|CBI36628.3|unnamed protein product [Vitis vinifera]	molecular_function : flavin adenine dinucleotide binding (GO:0050660), biological_process : medium-chain fatty acid metabolic process (GO:0051791), cellular_component : peroxisome (GO:0005777), biological_process : fatty acid beta-oxidation (GO:0006635), molecular_function : acyl-CoA dehydrogenase activity (GO:0003995), cellular_component : nucleus (GO:0005634), molecular_function : acyl-CoA oxid…	Acyl-CoA oxidase, C-terminal	Molecular Function: acyl-CoA oxidase activity (GO:0003997), Cellular Component: peroxisome (GO:0005777), Biological Process: fatty acid beta-oxidation (GO:0006635), Biological Process: oxidation-reduction process (GO:0055114)	NULL				Acyl-CoA dehydrogenase/oxidase C-terminal	Molecular Function: oxidoreductase activity, acting on the CH-CH group of donors (GO:0016627), Biological Process: oxidation-reduction process (GO:0055114)									NULL
VIT_209s0070g00080	HS-A	NT	2,0151167211	0,0006986092	aquaporin nip6-1	gi|225465510|ref|XP_002272988.1|PREDICTED: aquaporin NIP6-1 [Vitis vinifera] >gi|297745093|emb|CBI38932.3| unnamed protein product [Vitis vinifera]	biological_process : arsenite transport (GO:0015700), cellular_component : lateral plasma membrane (GO:0016328), molecular_function : urea transmembrane transporter activity (GO:0015204), molecular_function : glycerol transmembrane transporter activity (GO:0015168), biological_process : myo-inositol hexakisphosphate biosynthetic process (GO:0010264), cellular_component : integral to membrane (GO:…	Major intrinsic protein	Molecular Function: transporter activity (GO:0005215), Biological Process: transport (GO:0006810), Cellular Component: membrane (GO:0016020)	Aquaporin-like				Aquaporin-like				Major intrinsic protein, conserved site	Molecular Function: transporter activity (GO:0005215), Biological Process: transport (GO:0006810), Cellular Component: membrane (GO:0016020)	Major intrinsic protein	Molecular Function: transporter activity (GO:0005215), Biological Process: transport (GO:0006810), Cellular Component: membrane (GO:0016020)	Major intrinsic protein	Molecular Function: transporter activity (GO:0005215), Biological Process: transport (GO:0006810), Cellular Component: membrane (GO:0016020)	NULL
VIT_202s0033g01400	HS-A	NT	1,6521934517	0,0006995749	alternative oxidase	gi|225427478|ref|XP_002262811.1|PREDICTED: alternative oxidase 1a, mitochondrial [Vitis vinifera] >gi|296088484|emb|CBI37475.3| unnamed protein product [Vitis vinifera]	molecular_function : metal ion binding (GO:0046872), biological_process : cellular respiration (GO:0045333), biological_process : response to cold (GO:0009409), cellular_component : mitochondrial inner membrane (GO:0005743), biological_process : respiratory gaseous exchange (GO:0007585), cellular_component : respiratory chain (GO:0070469), molecular_function : alternative oxidase activity (GO:000…	Alternative oxidase	Biological Process: respiratory gaseous exchange (GO:0007585), Molecular Function: alternative oxidase activity (GO:0009916), Biological Process: oxidation-reduction process (GO:0055114)															NULL
VIT_219s0014g03960	HS-A	NT	1,4350529947	0,0006995749	b-box type zinc finger-containing protein	gi|225461273|ref|XP_002284274.1|PREDICTED: uncharacterized protein LOC100246896 [Vitis vinifera]	molecular_function : zinc ion binding (GO:0008270), biological_process : regulation of transcription, DNA-dependent (GO:0006355), biological_process : response to cold (GO:0009409), biological_process : pollen development (GO:0009555), molecular_function : sequence-specific DNA binding transcription factor activity (GO:0003700), cellular_component : transcription factor complex (GO:0005667), biol…	Zinc finger, B-box	Cellular Component: intracellular (GO:0005622), Molecular Function: zinc ion binding (GO:0008270)			Zinc finger, B-box	Cellular Component: intracellular (GO:0005622), Molecular Function: zinc ion binding (GO:0008270)			Zinc finger, B-box	Cellular Component: intracellular (GO:0005622), Molecular Function: zinc ion binding (GO:0008270)							NULL
VIT_210s0003g03660	HS-A	NT	1,5994981671	0,0007014799	beta-amyrin synthase	gi|297740725|emb|CBI30907.3|unnamed protein product [Vitis vinifera]	molecular_function : beta-amyrin synthase activity (GO:0042300), biological_process : pentacyclic triterpenoid biosynthetic process (GO:0019745)	NULL		NULL				Terpenoid cyclases/protein prenyltransferase alpha-alpha toroid				Terpene synthase, conserved site	Molecular Function: intramolecular transferase activity (GO:0016866)			Squalene cyclase	Molecular Function: intramolecular transferase activity (GO:0016866)	NULL
VIT_202s0012g02540	HS-A	NT	1,2627380474	0,0007240229	pentatricopeptide repeat-containing protein	gi|225427070|ref|XP_002275784.1|PREDICTED: pentatricopeptide repeat-containing protein At1g31920 [Vitis vinifera] >gi|297742017|emb|CBI33804.3| unnamed protein product [Vitis vinifera]	biological_process : regulation of meristem growth (GO:0010075), biological_process : mRNA modification (GO:0016556), cellular_component : mitochondrion (GO:0005739)	NULL				Pentatricopeptide repeat										Pentatricopeptide repeat		NULL
VIT_206s0061g01140	HS-A	NT	1,3632616708	0,0007240229	btb poz domain-containing protein at3g44820-like	gi|359479397|ref|XP_003632267.1|PREDICTED: BTB/POZ domain-containing protein At3g44820-like [Vitis vinifera]	biological_process : response to light stimulus (GO:0009416), molecular_function : signal transducer activity (GO:0004871), biological_process : signal transduction (GO:0007165), cellular_component : plasma membrane (GO:0005886)	NPH3 domain																NULL
VIT_204s0008g04852	HS-A	NT	1,7994740974	0,0007262926	hypothetical protein VITISV_001189 [Vitis vinifera]	gi|147771104|emb|CAN74184.1|hypothetical protein VITISV_001189 [Vitis vinifera]
VIT_204s0044g00590	HS-A	NT	1,5420689553	0,0007262926	uncharacterized protein loc100262412	gi|296088607|emb|CBI37598.3|unnamed protein product [Vitis vinifera]
VIT_214s0108g01440	HS-A	NT	1,1205279881	0,0007510258	uncharacterized protein	gi|225452938|ref|XP_002284191.1|PREDICTED: uncharacterized protein LOC100268024 isoform 1 [Vitis vinifera] >gi|296082978|emb|CBI22279.3| unnamed protein product [Vitis vinifera]	biological_process : circadian rhythm (GO:0007623), biological_process : myo-inositol hexakisphosphate biosynthetic process (GO:0010264), cellular_component : chloroplast (GO:0009507)	Protein of unknown function DUF4336
VIT_205s0020g02090	HS-A	NT	1,0947800667	0,0007731251	uncharacterized protein	gi|224081086|ref|XP_002306290.1|predicted protein [Populus trichocarpa] >gi|222855739|gb|EEE93286.1| predicted protein [Populus trichocarpa]	cellular_component : cytoplasmic membrane-bounded vesicle (GO:0016023), cellular_component : mitochondrion (GO:0005739)
VIT_206s0004g01300	HS-A	NT	2,5291580204	0,000801	peptide transporter ptr1	gi|147784164|emb|CAN77230.1|hypothetical protein VITISV_005961 [Vitis vinifera]	biological_process : oligopeptide transport (GO:0006857), cellular_component : plasma membrane (GO:0005886), molecular_function : transporter activity (GO:0005215)	Proton-dependent oligopeptide transporter family	Molecular Function: transporter activity (GO:0005215), Biological Process: transport (GO:0006810), Cellular Component: membrane (GO:0016020)															NULL
VIT_209s0002g00420	HS-A	NT	1,2362525906	0,0008114218	uncharacterized protein	gi|225441995|ref|XP_002266506.1|PREDICTED: uncharacterized protein LOC100253160 [Vitis vinifera] >gi|297742935|emb|CBI35802.3| unnamed protein product [Vitis vinifera]		Protein of unknown function DUF581
VIT_203s0017g01710	HS-A	NT	1,4540809773	0,000815603	uncharacterized protein	gi|225464816|ref|XP_002269292.1|PREDICTED: uncharacterized protein LOC100253491 [Vitis vinifera] >gi|296087513|emb|CBI34102.3| unnamed protein product [Vitis vinifera]	biological_process : starch biosynthetic process (GO:0019252), biological_process : pentose-phosphate shunt (GO:0006098), biological_process : maltose metabolic process (GO:0000023)
VIT_211s0052g01650	HS-A	NT	2,0509367833	0,0008174317	pathogenesis-related protein	gi|225446158|ref|XP_002276867.1|PREDICTED: pathogenesis-related protein PR-1 [Vitis vinifera] >gi|147828178|emb|CAN72926.1| hypothetical protein VITISV_033689 [Vitis vinifera]	cellular_component : extracellular region (GO:0005576)	CAP domain		CAP domain				CAP domain		Allergen V5/Tpx-1-related		Allergen V5/Tpx-1-related, conserved site	Cellular Component: extracellular region (GO:0005576)	Allergen V5/Tpx-1-related				NULL
VIT_200s0187g00050	HS-A	NT	1,3838869335	0,0008338778	hypothetical protein VITISV_013493 [Vitis vinifera]	gi|147854423|emb|CAN82796.1|hypothetical protein VITISV_013493 [Vitis vinifera]								NULL														Proteinase inhibitor I25, cystatin, conserved region
VIT_207s0005g00870	HS-A	NT	1,5311344613	0,0008343522	protein	gi|225437453|ref|XP_002272941.1|PREDICTED: uncharacterized protein LOC100257315 [Vitis vinifera] >gi|297743927|emb|CBI36897.3| unnamed protein product [Vitis vinifera]		Phosphate-induced protein 1																NULL
VIT_214s0171g00360	HS-A	NT	1,2145238635	0,0008506554	uncharacterized protein	gi|225452173|ref|XP_002270738.1|PREDICTED: uncharacterized protein LOC100249110 [Vitis vinifera]
VIT_212s0059g01800	HS-A	NT	1,1702984301	0,0008734455	uncharacterized protein	gi|225447217|ref|XP_002277685.1|PREDICTED: uncharacterized protein LOC100241481 isoform 1 [Vitis vinifera] >gi|297739252|emb|CBI28903.3| unnamed protein product [Vitis vinifera]	cellular_component : nucleus (GO:0005634)	Protein of unknown function DUF789																NULL
VIT_203s0038g01510	HS-A	NT	1,5361482747	0,0009084684	uncharacterized protein loc100243519	gi|359475056|ref|XP_003631577.1|PREDICTED: uncharacterized protein LOC100243519 [Vitis vinifera]
VIT_201s0026g01240	HS-A	NT	1,1949314901	0,0009241096	probable beta- -galactosyltransferase 19-like	gi|225424845|ref|XP_002268603.1|PREDICTED: probable beta-1,3-galactosyltransferase 19 [Vitis vinifera]	molecular_function : galactosylxylosylprotein 3-beta-galactosyltransferase activity (GO:0047220), cellular_component : Golgi apparatus (GO:0005794), molecular_function : carbohydrate binding (GO:0030246), biological_process : protein glycosylation (GO:0006486), cellular_component : integral to membrane (GO:0016021), cellular_component : chloroplast (GO:0009507), biological_process : chondroitin s…	Galectin, carbohydrate recognition domain	Molecular Function: carbohydrate binding (GO:0030246)	Concanavalin A-like lectin/glucanase, subgroup		Galectin, carbohydrate recognition domain	Molecular Function: carbohydrate binding (GO:0030246)	Concanavalin A-like lectin/glucanases superfamily		Galectin, carbohydrate recognition domain	Molecular Function: carbohydrate binding (GO:0030246)							NULL
VIT_214s0060g00900	HS-A	NT	1,0778561857	0,0009625539	uncharacterized protein loc100245914	gi|225450543|ref|XP_002281636.1|PREDICTED: uncharacterized protein LOC100245914 [Vitis vinifera]	biological_process : trichome morphogenesis (GO:0010090), cellular_component : apoplast (GO:0048046)	Protein of unknown function DUF538		Protein of unknown function DUF538
VIT_214s0030g00410	HS-A	NT	1,044419022	0,0009710823	histidine phosphotransfer protein	gi|225451088|ref|XP_002265307.1|PREDICTED: histidine-containing phosphotransfer protein 1 [Vitis vinifera] >gi|298205016|emb|CBI34323.3| unnamed protein product [Vitis vinifera]	biological_process : embryo sac development (GO:0009553), molecular_function : histidine phosphotransfer kinase activity (GO:0009927), biological_process : phosphorelay signal transduction system (GO:0000160), biological_process : regulation of cytokinin mediated signaling pathway (GO:0080036), biological_process : cell growth (GO:0016049), molecular_function : 2-alkenal reductase [NAD(P)] activi…	Signal transduction histidine kinase, phosphotransfer (Hpt) domain	Biological Process: phosphorelay signal transduction system (GO:0000160), Molecular Function: signal transducer activity (GO:0004871)	Signal transduction histidine kinase, phosphotransfer (Hpt) domain	Biological Process: phosphorelay signal transduction system (GO:0000160), Molecular Function: signal transducer activity (GO:0004871)	Signal transduction histidine kinase, phosphotransfer (Hpt) domain	Biological Process: phosphorelay signal transduction system (GO:0000160), Molecular Function: signal transducer activity (GO:0004871)
VIT_214s0060g02050	HS-A	NT	1,0231691939	0,0009793389	60s ribosomal protein l22-2	gi|225450749|ref|XP_002283554.1|PREDICTED: 60S ribosomal protein L22-2 [Vitis vinifera] >gi|296089712|emb|CBI39531.3| unnamed protein product [Vitis vinifera]	cellular_component : nucleolus (GO:0005730), molecular_function : structural constituent of ribosome (GO:0003735), cellular_component : plasma membrane (GO:0005886), cellular_component : cytosolic large ribosomal subunit (GO:0022625), biological_process : translation (GO:0006412), biological_process : ribosome biogenesis (GO:0042254)	Ribosomal protein L22e	Molecular Function: structural constituent of ribosome (GO:0003735), Cellular Component: intracellular (GO:0005622), Cellular Component: ribosome (GO:0005840), Biological Process: translation (GO:0006412)															Ribosomal protein L22e	Molecular Function: structural constituent of ribosome (GO:0003735), Cellular Component: intracellular (GO:0005622), Cellular Component: ribosome (GO:0005840), Biological Process: translation (GO:0006412)
VIT_212s0057g00060	HS-A	NT	2,2381824771	0,0010070224	uncharacterized protein loc100264828	gi|225447669|ref|XP_002275606.1|PREDICTED: uncharacterized protein LOC100264828 [Vitis vinifera]		Protein of unknown function wound-induced
VIT_213s0019g01470	HS-A	NT	1,0351702203	0,0010395654	geranylgeranyl transferase type-1 subunit beta	gi|225449493|ref|XP_002278609.1|PREDICTED: geranylgeranyl transferase type-1 subunit beta [Vitis vinifera] >gi|296086228|emb|CBI31669.3| unnamed protein product [Vitis vinifera]	biological_process : negative regulation of abscisic acid mediated signaling pathway (GO:0009788), molecular_function : CAAX-protein geranylgeranyltransferase activity (GO:0004662), biological_process : response to water deprivation (GO:0009414), cellular_component : CAAX-protein geranylgeranyltransferase complex (GO:0005953), biological_process : response to auxin stimulus (GO:0009733), molecula…	Prenyltransferase/squalene oxidase	Molecular Function: catalytic activity (GO:0003824)	NULL														NULL
VIT_219s0014g02160	HS-A	NT	1,0485391446	0,0010791591	protein dehydration-induced 19-like	gi|302142960|emb|CBI20255.3|unnamed protein product [Vitis vinifera]	cellular_component : intracellular (GO:0005622), molecular_function : zinc ion binding (GO:0008270)	Drought induced 19/ RING finger protein 114																NULL
VIT_208s0040g00830	HS-A	NT	1,4202695468	0,0010907588	probable nitrite transporter at1g68570-like	gi|359481440|ref|XP_002277986.2|PREDICTED: probable nitrite transporter At1g68570 [Vitis vinifera]	cellular_component : integral to membrane (GO:0016021), biological_process : oligopeptide transport (GO:0006857), molecular_function : transporter activity (GO:0005215)	Proton-dependent oligopeptide transporter family	Molecular Function: transporter activity (GO:0005215), Biological Process: transport (GO:0006810), Cellular Component: membrane (GO:0016020)	NULL				Major facilitator superfamily domain, general substrate transporter										NULL
VIT_207s0031g02780	HS-A	NT	1,0348357872	0,0010998888	cyclase dehydrase family protein	gi|225438333|ref|XP_002273364.1|PREDICTED: uncharacterized protein LOC100262883 [Vitis vinifera]	cellular_component : mitochondrion (GO:0005739), molecular_function : protein binding (GO:0005515), cellular_component : chloroplast (GO:0009507)	Streptomyces cyclase/dehydrase		START-like domain				NULL
VIT_203s0180g00260	HS-A	NT	1,0575021446	0,0011022404	cinnamyl alcohol dehydrogenase	gi|225428916|ref|XP_002285406.1|PREDICTED: probable cinnamyl alcohol dehydrogenase 1 [Vitis vinifera] >gi|296090439|emb|CBI40258.3| unnamed protein product [Vitis vinifera]	molecular_function : cinnamyl-alcohol dehydrogenase activity (GO:0045551), molecular_function : sinapyl alcohol dehydrogenase activity (GO:0052747), molecular_function : electron carrier activity (GO:0009055), molecular_function : heme binding (GO:0020037), molecular_function : alcohol dehydrogenase activity, zinc-dependent (GO:0004024), biological_process : lignin biosynthetic process (GO:000980…	Alcohol dehydrogenase GroES-like	Molecular Function: oxidoreductase activity (GO:0016491), Biological Process: oxidation-reduction process (GO:0055114)	NULL				Alcohol dehydrogenase superfamily, zinc-type	Molecular Function: zinc ion binding (GO:0008270), Molecular Function: oxidoreductase activity (GO:0016491), Biological Process: oxidation-reduction process (GO:0055114)	Polyketide synthase, enoylreductase	Molecular Function: oxidoreductase activity (GO:0016491), Molecular Function: transferase activity, transferring acyl groups other than amino-acyl groups (GO:0016747)	Alcohol dehydrogenase, zinc-type, conserved site	Molecular Function: zinc ion binding (GO:0008270), Molecular Function: oxidoreductase activity (GO:0016491), Biological Process: oxidation-reduction process (GO:0055114)					NULL
VIT_214s0083g00260	HS-A	NT	1,3009962439	0,0011620616	uncharacterized protein loc100853068	gi|298204386|emb|CBI16866.3|unnamed protein product [Vitis vinifera]						NULL
VIT_205s0049g00100	HS-A	NT	2,3297400215	0,001167817	dna-binding protein escarola-like	gi|225432991|ref|XP_002284519.1|PREDICTED: putative DNA-binding protein ESCAROLA-like [Vitis vinifera]	biological_process : defense response to bacterium (GO:0042742), molecular_function : DNA binding (GO:0003677)	Domain of unknown function DUF296		NULL				NULL										NULL
VIT_209s0002g04840	HS-A	NT	2,2831649085	0,0011788933	uncharacterized protein	gi|225442677|ref|XP_002284798.1|PREDICTED: uncharacterized protein LOC100256715 [Vitis vinifera]	molecular_function : iron-sulfur cluster binding (GO:0051536)
VIT_213s0084g00140	HS-A	NT	1,2383108492	0,0011840363	protein	gi|296087810|emb|CBI35066.3|unnamed protein product [Vitis vinifera]	molecular_function : polysaccharide binding (GO:0030247), cellular_component : nucleus (GO:0005634), molecular_function : zinc ion binding (GO:0008270), molecular_function : protein binding (GO:0005515)	Zinc finger, RING-type	Molecular Function: protein binding (GO:0005515), Molecular Function: zinc ion binding (GO:0008270)	Zinc finger, RING/FYVE/PHD-type		Zinc finger, RING-type	Molecular Function: protein binding (GO:0005515), Molecular Function: zinc ion binding (GO:0008270)			Zinc finger, RING-type	Molecular Function: protein binding (GO:0005515), Molecular Function: zinc ion binding (GO:0008270)							NULL
VIT_215s0048g00870	HS-A	NT	1,1259650083	0,0012000131	dna binding	gi|296089154|emb|CBI38857.3|unnamed protein product [Vitis vinifera]	cellular_component : nucleolus (GO:0005730), molecular_function : microtubule binding (GO:0008017), molecular_function : DNA binding (GO:0003677), biological_process : cytokinesis (GO:0000910), cellular_component : mitochondrion (GO:0005739), cellular_component : tubulin complex (GO:0045298)	Domain of unknown function DUF296		NULL				NULL		AT hook, DNA-binding motif	Molecular Function: DNA binding (GO:0003677)							NULL
VIT_207s0129g00430	HS-A	NT	1,0893607178	0,001209298	acyl- -binding domain 3	gi|359480632|ref|XP_002279459.2|PREDICTED: uncharacterized protein LOC100268114 [Vitis vinifera]	biological_process : defense response to bacterium (GO:0042742), cellular_component : extracellular space (GO:0005615), molecular_function : fatty-acyl-CoA binding (GO:0000062), biological_process : fatty acid transport (GO:0015908), biological_process : response to absence of light (GO:0009646), biological_process : defense response to fungus (GO:0050832)	Acyl-CoA-binding protein, ACBP	Molecular Function: fatty-acyl-CoA binding (GO:0000062)	FERM/acyl-CoA-binding protein, 3-helical bundle		Acyl-CoA-binding protein, ACBP	Molecular Function: fatty-acyl-CoA binding (GO:0000062)	Acyl-CoA-binding protein, ACBP	Molecular Function: fatty-acyl-CoA binding (GO:0000062)									NULL
VIT_213s0019g00330	HS-A	NT	1,2786688203	0,0012108967	tonoplast intrinsic	gi|225449627|ref|XP_002284211.1|PREDICTED: aquaporin TIP1-3 [Vitis vinifera] >gi|296086287|emb|CBI31728.3| unnamed protein product [Vitis vinifera]	biological_process : transport (GO:0006810), cellular_component : integral to membrane (GO:0016021), molecular_function : transporter activity (GO:0005215)	Major intrinsic protein	Molecular Function: transporter activity (GO:0005215), Biological Process: transport (GO:0006810), Cellular Component: membrane (GO:0016020)	Aquaporin-like								Major intrinsic protein, conserved site	Molecular Function: transporter activity (GO:0005215), Biological Process: transport (GO:0006810), Cellular Component: membrane (GO:0016020)	Major intrinsic protein	Molecular Function: transporter activity (GO:0005215), Biological Process: transport (GO:0006810), Cellular Component: membrane (GO:0016020)			NULL
VIT_204s0044g00530	HS-A	NT	1,0233316997	0,0012336741	plastid-lipid-associated protein 7	gi|225431593|ref|XP_002276832.1|PREDICTED: probable plastid-lipid-associated protein 7, chloroplastic [Vitis vinifera]	molecular_function : structural molecule activity (GO:0005198), cellular_component : chloroplast (GO:0009507)	Plastid lipid-associated protein/fibrillin conserved domain	Molecular Function: structural molecule activity (GO:0005198), Cellular Component: chloroplast (GO:0009507)
VIT_218s0001g12070	HS-A	NT	2,0371112422	0,001256436	photosystem ii protein m	gi|81176236|ref|YP_398315.1|photosystem II reaction center M protein [Lactuca sativa] >gi|91983986|ref|YP_567070.1| photosystem II protein M [Vitis vinifera] >gi|116617102|ref|YP_817476.1| photosystem II protein M [Coffea arabica] >gi|139389636|ref|YP_001123193.1| PSII low MW protein [Arabis hirsuta] >gi|139389944|ref|YP_001123544.1| PSII low MW protein [Draba nemorosa] >gi|139390146|ref|YP_00112…	cellular_component : cytoplasmic membrane-bounded vesicle (GO:0016023), cellular_component : photosystem II (GO:0009523), cellular_component : integral to membrane (GO:0016021), biological_process : photosynthesis, light reaction (GO:0019684), cellular_component : chloroplast thylakoid membrane (GO:0009535), cellular_component : mitochondrion (GO:0005739)	Photosystem II PsbM	Cellular Component: photosystem II (GO:0009523), Biological Process: photosynthesis (GO:0015979), Cellular Component: integral to membrane (GO:0016021), Biological Process: photosynthesis, light reaction (GO:0019684)													Photosystem II PsbM	Cellular Component: photosystem II (GO:0009523), Biological Process: photosynthesis (GO:0015979), Cellular Component: integral to membrane (GO:0016021), Biological Process: photosynthesis, light reaction (GO:0019684)			Photosystem II PsbM	Cellular Component: photosystem II (GO:0009523), Biological Process: photosynthesis (GO:0015979), Cellular Component: integral to membrane (GO:0016021), Biological Process: photosynthesis, light reaction (GO:0019684)
VIT_206s0004g03160	HS-A	NT	1,1079973147	0,001267415	dna-binding protein s1fa2	gi|225435255|ref|XP_002285011.1|PREDICTED: DNA-binding protein S1FA2 isoform 1 [Vitis vinifera] >gi|225435257|ref|XP_002285012.1| PREDICTED: DNA-binding protein S1FA2 isoform 2 [Vitis vinifera] >gi|297746228|emb|CBI16284.3| unnamed protein product [Vitis vinifera]	molecular_function : DNA binding (GO:0003677), cellular_component : nucleus (GO:0005634), biological_process : regulation of transcription, DNA-dependent (GO:0006355)	DNA binding protein S1FA	Molecular Function: DNA binding (GO:0003677), Cellular Component: nucleus (GO:0005634), Biological Process: regulation of transcription, DNA-dependent (GO:0006355)																			NULL
VIT_218s0041g01150	HS-A	NT	1,6158787943	0,0012707958	acyl- n-acyltransferases-like protein	gi|359493418|ref|XP_002280278.2|PREDICTED: probable L-type lectin-domain containing receptor kinase S.5 [Vitis vinifera]	molecular_function : N-acetyltransferase activity (GO:0008080), biological_process : acyl-carrier-protein biosynthetic process (GO:0042967)
VIT_206s0004g01930	HS-A	NT	1,0319380785	0,0013319838	e3 ubiquitin-protein ligase	gi|225435474|ref|XP_002285497.1|PREDICTED: E3 ubiquitin ligase BIG BROTHER isoform 1 [Vitis vinifera] >gi|225435476|ref|XP_002285498.1| PREDICTED: E3 ubiquitin ligase BIG BROTHER isoform 2 [Vitis vinifera] >gi|297746341|emb|CBI16397.3| unnamed protein product [Vitis vinifera]	molecular_function : zinc ion binding (GO:0008270), molecular_function : ligase activity (GO:0016874), molecular_function : protein binding (GO:0005515)	Zinc finger, RING-type	Molecular Function: protein binding (GO:0005515), Molecular Function: zinc ion binding (GO:0008270)	Zinc finger, RING/FYVE/PHD-type		Zinc finger, RING-type	Molecular Function: protein binding (GO:0005515), Molecular Function: zinc ion binding (GO:0008270)			Zinc finger, RING-type	Molecular Function: protein binding (GO:0005515), Molecular Function: zinc ion binding (GO:0008270)							NULL
VIT_218s0122g00490	HS-A	NT	1,4596384924	0,0013373382
VIT_202s0033g01390	HS-A	NT	1,9007026982	0,0013885919	unnamed protein product [Vitis vinifera]	gi|296088483|emb|CBI37474.3|unnamed protein product [Vitis vinifera]
VIT_206s0004g06170	HS-A	NT	1,1210571033	0,0013923616	uncharacterized protein loc100265554 isoform 1	gi|225434658|ref|XP_002280087.1|PREDICTED: uncharacterized protein LOC100265554 isoform 1 [Vitis vinifera]	cellular_component : intracellular part (GO:0044424)	Thylakoid soluble phosphoprotein TSP9
VIT_210s0003g01220	HS-A	NT	1,770863001	0,0013940256	protein	gi|359483522|ref|XP_002273741.2|PREDICTED: uncharacterized protein LOC100266966 [Vitis vinifera]	biological_process : metal ion transport (GO:0030001), molecular_function : metal ion binding (GO:0046872)	Heavy metal-associated domain, HMA	Biological Process: metal ion transport (GO:0030001), Molecular Function: metal ion binding (GO:0046872)	NULL		Heavy metal-associated domain, HMA	Biological Process: metal ion transport (GO:0030001), Molecular Function: metal ion binding (GO:0046872)	Heavy metal-associated domain, HMA	Biological Process: metal ion transport (GO:0030001), Molecular Function: metal ion binding (GO:0046872)									NULL
VIT_207s0031g02610	HS-A	NT	1,0069830354	0,0014245926	nac domain ipr003441	gi|359480758|ref|XP_002274177.2|PREDICTED: NAC domain-containing protein 2 isoform 2 [Vitis vinifera]	biological_process : negative regulation of abscisic acid mediated signaling pathway (GO:0009788), biological_process : response to hypoxia (GO:0001666), biological_process : response to jasmonic acid stimulus (GO:0009753), biological_process : response to sucrose stimulus (GO:0009744), biological_process : response to fungus (GO:0009620), biological_process : response to light stimulus (GO:00094…	No apical meristem (NAM) protein	Molecular Function: DNA binding (GO:0003677), Biological Process: regulation of transcription, DNA-dependent (GO:0006355)			No apical meristem (NAM) protein	Molecular Function: DNA binding (GO:0003677), Biological Process: regulation of transcription, DNA-dependent (GO:0006355)	No apical meristem (NAM) protein	Molecular Function: DNA binding (GO:0003677), Biological Process: regulation of transcription, DNA-dependent (GO:0006355)									NULL
VIT_211s0016g00590	HS-A	NT	2,2840727097	0,0014245926	21 kda protein	gi|225444639|ref|XP_002276089.1|PREDICTED: 21 kDa protein-like [Vitis vinifera]	molecular_function : pectinesterase activity (GO:0030599), biological_process : negative regulation of catalytic activity (GO:0043086), molecular_function : pectinesterase inhibitor activity (GO:0046910), cellular_component : chloroplast (GO:0009507), biological_process : starch metabolic process (GO:0005982), biological_process : sucrose metabolic process (GO:0005985), : (EC:3.1.1.11)	Pectinesterase inhibitor	Molecular Function: enzyme inhibitor activity (GO:0004857), Molecular Function: pectinesterase activity (GO:0030599)	Pectinesterase inhibitor	Molecular Function: enzyme inhibitor activity (GO:0004857), Molecular Function: pectinesterase activity (GO:0030599)			Pectinesterase inhibitor	Molecular Function: enzyme inhibitor activity (GO:0004857), Molecular Function: pectinesterase activity (GO:0030599)	Pectinesterase inhibitor	Molecular Function: enzyme inhibitor activity (GO:0004857), Molecular Function: pectinesterase activity (GO:0030599)					Pectinesterase inhibitor	Molecular Function: enzyme inhibitor activity (GO:0004857), Molecular Function: pectinesterase activity (GO:0030599)	NULL
VIT_206s0080g00630	HS-A	NT	2,0538264862	0,0014258633	uncharacterized protein loc100853004	gi|296084896|emb|CBI28305.3|unnamed protein product [Vitis vinifera]
VIT_200s0392g00010	HS-A	NT	1,0105345522	0,0014644462	eukaryotic translation initiation factor-like protein	gi|297744883|emb|CBI38367.3|unnamed protein product [Vitis vinifera]	molecular_function : translation initiation factor activity (GO:0003743), cellular_component : nucleus (GO:0005634), cellular_component : ribosome (GO:0005840), biological_process : regulation of translational initiation (GO:0006446)
VIT_204s0008g01790	HS-A	NT	1,4553933716	0,0015163665	unnamed protein product [Vitis vinifera]	gi|296081707|emb|CBI20712.3|unnamed protein product [Vitis vinifera]
VIT_204s0008g03920	HS-A	NT	1,5853024444	0,0015322656	flavin-containing monooxygenase yucca6-like	gi|225430041|ref|XP_002281597.1|PREDICTED: flavin-containing monooxygenase YUCCA6 [Vitis vinifera]	molecular_function : flavin adenine dinucleotide binding (GO:0050660), molecular_function : N,N-dimethylaniline monooxygenase activity (GO:0004499), biological_process : auxin biosynthetic process (GO:0009851), biological_process : oxidation-reduction process (GO:0055114), molecular_function : NADP binding (GO:0050661), : (EC:1.14.13.8)	Flavin monooxygenase-like	Molecular Function: N,N-dimethylaniline monooxygenase activity (GO:0004499), Molecular Function: flavin adenine dinucleotide binding (GO:0050660), Molecular Function: NADP binding (GO:0050661), Biological Process: oxidation-reduction process (GO:0055114)	NULL				NULL						Pyridine nucleotide-disulphide oxidoreductase, class-II	Molecular Function: oxidoreductase activity (GO:0016491), Biological Process: oxidation-reduction process (GO:0055114)			NULL
VIT_209s0002g03750	HS-A	NT	2,0358605141	0,0015619283	gata transcription factor	gi|225442507|ref|XP_002284028.1|PREDICTED: GATA transcription factor 9 [Vitis vinifera]	molecular_function : zinc ion binding (GO:0008270), biological_process : response to light stimulus (GO:0009416), biological_process : circadian rhythm (GO:0007623), molecular_function : sequence-specific DNA binding (GO:0043565), molecular_function : sequence-specific DNA binding transcription factor activity (GO:0003700), biological_process : positive regulation of transcription, DNA-dependent …	Zinc finger, GATA-type	Molecular Function: sequence-specific DNA binding transcription factor activity (GO:0003700), Biological Process: regulation of transcription, DNA-dependent (GO:0006355), Molecular Function: zinc ion binding (GO:0008270), Molecular Function: sequence-specific DNA binding (GO:0043565)	Zinc finger, NHR/GATA-type	Biological Process: regulation of transcription, DNA-dependent (GO:0006355), Molecular Function: zinc ion binding (GO:0008270)	Zinc finger, GATA-type	Molecular Function: sequence-specific DNA binding transcription factor activity (GO:0003700), Biological Process: regulation of transcription, DNA-dependent (GO:0006355), Molecular Function: zinc ion binding (GO:0008270), Molecular Function: sequence-specific DNA binding (GO:0043565)	NULL		Zinc finger, GATA-type	Molecular Function: sequence-specific DNA binding transcription factor activity (GO:0003700), Biological Process: regulation of transcription, DNA-dependent (GO:0006355), Molecular Function: zinc ion binding (GO:0008270), Molecular Function: sequence-specific DNA binding (GO:0043565)	Zinc finger, GATA-type	Molecular Function: sequence-specific DNA binding transcription factor activity (GO:0003700), Biological Process: regulation of transcription, DNA-dependent (GO:0006355), Molecular Function: zinc ion binding (GO:0008270), Molecular Function: sequence-specific DNA binding (GO:0043565)					NULL
VIT_201s0026g00910	HS-A	NT	1,37955094	0,0015770817	uncharacterized protein	gi|359473321|ref|XP_003631290.1|PREDICTED: uncharacterized protein LOC100262187 [Vitis vinifera]	biological_process : negative regulation of defense response (GO:0031348), biological_process : systemic acquired resistance, salicylic acid mediated signaling pathway (GO:0009862), biological_process : endoplasmic reticulum unfolded protein response (GO:0030968), biological_process : response to wounding (GO:0009611), biological_process : response to oxidative stress (GO:0006979), biological_pro…
VIT_213s0019g03880	HS-A	NT	1,060772343	0,0015926378	mitochondrial import inner membrane translocase subunit tim14	gi|225449128|ref|XP_002277365.1|PREDICTED: mitochondrial import inner membrane translocase subunit TIM14-like [Vitis vinifera]	cellular_component : cytoplasm (GO:0005737), biological_process : protein folding (GO:0006457), biological_process : response to stress (GO:0006950), molecular_function : heat shock protein binding (GO:0031072), biological_process : proline transport (GO:0015824)	DnaJ domain		DnaJ domain		DnaJ domain				DnaJ domain								NULL
VIT_202s0025g04830	HS-A	NT	1,0984591439	0,0017037553	cu zn-superoxide dismutase copper chaperone precursor	gi|225426700|ref|XP_002281850.1|PREDICTED: copper chaperone for superoxide dismutase-like [Vitis vinifera]	biological_process : intracellular copper ion transport (GO:0015680), biological_process : oxidation-reduction process (GO:0055114), molecular_function : zinc ion binding (GO:0008270), molecular_function : superoxide dismutase activity (GO:0004784), cellular_component : chloroplast stroma (GO:0009570), molecular_function : superoxide dismutase copper chaperone activity (GO:0016532), biological_pr…	Superoxide dismutase, copper/zinc binding domain	Biological Process: superoxide metabolic process (GO:0006801), Molecular Function: metal ion binding (GO:0046872), Biological Process: oxidation-reduction process (GO:0055114)	Superoxide dismutase, copper/zinc binding domain	Biological Process: superoxide metabolic process (GO:0006801), Molecular Function: metal ion binding (GO:0046872), Biological Process: oxidation-reduction process (GO:0055114)	Heavy metal-associated domain, HMA	Biological Process: metal ion transport (GO:0030001), Molecular Function: metal ion binding (GO:0046872)	Superoxide dismutase, copper/zinc binding domain	Biological Process: superoxide metabolic process (GO:0006801), Molecular Function: metal ion binding (GO:0046872), Biological Process: oxidation-reduction process (GO:0055114)									Superoxide dismutase copper chaperone
VIT_219s0014g01200	HS-A	NT	1,153583086	0,0017577219	uncharacterized protein	gi|359493770|ref|XP_003634663.1|PREDICTED: uncharacterized protein LOC100854863 [Vitis vinifera] >gi|302142887|emb|CBI20182.3| unnamed protein product [Vitis vinifera]	cellular_component : mitochondrion (GO:0005739)
VIT_211s0016g04510	HS-A	NT	1,449843839	0,0017745272				NULL
VIT_204s0008g06250	HS-A	NT	1,2847811823	0,0018029459	serine-rich protein	gi|225430428|ref|XP_002285428.1|PREDICTED: uncharacterized protein LOC100266438 [Vitis vinifera]
VIT_200s0665g00050	HS-A	NT	1,0065756005	0,0018544594	protein	gi|359497198|ref|XP_002262774.2|PREDICTED: putative BTB/POZ domain-containing protein DOT3-like, partial [Vitis vinifera]	biological_process : cotyledon vascular tissue pattern formation (GO:0010588), molecular_function : signal transducer activity (GO:0004871), biological_process : blue light signaling pathway (GO:0009785), cellular_component : plasma membrane (GO:0005886), biological_process : primary root development (GO:0080022), biological_process : phloem or xylem histogenesis (GO:0010087), biological_process …	NPH3 domain		BTB/POZ fold		BTB/POZ-like	Molecular Function: protein binding (GO:0005515)	BTB/POZ fold		BTB/POZ-like	Molecular Function: protein binding (GO:0005515)							NULL
VIT_212s0055g01110	HS-A	NT	1,2343229652	0,0018730405	light-harvesting complex ii protein lhcb6	gi|225447745|ref|XP_002263201.1|PREDICTED: chlorophyll a-b binding protein CP24 10A, chloroplastic [Vitis vinifera] >gi|147804704|emb|CAN71620.1| hypothetical protein VITISV_015544 [Vitis vinifera]	molecular_function : chlorophyll binding (GO:0016168), biological_process : response to salt stress (GO:0009651), cellular_component : integral to membrane (GO:0016021), biological_process : nonphotochemical quenching (GO:0010196), biological_process : protein-chromophore linkage (GO:0018298), cellular_component : chloroplast envelope (GO:0009941), cellular_component : photosystem II antenna comp…	Chlorophyll A-B binding protein		Chlorophyll a/b binding protein domain				Chlorophyll a/b binding protein domain										NULL
VIT_209s0054g01750	HS-A	NT	1,958815626	0,0019095132	uncharacterized protein	gi|225443486|ref|XP_002274112.1|PREDICTED: uncharacterized protein LOC100261598 [Vitis vinifera] >gi|297735672|emb|CBI18359.3| unnamed protein product [Vitis vinifera]	biological_process : organic substance metabolic process (GO:0071704), cellular_component : peroxisome (GO:0005777), biological_process : small molecule metabolic process (GO:0044281), biological_process : cellular metabolic process (GO:0044237)
VIT_208s0007g02170	HS-A	NT	1,2756885805	0,0019543172	protein yippee-like	gi|225440670|ref|XP_002279771.1|PREDICTED: protein yippee-like [Vitis vinifera] >gi|147784937|emb|CAN77491.1| hypothetical protein VITISV_010726 [Vitis vinifera] >gi|297740216|emb|CBI30398.3| unnamed protein product [Vitis vinifera]	cellular_component : nucleus (GO:0005634)	Yippee-like protein																NULL
VIT_217s0000g09720	HS-A	NT	1,1543470103	0,0019697598	uncharacterized protein	gi|297733659|emb|CBI14906.3|unnamed protein product [Vitis vinifera]	biological_process : phosphatidylinositol biosynthetic process (GO:0006661), cellular_component : nucleus (GO:0005634)	CENP-S complex, centromere protein X
VIT_207s0129g00670	HS-A	NT	1,8195859285	0,0019903065	zinc finger protein 7-like	gi|147790933|emb|CAN77233.1|hypothetical protein VITISV_001090 [Vitis vinifera]	molecular_function : zinc ion binding (GO:0008270), cellular_component : intracellular (GO:0005622)					Zinc finger, C2H2	Molecular Function: zinc ion binding (GO:0008270)	NULL				Zinc finger, C2H2	Molecular Function: zinc ion binding (GO:0008270)					NULL
VIT_209s0002g03610	HS-A	NT	1,0705124993	0,0020760766	myb transcription factor myb52	gi|225442479|ref|XP_002283785.1|PREDICTED: uncharacterized protein LOC100241227 [Vitis vinifera] >gi|297743200|emb|CBI36067.3| unnamed protein product [Vitis vinifera]	biological_process : response to hormone stimulus (GO:0009725), molecular_function : zinc ion binding (GO:0008270), molecular_function : DNA binding (GO:0003677), biological_process : response to oxygen-containing compound (GO:1901700), molecular_function : chromatin binding (GO:0003682), cellular_component : chromatin (GO:0000785)	SANT/Myb domain	Molecular Function: chromatin binding (GO:0003682)	Homeodomain-like	Molecular Function: DNA binding (GO:0003677)	Myb domain		Homeodomain-like	Molecular Function: DNA binding (GO:0003677)	SANT/Myb domain	Molecular Function: chromatin binding (GO:0003682)					Myb domain, plants		NULL
VIT_219s0014g03660	HS-A	NT	1,0936595664	0,0020795383	light-harvesting complex ii protein lhcb3	gi|225461315|ref|XP_002284493.1|PREDICTED: chlorophyll a-b binding protein 13, chloroplastic-like [Vitis vinifera]	molecular_function : metal ion binding (GO:0046872), biological_process : photosynthesis, light harvesting (GO:0009765), cellular_component : light-harvesting complex (GO:0030076), cellular_component : photosystem II (GO:0009523), biological_process : protein-chromophore linkage (GO:0018298), molecular_function : chlorophyll binding (GO:0016168), cellular_component : integral to membrane (GO:0016…	Chlorophyll A-B binding protein		Chlorophyll a/b binding protein domain				Chlorophyll a/b binding protein domain										NULL
VIT_219s0014g00150	HS-A	NT	1,7610708789	0,0021034788	probable purine permease 11-like	gi|359493973|ref|XP_002285650.2|PREDICTED: probable purine permease 11-like [Vitis vinifera]	cellular_component : integral to membrane (GO:0016021), biological_process : response to nematode (GO:0009624)	Domain of unknown function DUF250						NULL										NULL
VIT_214s0083g01140	HS-A	NT	2,1367711728	0,0021058253	b12d protein	gi|225451798|ref|XP_002281305.1|PREDICTED: uncharacterized protein LOC100258293 [Vitis vinifera]	cellular_component : cytoplasmic membrane-bounded vesicle (GO:0016023), cellular_component : mitochondrion (GO:0005739)	NADH-ubiquinone reductase complex 1 MLRQ subunit
VIT_214s0083g00640	HS-A	NT	1,8256706266	0,002131383	constans-1	gi|147798882|emb|CAN74840.1|hypothetical protein VITISV_035527 [Vitis vinifera]	molecular_function : zinc ion binding (GO:0008270), biological_process : regulation of transcription, DNA-dependent (GO:0006355), biological_process : short-day photoperiodism (GO:0048572), biological_process : regulation of flower development (GO:0009909), biological_process : circadian rhythm (GO:0007623), molecular_function : DNA binding (GO:0003677), biological_process : inflorescence develop…	CCT domain	Molecular Function: protein binding (GO:0005515)			Zinc finger, B-box	Cellular Component: intracellular (GO:0005622), Molecular Function: zinc ion binding (GO:0008270)			Zinc finger, B-box	Cellular Component: intracellular (GO:0005622), Molecular Function: zinc ion binding (GO:0008270)							NULL
VIT_208s0040g02820	HS-A	NT	1,0685838576	0,0021449259	uncharacterized protein	gi|225439823|ref|XP_002277319.1|PREDICTED: uncharacterized protein LOC100243200 [Vitis vinifera] >gi|147771778|emb|CAN66779.1| hypothetical protein VITISV_039550 [Vitis vinifera]
VIT_218s0001g15410	HS-A	NT	1,0364347932	0,0021870144	alcohol dehydrogenase i	gi|225457787|ref|XP_002265158.1|PREDICTED: alcohol dehydrogenase 1 [Vitis vinifera] >gi|302142758|emb|CBI19961.3| unnamed protein product [Vitis vinifera]	biological_process : response to cadmium ion (GO:0046686), cellular_component : plasma membrane (GO:0005886), molecular_function : alcohol dehydrogenase (NAD) activity (GO:0004022), biological_process : response to hypoxia (GO:0001666), cellular_component : cytosol (GO:0005829), molecular_function : zinc ion binding (GO:0008270), biological_process : response to salt stress (GO:0009651), molecula…	Alcohol dehydrogenase GroES-like	Molecular Function: oxidoreductase activity (GO:0016491), Biological Process: oxidation-reduction process (GO:0055114)	NULL				Alcohol dehydrogenase superfamily, zinc-type	Molecular Function: zinc ion binding (GO:0008270), Molecular Function: oxidoreductase activity (GO:0016491), Biological Process: oxidation-reduction process (GO:0055114)			Alcohol dehydrogenase, zinc-type, conserved site	Molecular Function: zinc ion binding (GO:0008270), Molecular Function: oxidoreductase activity (GO:0016491), Biological Process: oxidation-reduction process (GO:0055114)					NULL
VIT_207s0031g01060	HS-A	NT	1,2751185628	0,0022181812
VIT_204s0044g01410	HS-A	NT	1,2290217323	0,0023707662	photosystem i reaction center subunit n	gi|359476926|ref|XP_003631913.1|PREDICTED: photosystem I reaction center subunit N, chloroplastic [Vitis vinifera]	molecular_function : calmodulin binding (GO:0005516), biological_process : pentose-phosphate shunt (GO:0006098), biological_process : photosynthetic electron transport in photosystem I (GO:0009773), cellular_component : chloroplast photosystem I (GO:0030093), biological_process : cysteine biosynthetic process (GO:0019344), biological_process : regulation of protein dephosphorylation (GO:0035304),…	Photosystem I PsaN, reaction centre subunit N	Molecular Function: calmodulin binding (GO:0005516), Cellular Component: photosystem I (GO:0009522), Biological Process: photosynthesis (GO:0015979), Cellular Component: thylakoid membrane (GO:0042651)	NULL
VIT_211s0016g01740	HS-A	NT	1,0903382494	0,0025449136	rna-binding protein	gi|225444834|ref|XP_002280767.1|PREDICTED: uncharacterized protein LOC100252615 [Vitis vinifera]	cellular_component : intracellular (GO:0005622), molecular_function : zinc ion binding (GO:0008270), molecular_function : nucleic acid binding (GO:0003676)	Zinc finger, C2H2, LYAR-type						NULL		Zinc finger, U1-type	Molecular Function: nucleic acid binding (GO:0003676), Molecular Function: zinc ion binding (GO:0008270)							NULL
VIT_213s0047g00010	HS-A	NT	1,0278275302	0,0025779086	protein zinc induced facilitator-like 1-like	gi|225465403|ref|XP_002277598.1|PREDICTED: protein ZINC INDUCED FACILITATOR-LIKE 1 [Vitis vinifera] >gi|296085440|emb|CBI29172.3| unnamed protein product [Vitis vinifera]	biological_process : response to nematode (GO:0009624), biological_process : zinc ion homeostasis (GO:0055069), cellular_component : plant-type vacuole membrane (GO:0009705), cellular_component : plasma membrane (GO:0005886), biological_process : response to zinc ion (GO:0010043), biological_process : transmembrane transport (GO:0055085), molecular_function : sugar:hydrogen symporter activity (GO…	Major facilitator superfamily	Cellular Component: integral to membrane (GO:0016021), Biological Process: transmembrane transport (GO:0055085)	NULL		Major facilitator superfamily domain		Major facilitator superfamily	Cellular Component: integral to membrane (GO:0016021), Biological Process: transmembrane transport (GO:0055085)									NULL
VIT_207s0005g00090	HS-A	NT	2,2961284429	0,0025969053	indole-3-acetic acid-amido synthetase	gi|225437300|ref|XP_002263353.1|PREDICTED: putative indole-3-acetic acid-amido synthetase GH3.9 [Vitis vinifera]	biological_process : brassinosteroid biosynthetic process (GO:0016132), cellular_component : chloroplast envelope (GO:0009941), molecular_function : indole-3-acetic acid amido synthetase activity (GO:0010279), biological_process : response to auxin stimulus (GO:0009733), cellular_component : nucleus (GO:0005634), biological_process : response to light stimulus (GO:0009416), biological_process : a…	GH3 auxin-responsive promoter																NULL
VIT_217s0000g02150	HS-A	NT	2,1539952785	0,0025969053	60s ribosomal protein l19-2	gi|225456195|ref|XP_002278946.1|PREDICTED: 60S ribosomal protein L19-2 [Vitis vinifera]	cellular_component : nucleolus (GO:0005730), molecular_function : structural constituent of ribosome (GO:0003735), cellular_component : plasma membrane (GO:0005886), cellular_component : cytosolic large ribosomal subunit (GO:0022625), biological_process : translation (GO:0006412), cellular_component : mitochondrion (GO:0005739), biological_process : ribosome biogenesis (GO:0042254)	Ribosomal protein L19/L19e	Molecular Function: structural constituent of ribosome (GO:0003735), Cellular Component: intracellular (GO:0005622), Cellular Component: ribosome (GO:0005840), Biological Process: translation (GO:0006412)	Ribosomal protein L19/L19e, domain 3	Molecular Function: structural constituent of ribosome (GO:0003735), Cellular Component: intracellular (GO:0005622), Cellular Component: ribosome (GO:0005840), Biological Process: translation (GO:0006412)			Ribosomal protein L19/L19e	Molecular Function: structural constituent of ribosome (GO:0003735), Cellular Component: intracellular (GO:0005622), Cellular Component: ribosome (GO:0005840), Biological Process: translation (GO:0006412)			Ribosomal protein L19/L19e conserved site						NULL
VIT_218s0082g00018	HS-A	NT	1,6609379821	0,0026297115	pinus taeda anonymous locus 2_10390_01 genomic sequence	gi|147846222|emb|CAN79499.1|hypothetical protein VITISV_033705 [Vitis vinifera]	cellular_component : membrane (GO:0016020), molecular_function : oxidoreductase activity (GO:0016491)	Protein of unknown function DUF1442		NULL
VIT_204s0008g05010	HS-A	NT	1,5026592494	0,002687801	uncharacterized protein	gi|225430200|ref|XP_002284962.1|PREDICTED: uncharacterized protein LOC100252479 [Vitis vinifera]	biological_process : response to karrikin (GO:0080167), cellular_component : extracellular region (GO:0005576), cellular_component : plasmodesma (GO:0009506), cellular_component : plant-type cell wall (GO:0009505), biological_process : root morphogenesis (GO:0010015)	Protein of unknown function DUF642						Galactose-binding domain-like										NULL
VIT_214s0006g00910	HS-A	NT	1,0356063212	0,0026954357	senescence-associated protein	gi|296087133|emb|CBI33507.3|unnamed protein product [Vitis vinifera]	biological_process : myo-inositol hexakisphosphate biosynthetic process (GO:0010264), biological_process : reactive oxygen species metabolic process (GO:0072593), biological_process : cellular response to oxidative stress (GO:0034599), biological_process : vegetative to reproductive phase transition of meristem (GO:0010228), biological_process : leaf senescence (GO:0010150), cellular_component : …
VIT_200s0181g00180	HS-A	NT	1,5869782291	0,0028393074	light-harvesting complex ii protein lhcb3	gi|359495474|ref|XP_003634999.1|PREDICTED: chlorophyll a-b binding protein 13, chloroplastic-like [Vitis vinifera]	biological_process : photosynthesis, light harvesting (GO:0009765), cellular_component : light-harvesting complex (GO:0030076), cellular_component : chloroplast thylakoid membrane (GO:0009535), molecular_function : structural molecule activity (GO:0005198)	Chlorophyll A-B binding protein		Chlorophyll a/b binding protein domain				Chlorophyll a/b binding protein domain										NULL
VIT_207s0005g03970	HS-A	NT	1,7239855423	0,0028796601	peptide transporter ptr3-a	gi|359480044|ref|XP_002271216.2|PREDICTED: peptide transporter PTR3-A-like [Vitis vinifera]	biological_process : hyperosmotic salinity response (GO:0042538), biological_process : defense response to bacterium (GO:0042742), biological_process : response to histidine (GO:0080052), biological_process : response to nematode (GO:0009624), biological_process : tripeptide transport (GO:0042939), biological_process : response to jasmonic acid stimulus (GO:0009753), molecular_function : dipeptid…	Proton-dependent oligopeptide transporter family	Molecular Function: transporter activity (GO:0005215), Biological Process: transport (GO:0006810), Cellular Component: membrane (GO:0016020)															NULL
VIT_205s0102g00190	HS-A	NT	1,0086468244	0,0029920698	uncharacterized protein loc100853494	gi|359478118|ref|XP_003632073.1|PREDICTED: uncharacterized protein LOC100853494 [Vitis vinifera]
VIT_218s0076g00320	HS-A	NT	2,3917340555	0,0029920698	vacuolar iron transporter-like protein	gi|225463918|ref|XP_002265452.1|PREDICTED: vacuolar iron transporter homolog 4-like [Vitis vinifera]	biological_process : cellular response to ethylene stimulus (GO:0071369), biological_process : cellular response to iron ion (GO:0071281), biological_process : cellular response to nitric oxide (GO:0071732)	Domain of unknown function DUF125, transmembrane																NULL
VIT_209s0054g00910	HS-A	NT	1,7237834494	0,0030121909	mitochondrial chaperone bcs1	gi|359483290|ref|XP_003632935.1|PREDICTED: mitochondrial chaperone BCS1-like [Vitis vinifera]	biological_process : defense response by callose deposition (GO:0052542), cellular_component : mitochondrion (GO:0005739), biological_process : response to wounding (GO:0009611), biological_process : systemic acquired resistance (GO:0009627), molecular_function : ATP binding (GO:0005524), biological_process : response to chitin (GO:0010200), molecular_function : ATPase activity (GO:0016887), cell…	AAA-type ATPase, N-terminal domain		NULL				NULL		AAA+ ATPase domain	Molecular Function: nucleotide binding (GO:0000166), Molecular Function: nucleoside-triphosphatase activity (GO:0017111)							NULL
VIT_202s0012g01270	HS-A	NT	1,981470103	0,0030270766	abscisic acid receptor pyr1	gi|297742099|emb|CBI33886.3|unnamed protein product [Vitis vinifera]	biological_process : regulation of seed germination (GO:0010029), molecular_function : receptor activity (GO:0004872), molecular_function : abscisic acid binding (GO:0010427), biological_process : regulation of protein serine/threonine phosphatase activity (GO:0080163), biological_process : abscisic acid mediated signaling pathway (GO:0009738), molecular_function : protein homodimerization activi…	Polyketide cyclase/dehydrase		START-like domain				NULL										NULL
VIT_219s0015g02730	HS-A	NT	1,6664226743	0,0030312038	probable glutathione s-transferase	gi|225469402|ref|XP_002264825.1|PREDICTED: probable glutathione S-transferase parC isoform 1 [Vitis vinifera]	biological_process : response to karrikin (GO:0080167), biological_process : glutathione metabolic process (GO:0006749), molecular_function : transferase activity (GO:0016740), molecular_function : protein binding (GO:0005515)	NULL		Glutathione S-transferase, C-terminal-like		Glutathione S-transferase/chloride channel, C-terminal		Glutathione S-transferase, C-terminal-like										NULL
VIT_211s0016g02980	HS-A	NT	3,0055786454	0,0031152281	oxidative stress 3	gi|225445063|ref|XP_002280262.1|PREDICTED: uncharacterized protein LOC100249186 [Vitis vinifera]	biological_process : response to cadmium ion (GO:0046686), cellular_component : nuclear speck (GO:0016607), biological_process : response to oxidative stress (GO:0006979)
VIT_200s0256g00100	HS-A	NT	1,5259900109	0,0031192618	unnamed protein product [Vitis vinifera]	gi|296080924|emb|CBI18738.3|unnamed protein product [Vitis vinifera]
VIT_207s0141g00290	HS-A	NT	1,1704899825	0,0031774566	auxin-responsive protein	gi|225437215|ref|XP_002281771.1|PREDICTED: auxin-induced protein AUX28-like isoform 1 [Vitis vinifera]	biological_process : lateral root morphogenesis (GO:0010102), biological_process : response to jasmonic acid stimulus (GO:0009753), biological_process : regulation of translation (GO:0006417), biological_process : response to water deprivation (GO:0009414), biological_process : response to light stimulus (GO:0009416), biological_process : regulation of transcription, DNA-dependent (GO:0006355), b…	AUX/IAA protein	Cellular Component: nucleus (GO:0005634), Biological Process: regulation of transcription, DNA-dependent (GO:0006355)															NULL
VIT_204s0008g03670	HS-A	NT	1,2100233816	0,0032434926	lin-54-like protein	gi|296081871|emb|CBI20876.3|unnamed protein product [Vitis vinifera]		CRC domain				CRC domain												NULL
VIT_208s0007g04180	HS-A	NT	1,775725021	0,0033084767	sequence-specific dna binding transcription factor	gi|359481956|ref|XP_002277851.2|PREDICTED: uncharacterized protein LOC100259589 [Vitis vinifera]	biological_process : response to hypoxia (GO:0001666), biological_process : polarity specification of adaxial/abaxial axis (GO:0009944), biological_process : systemic acquired resistance, salicylic acid mediated signaling pathway (GO:0009862), biological_process : regulation of meristem growth (GO:0010075), biological_process : regulation of transcription, DNA-dependent (GO:0006355), biological_p…	NULL																NULL
VIT_217s0000g05040	HS-A	NT	1,3057264501	0,0033109141
VIT_200s0652g00010	HS-A	NT	1,236823145	0,0034298944	dof zinc finger protein	gi|359497179|ref|XP_002268276.2|PREDICTED: uncharacterized protein LOC100246521 [Vitis vinifera]	molecular_function : DNA binding (GO:0003677), molecular_function : zinc ion binding (GO:0008270), biological_process : regulation of transcription, DNA-dependent (GO:0006355)	Zinc finger, Dof-type	Molecular Function: DNA binding (GO:0003677), Biological Process: regulation of transcription, DNA-dependent (GO:0006355), Molecular Function: zinc ion binding (GO:0008270)			Zinc finger, Dof-type	Molecular Function: DNA binding (GO:0003677), Biological Process: regulation of transcription, DNA-dependent (GO:0006355), Molecular Function: zinc ion binding (GO:0008270)					Zinc finger, Dof-type	Molecular Function: DNA binding (GO:0003677), Biological Process: regulation of transcription, DNA-dependent (GO:0006355), Molecular Function: zinc ion binding (GO:0008270)					NULL				Zinc finger, Dof-type	Molecular Function: DNA binding (GO:0003677), Biological Process: regulation of transcription, DNA-dependent (GO:0006355), Molecular Function: zinc ion binding (GO:0008270)
VIT_200s0516g00010	HS-A	NT	1,335966417	0,0035306192	rpm1 interacting protein 4 transcript 2	gi|359496977|ref|XP_002263923.2|PREDICTED: RPM1-interacting protein 4-like [Vitis vinifera] >gi|297742905|emb|CBI35706.3| unnamed protein product [Vitis vinifera]		Pathogenic type III effector avirulence factor Avr cleavage site
VIT_201s0011g05190	HS-A	NT	1,5070800845	0,0035306192	mlp-like protein 28	gi|225424277|ref|XP_002284578.1|PREDICTED: MLP-like protein 34 [Vitis vinifera]	biological_process : defense response (GO:0006952), cellular_component : nucleus (GO:0005634), biological_process : response to biotic stimulus (GO:0009607), cellular_component : chloroplast (GO:0009507)	Bet v I domain	Biological Process: defense response (GO:0006952), Biological Process: response to biotic stimulus (GO:0009607)	START-like domain				NULL		Major latex protein domain								NULL
VIT_211s0037g00940	HS-A	NT	1,5274168594	0,0035349655	small uorf	gi|147774305|emb|CAN76947.1|hypothetical protein VITISV_017166 [Vitis vinifera]	biological_process : S-adenosylmethioninamine biosynthetic process (GO:0006557), biological_process : spermine biosynthetic process (GO:0006597), molecular_function : arginine decarboxylase activity (GO:0008792), molecular_function : adenosylmethionine decarboxylase activity (GO:0004014), biological_process : spermidine biosynthetic process (GO:0008295), biological_process : arginine metabolic pr…	S-adenosyl-l-methionine decarboxylase leader peptide
VIT_212s0035g01050	HS-A	NT	1,5693777657	0,0035349655	octicosapeptide phox bem1p domain-containing protein	gi|297739516|emb|CBI29698.3|unnamed protein product [Vitis vinifera]	molecular_function : non-membrane spanning protein tyrosine kinase activity (GO:0004715), biological_process : protein phosphorylation (GO:0006468), molecular_function : ATP binding (GO:0005524), molecular_function : protein serine/threonine kinase activity (GO:0004674), molecular_function : protein binding (GO:0005515), biological_process : serine family amino acid metabolic process (GO:0009069)…	Phox/Bem1p	Molecular Function: protein binding (GO:0005515)	NULL				NULL		Phox/Bem1p	Molecular Function: protein binding (GO:0005515)							NULL
VIT_209s0054g00520	HS-A	NT	1,6529666137	0,0035364193	rf1 protein	gi|91984051|ref|YP_567136.1|hypothetical chloroplast RF1 [Vitis vinifera] >gi|118577986|sp|Q0ZIW0.1|YCF1_VITVI RecName: Full=Putative membrane protein ycf1; Short=RF1 >gi|91701709|gb|ABE47593.1| hypothetical chloroplast RF1 [Vitis vinifera]	cellular_component : chloroplast membrane (GO:0031969), cellular_component : integral to membrane (GO:0016021)	Uncharacterised protein family Ycf1
VIT_217s0000g02085	HS-A	NT	1,1434311306	0,0035718137
VIT_213s0067g02570	HS-A	NT	1,3139599296	0,0036144521	potassium transporter 2	gi|225448649|ref|XP_002279573.1|PREDICTED: potassium transporter 2 [Vitis vinifera]	biological_process : methionine biosynthetic process (GO:0009086), cellular_component : mitochondrion (GO:0005739), cellular_component : integral to membrane (GO:0016021), biological_process : regulation of meristem growth (GO:0010075), molecular_function : potassium ion transmembrane transporter activity (GO:0015079), biological_process : potassium ion transmembrane transport (GO:0071805), biolo…	K+ potassium transporter	Molecular Function: potassium ion transmembrane transporter activity (GO:0015079), Cellular Component: membrane (GO:0016020), Biological Process: potassium ion transmembrane transport (GO:0071805)													K+ potassium transporter	Molecular Function: potassium ion transmembrane transporter activity (GO:0015079), Cellular Component: membrane (GO:0016020), Biological Process: potassium ion transmembrane transport (GO:0071805)	NULL
VIT_208s0007g00090	HS-A	NT	1,0333595254	0,0037052619	protein	gi|147800510|emb|CAN70847.1|hypothetical protein VITISV_006662 [Vitis vinifera]	cellular_component : cytoplasmic membrane-bounded vesicle (GO:0016023), cellular_component : integral to membrane (GO:0016021), cellular_component : endoplasmic reticulum membrane (GO:0005789)	Oligosaccaryltransferase						Oligosaccaryltransferase
VIT_218s0001g15330	HS-A	NT	1,2300675295	0,0037074672	bidirectional sugar transporter sweet1-like	gi|225457803|ref|XP_002265836.1|PREDICTED: bidirectional sugar transporter SWEET1 [Vitis vinifera] >gi|302142751|emb|CBI19954.3| unnamed protein product [Vitis vinifera]	cellular_component : integral to plasma membrane (GO:0005887), cellular_component : cytoplasmic membrane-bounded vesicle (GO:0016023), molecular_function : sugar transmembrane transporter activity (GO:0051119), biological_process : carbohydrate transport (GO:0008643), cellular_component : endoplasmic reticulum (GO:0005783)	SWEET sugar transporter	Cellular Component: integral to membrane (GO:0016021)															NULL
VIT_208s0007g01360	HS-A	NT	1,2320303654	0,0037487247	protein	gi|225440524|ref|XP_002275314.1|PREDICTED: uncharacterized protein LOC100252790 isoform 1 [Vitis vinifera] >gi|359481721|ref|XP_003632663.1| PREDICTED: uncharacterized protein LOC100252790 isoform 2 [Vitis vinifera] >gi|297740289|emb|CBI30471.3| unnamed protein product [Vitis vinifera]	biological_process : response to salt stress (GO:0009651), biological_process : response to oxidative stress (GO:0006979)
VIT_215s0021g02270	HS-A	NT	1,3557468575	0,0037802065	uncharacterized protein	gi|225453478|ref|XP_002277033.1|PREDICTED: uncharacterized protein LOC100244418 [Vitis vinifera] >gi|297734566|emb|CBI16617.3| unnamed protein product [Vitis vinifera]
VIT_201s0010g03800	HS-A	NT	1,0550430758	0,0037808555	uncharacterized protein	gi|225425386|ref|XP_002276787.1|PREDICTED: uncharacterized protein LOC100245446 [Vitis vinifera] >gi|297738470|emb|CBI27671.3| unnamed protein product [Vitis vinifera]	cellular_component : cytoplasmic part (GO:0044444), cellular_component : intracellular membrane-bounded organelle (GO:0043231)
VIT_200s0181g00200	HS-A	NT	1,5667390954	0,0037921749	light-harvesting complex ii protein lhcb3	gi|359495476|ref|XP_002274150.2|PREDICTED: chlorophyll a-b binding protein 13, chloroplastic-like [Vitis vinifera] >gi|147801944|emb|CAN77327.1| hypothetical protein VITISV_001096 [Vitis vinifera]	biological_process : photosynthesis, light harvesting (GO:0009765), cellular_component : light-harvesting complex (GO:0030076), cellular_component : chloroplast thylakoid membrane (GO:0009535), molecular_function : structural molecule activity (GO:0005198)	Chlorophyll A-B binding protein		Chlorophyll a/b binding protein domain				Chlorophyll a/b binding protein domain										NULL
VIT_211s0016g02330	HS-A	NT	1,2159576313	0,0038335714	pra1 family protein f2	gi|359484493|ref|XP_003633114.1|PREDICTED: PRA1 family protein F2-like [Vitis vinifera]	molecular_function : metal ion binding (GO:0046872), molecular_function : oxidoreductase activity (GO:0016491), cellular_component : plasma membrane (GO:0005886), biological_process : vesicle-mediated transport (GO:0016192), biological_process : single-organism metabolic process (GO:0044710), cellular_component : endoplasmic reticulum (GO:0005783)	Prenylated rab acceptor PRA1																NULL
VIT_219s0014g00160	HS-A	NT	1,7400636613	0,0038533774	chlorophyll a b binding	gi|225461832|ref|XP_002285646.1|PREDICTED: chlorophyll a-b binding protein 40, chloroplastic [Vitis vinifera] >gi|147833686|emb|CAN73057.1| hypothetical protein VITISV_007597 [Vitis vinifera]	cellular_component : photosystem I (GO:0009522), biological_process : response to red light (GO:0010114), molecular_function : chlorophyll binding (GO:0016168), cellular_component : mitochondrion (GO:0005739), cellular_component : integral to membrane (GO:0016021), molecular_function : metal ion binding (GO:0046872), biological_process : protein-chromophore linkage (GO:0018298), cellular_componen…	Chlorophyll A-B binding protein		Chlorophyll a/b binding protein domain				Chlorophyll a/b binding protein domain										NULL
VIT_218s0001g06070	HS-A	NT	1,1187601568	0,0039582292	protein	gi|225460147|ref|XP_002278002.1|PREDICTED: uncharacterized protein LOC100244818 [Vitis vinifera] >gi|297741020|emb|CBI31332.3| unnamed protein product [Vitis vinifera]		Protein of unknown function DUF506, plant														Protein of unknown function DUF506, plant		NULL
VIT_214s0060g01300	HS-A	NT	1,099846999	0,0041990641	universal stress protein	gi|296089764|emb|CBI39583.3|unnamed protein product [Vitis vinifera]	biological_process : response to stress (GO:0006950)	UspA	Biological Process: response to stress (GO:0006950)	Rossmann-like alpha/beta/alpha sandwich fold										Universal stress protein A				NULL
VIT_212s0028g00670	HS-A	NT	1,6534051104	0,0043203634
VIT_201s0011g05450	HS-A	NT	1,2850194936	0,0044683346	protein	gi|297737654|emb|CBI26855.3|unnamed protein product [Vitis vinifera]	molecular_function : nucleic acid binding (GO:0003676), cellular_component : cytoplasm (GO:0005737), cellular_component : plasma membrane (GO:0005886), biological_process : response to oxidative stress (GO:0006979), biological_process : DNA integration (GO:0015074)	Uncharacterised protein family Cys-rich														Uncharacterised protein family Cys-rich		NULL
VIT_204s0023g00640	HS-A	NT	1,2677419283	0,0044800855	receptor-like protein kinase 5-like	gi|147852362|emb|CAN82211.1|hypothetical protein VITISV_027552 [Vitis vinifera]	molecular_function : kinase activity (GO:0016301), biological_process : phosphorylation (GO:0016310)	Leucine-rich repeat-containing N-terminal, type 2
VIT_202s0025g00250	HS-A	NT	1,8141147168	0,0044958316	nitrilase-associated protein	gi|225426170|ref|XP_002278988.1|PREDICTED: uncharacterized protein LOC100250191 [Vitis vinifera] >gi|297742229|emb|CBI34378.3| unnamed protein product [Vitis vinifera]	molecular_function : translation release factor activity (GO:0003747), cellular_component : ribosome (GO:0005840), biological_process : de novo cotranslational protein folding (GO:0006444), biological_process : regulation of translational termination (GO:0006449), cellular_component : translation release factor complex (GO:0018444)
VIT_205s0020g02770	HS-A	NT	1,1971140261	0,0045707547	aluminum-induced protein	gi|225432548|ref|XP_002280658.1|PREDICTED: stem-specific protein TSJT1 [Vitis vinifera] >gi|297736991|emb|CBI26192.3| unnamed protein product [Vitis vinifera]	biological_process : response to auxin stimulus (GO:0009733), cellular_component : cytoplasm (GO:0005737), cellular_component : plasma membrane (GO:0005886), biological_process : response to aluminum ion (GO:0010044)	Domain of unknown function DUF3700		NULL				NULL										NULL
VIT_218s0001g12100	HS-A	NT	1,0215212639	0,0048760316	j-domain protein required for chloroplast accumulation response 1	gi|225458352|ref|XP_002281702.1|PREDICTED: uncharacterized protein LOC100264365 [Vitis vinifera] >gi|302142455|emb|CBI19658.3| unnamed protein product [Vitis vinifera]	cellular_component : cytoplasm (GO:0005737), biological_process : chloroplast accumulation movement (GO:0009904), biological_process : response to stress (GO:0006950), molecular_function : heat shock protein binding (GO:0031072), biological_process : chloroplast avoidance movement (GO:0009903)			DnaJ domain				DnaJ domain										NULL
VIT_217s0000g02560	HS-A	NT	1,0300498197	0,0052218716	unnamed protein product [Vitis vinifera]	gi|297734306|emb|CBI15553.3|unnamed protein product [Vitis vinifera]
VIT_212s0057g00190	HS-A	NT	1,7501844738	0,0053183605	uncharacterized protein loc100266676	gi|359485789|ref|XP_002271489.2|PREDICTED: uncharacterized protein LOC100266676 [Vitis vinifera]		Protein of unknown function wound-induced
VIT_216s0013g00450	HS-A	NT	1,6221597865	0,0053752076
VIT_218s0001g10640	HS-A	NT	1,8605300436	0,005593979	probable calcium-binding protein cml10-like	gi|359492048|ref|XP_003634358.1|PREDICTED: uncharacterized protein LOC100853609 [Vitis vinifera] >gi|147772451|emb|CAN63003.1| hypothetical protein VITISV_004363 [Vitis vinifera]	molecular_function : microtubule motor activity (GO:0003777), cellular_component : microtubule associated complex (GO:0005875), molecular_function : zinc ion binding (GO:0008270), molecular_function : nucleic acid binding (GO:0003676), molecular_function : calcium ion binding (GO:0005509), cellular_component : microtubule (GO:0005874), molecular_function : ATP binding (GO:0005524), biological_pro…	EF-hand-like domain	Molecular Function: calcium ion binding (GO:0005509)	EF-hand-like domain	Molecular Function: calcium ion binding (GO:0005509)	Calcium-binding EF-hand	Molecular Function: calcium ion binding (GO:0005509)	NULL		Calcium-binding EF-hand	Molecular Function: calcium ion binding (GO:0005509)	EF-Hand 1, calcium-binding site
VIT_216s0013g00390	HS-A	NT	1,4933053249	0,0056919639
VIT_200s0505g00060	HS-A	NT	1,439620304	0,005754218	photosystem ii protein n	gi|224365666|ref|YP_002608393.1|PSII N-protein [Vitis vinifera] >gi|209954190|emb|CAQ77648.1| PSII N-protein [Vitis vinifera] >gi|239764737|gb|ACS15208.1| PSII N protein [Vitis vinifera]	cellular_component : photosystem II reaction center (GO:0009539), cellular_component : cytoplasmic membrane-bounded vesicle (GO:0016023), cellular_component : integral to membrane (GO:0016021), biological_process : photosynthesis (GO:0015979), cellular_component : chloroplast thylakoid membrane (GO:0009535), cellular_component : mitochondrion (GO:0005739)	Photosystem II PsbN	Cellular Component: photosystem II (GO:0009523), Cellular Component: photosystem II reaction center (GO:0009539), Biological Process: photosynthesis (GO:0015979), Cellular Component: membrane (GO:0016020)																	Photosystem II PsbN	Cellular Component: photosystem II (GO:0009523), Cellular Component: photosystem II reaction center (GO:0009539), Biological Process: photosynthesis (GO:0015979), Cellular Component: membrane (GO:0016020)	Photosystem II PsbN	Cellular Component: photosystem II (GO:0009523), Cellular Component: photosystem II reaction center (GO:0009539), Biological Process: photosynthesis (GO:0015979), Cellular Component: membrane (GO:0016020)
VIT_205s0062g00630	HS-A	NT	1,2269118743	0,005754218	udp-glycosyltransferase 75d1-like	gi|225433618|ref|XP_002262883.1|PREDICTED: UDP-glycosyltransferase 75D1-like [Vitis vinifera]	cellular_component : phragmoplast (GO:0009524), biological_process : para-aminobenzoic acid metabolic process (GO:0046482), molecular_function : anthocyanin 5-O-glucosyltransferase activity (GO:0080018), molecular_function : abscisic acid glucosyltransferase activity (GO:0010294), molecular_function : UDP-glucose:4-aminobenzoate acylglucosyltransferase activity (GO:0080002), biological_process : …	UDP-glucuronosyl/UDP-glucosyltransferase	Biological Process: metabolic process (GO:0008152), Molecular Function: transferase activity, transferring hexosyl groups (GO:0016758)	NULL				NULL				UDP-glucuronosyl/UDP-glucosyltransferase	Biological Process: metabolic process (GO:0008152), Molecular Function: transferase activity, transferring hexosyl groups (GO:0016758)					NULL
VIT_214s0108g00340	HS-A	NT	1,1545067882	0,0058161003	probable lrr receptor-like serine threonine-protein kinase at4g08850-like	gi|225452751|ref|XP_002277606.1|PREDICTED: probable leucine-rich repeat receptor-like protein kinase At1g35710-like [Vitis vinifera]	molecular_function : protein tyrosine kinase activity (GO:0004713), biological_process : protein phosphorylation (GO:0006468), molecular_function : ATP binding (GO:0005524), molecular_function : protein binding (GO:0005515), : (EC:2.7.10.0)	Protein kinase, catalytic domain	Molecular Function: protein kinase activity (GO:0004672), Molecular Function: ATP binding (GO:0005524), Biological Process: protein phosphorylation (GO:0006468)	NULL		Protein kinase, catalytic domain	Molecular Function: protein kinase activity (GO:0004672), Molecular Function: ATP binding (GO:0005524), Biological Process: protein phosphorylation (GO:0006468)	NULL		Serine/threonine- / dual specificity protein kinase, catalytic domain	Molecular Function: protein kinase activity (GO:0004672), Molecular Function: ATP binding (GO:0005524), Biological Process: protein phosphorylation (GO:0006468)	Protein kinase, ATP binding site	Molecular Function: ATP binding (GO:0005524)					NULL
VIT_215s0046g01110	HS-A	NT	1,1587585636	0,0058716705	histone h3	gi|225454489|ref|XP_002281073.1|PREDICTED: histone H3-like centromeric protein HTR12 [Vitis vinifera] >gi|297745416|emb|CBI40496.3| unnamed protein product [Vitis vinifera]	cellular_component : nucleosome (GO:0000786), molecular_function : DNA binding (GO:0003677), biological_process : nucleosome assembly (GO:0006334), cellular_component : nucleus (GO:0005634), molecular_function : protein heterodimerization activity (GO:0046982)	Histone core	Molecular Function: DNA binding (GO:0003677)	Histone-fold	Molecular Function: protein heterodimerization activity (GO:0046982)			Histone-fold	Molecular Function: protein heterodimerization activity (GO:0046982)	Histone H3	Cellular Component: nucleosome (GO:0000786), Molecular Function: DNA binding (GO:0003677), Biological Process: nucleosome assembly (GO:0006334)							Histone H3	Cellular Component: nucleosome (GO:0000786), Molecular Function: DNA binding (GO:0003677), Biological Process: nucleosome assembly (GO:0006334)
VIT_200s0183g00050	HS-A	NT	1,6022282116	0,0060252611	hypothetical protein VITISV_001649 [Vitis vinifera]	gi|147799302|emb|CAN61494.1|hypothetical protein VITISV_001649 [Vitis vinifera]	molecular_function : RNA-directed DNA polymerase activity (GO:0003964), biological_process : RNA-dependent DNA replication (GO:0006278), molecular_function : RNA binding (GO:0003723), molecular_function : zinc ion binding (GO:0008270), biological_process : DNA integration (GO:0015074), : (EC:2.7.7.49)
VIT_208s0056g00610	HS-A	NT	1,3621676382	0,0061674468	phototropic-responsive nph3-like protein	gi|359480980|ref|XP_002269960.2|PREDICTED: BTB/POZ domain-containing protein At3g08570-like isoform 1 [Vitis vinifera]	biological_process : response to light stimulus (GO:0009416), molecular_function : signal transducer activity (GO:0004871), biological_process : signal transduction (GO:0007165), cellular_component : chloroplast (GO:0009507), molecular_function : protein binding (GO:0005515)	NPH3 domain		BTB/POZ fold		BTB/POZ-like	Molecular Function: protein binding (GO:0005515)	BTB/POZ fold		BTB/POZ-like	Molecular Function: protein binding (GO:0005515)							NULL
VIT_212s0028g01720	HS-A	NT	1,6968251562	0,0062528183	uncharacterized protein loc100260838	gi|225446678|ref|XP_002277345.1|PREDICTED: uncharacterized protein LOC100260838 [Vitis vinifera]		Protein of unknown function DUF1685
VIT_202s0025g03260	HS-A	NT	1,4214115978	0,0066480445	aquaporin nip3-1	gi|225426464|ref|XP_002276319.1|PREDICTED: probable aquaporin NIP5-1 [Vitis vinifera] >gi|297742499|emb|CBI34648.3| unnamed protein product [Vitis vinifera]	biological_process : arsenite transport (GO:0015700), cellular_component : lateral plasma membrane (GO:0016328), biological_process : nitrate transport (GO:0015706), molecular_function : urea transmembrane transporter activity (GO:0015204), molecular_function : glycerol transmembrane transporter activity (GO:0015168), cellular_component : integral to membrane (GO:0016021), biological_process : bo…	Major intrinsic protein	Molecular Function: transporter activity (GO:0005215), Biological Process: transport (GO:0006810), Cellular Component: membrane (GO:0016020)	Aquaporin-like				Aquaporin-like				Major intrinsic protein, conserved site	Molecular Function: transporter activity (GO:0005215), Biological Process: transport (GO:0006810), Cellular Component: membrane (GO:0016020)	Major intrinsic protein	Molecular Function: transporter activity (GO:0005215), Biological Process: transport (GO:0006810), Cellular Component: membrane (GO:0016020)			NULL
[truncated: 152 more rows]

## Sheet: HS-A_vs_NT_DOWN
gene Id	samples A	samples B	logFC	FDR	Blast top hit description	Blast top hits	Blast2GO GO	HPPFAM annotation	HPPFAM GO	Gene3D annotation	Gene3D GO	ProfileScan annotation	ProfileScan GO	superfamily annotation	superfamily GO	HMMSmart annotation	HMMSmart GO	PatternScan annotation	PatternScan GO	FPrintScan annotation	FPrintScan GO	HMMTiger annotation	HMMTiger GO	HMMPanther annotation	HMMPanther GO	HAMAP annotation	HAMAP GO	BlastProDom annotation	BlastProDom GO
[truncated: 663 more rows]

[truncated: 45 more sheets: HS-B_vs_NT_UP, HS-B_vs_NT_DOWN, WS-A_vs_W_UP, WS-A_vs_W_DOWN, WS-B_vs_W_UP, WS-B_vs_W_DOWN, WSHS-A_vs_ctrl_UP, WSHS-A_vs_ctrl_DOWN, WSHS-B_vs_ctrl_UP, WSHS-B_vs_ctrl_DOWN, Np-A_vs_ctrl-A_UP, Np-A_vs_ctrl-A_DOWN, Np-B_vs_ctrl-B_UP, Np-B_vs_ctrl-B_DOWN, Ds-B_vs_ctrl-B_UP, NpHS-A_vs_ctrlHS-A_UP, NpHS-A_vs_ctrlHS-A_DOWN, NpHS-B_vs_ctrlHS-B_DOWN, NpWS-A_vs_ctrlWS-A_DOWN, NpWS-B_vs_ctrlWS-B_UP …]
