# Supplementary material for: The Combination of Both Heat and Water Stresses May Worsen Botryosphaeria Dieback Symptoms in Grapevine
Source: Plants (Basel). 2023 Feb 8;12(4):753. doi: 10.3390/plants12040753 (PMC9961737; doi:10.3390/plants12040753)
Supplement: Supplementary file 1 [file plants-12-00753-s001.zip › Supplemental File S2.xlsx]

## Sheet: 6657 mz
ID	m/z	NetCalc Formula	KEGG formula	Formula Validation	Manual Structural Category	Note	KEGG mass	Error ppm	KEGG name(s)1	KEGG name(s)2	KEGG name(s)3	KEGG name(s)4	KEGG name(s)5	KEGG name(s)6	KEGG name(s)7	KEGG name(s)8	KEGG name(s)9	KEGG name(s)10	KEGG name(s)11	KEGG name(s)12	KEGG name(s)13	KEGG name(s)14	KEGG name(s)15	KEGG name(s)16	KEGG name(s)17	KEGG name(s)18	KEGG name(s)19	KEGG name(s)20	KEGG name(s)21	KEGG name(s)22	KEGG name(s)23	KEGG name(s)24	KEGG name(s)25	KEGG name(s)26	KEGG name(s)27	KEGG name(s)28	KEGG name(s)29	KEGG name(s)30	KEGG name(s)31	KEGG name(s)32	KEGG name(s)33	KEGG name(s)34	KEGG name(s)35	KEGG name(s)36	KEGG name(s)37	KEGG name(s)38	KEGG name(s)39	KEGG name(s)40	KEGG name(s)41
2	149.0455396	C5H10O5	C5H10O5	ü	Carbohydrates		150.052816066881	-0.049324649430936	D-Ribose ([M-H]-)	D-Arabinose ([M-H]-)	L-Arabinose;L-Arabinopyranose ([M-H]-)	D-Ribulose;D-erythro-2-Pentulose;D-Arabinoketose;D-Arabinulose;D-Riboketose ([M-H]-)	D-Xylulose;D-threo-Pentulose;D-Lyxulose ([M-H]-)	L-Xylulose;L-threo-Pentulose;L-Lyxulose ([M-H]-)	D-Lyxose ([M-H]-)	L-Ribulose;L-erythro-Pentulose;L-Arabinoketose;L-Arabinulose;L-Riboketose ([M-H]-)	R replaced by H in alpha-L-Arabinoside ([M-H]-)	Xylose ([M-H]-)	D-Apiose ([M-H]-)	L-Lyxose ([M-H]-)	L-Xylose;L-Xylofuranose ([M-H]-)	beta-D-Xylose ([M-H]-)	alpha-D-Lyxose ([M-H]-)	alpha-D-Xylose ([M-H]-)	R replaced by H in beta-D-Xyloside ([M-H]-)	R replaced by H in alpha-D-Lyxoside ([M-H]-)	beta-L-Arabinose ([M-H]-)	alpha-L-Arabinose ([M-H]-)	R replaced by H in beta-L-Arabinoside ([M-H]-)	R replaced by H in alpha-D-Arabinoside ([M-H]-)	R replaced by H in alpha-L-Arabinofuranoside ([M-H]-)	Ribulose ([M-H]-)	L-Arabinofuranose ([M-H]-)	beta-D-Apiose ([M-H]-)	beta-D-Ribopyranose;Ribose ([M-H]-)	alpha-D-Ribulose ([M-H]-)	L-Arabinose ([M-H]-)	beta-D-Ribofuranose ([M-H]-)	D-Xylose (see KEGG C00181); (3R,4R,5R)-oxane-2,3,4,5-tetrol [hemiacetal] ([M-H]-)	D-Ribose (see KEGG C00121); (3R,4R,5R)-5-(hydroxymethyl)oxolane-2,3,4-triol [hemiacetal] ([M-H]-)	2-Deoxyribonic acid; 2,3,5-trihydroxypentanoic acid [primary alcohol] ([M-H]-)	D-Ribulose (see KEGG C00309); D-erythro-2-Pentulose [ketone] ([M-H]-)	L-Arabinose (see KEGG C00259); (3R,4S,5S)-2,3,4,5-tetrol--oxane [hemiacetal] ([M-H]-)	L-Threo-2-pentulose (see KEGG C00312); (3R,4S)-2-(hydroxymethyl)oxolane-2,3,4-triol [ketone] ([M-H]-)	D-Xylulose (see KEGG C00310); D-threo-pent-2-ulose [ketone] ([M-H]-)	L-Ribulose (see KEGG C00508); erythro-pent-2-ulose [hemiacetal] ([M-H]-)	Beta-D-ribopyranose (see KEGG C08353); [(2R,3R,4R)-2,3,4-trihydroxy-5-oxopentyl] dihydrogen phosphate [hemiacetal] ([M-H]-)	Arabinofuranose (see KEGG C06115); (3R,4R,5S)-5-(hydroxymethyl)oxolane-2,3,4-triol [hemiacetal] ([M-H]-)	2-deoxy-ribonic acid; 2,3,5-trihydroxy-pentanoic acid [Hydroxy fatty acids [FA0105]] ([M-H]-)
3	149.04689	C6H6N4O	C6H6N4O	ü	Nucleotides				1-Methylhypoxanthine [oxo(het)arene] ([M-H]-)
4	151.04008	C8H8O3	C8H8O3	ü	Phytochemicals		152.047356466881	0.0817772406886569	4-Hydroxyphenylacetate;4-Hydroxyphenylacetic acid ([M-H]-)	(R)-Mandelate;(R)-2-Hydroxy-2-phenylacetic acid;(R)-2-Hydroxy-2-phenylacetate;(R)-Mandelic acid ([M-H]-)	(S)-Mandelate;(S)-2-Hydroxy-2-phenylacetic acid;(S)-2-Hydroxy-2-phenylacetate;(S)-Mandelic acid ([M-H]-)	Phenoxyacetate;Phenoxyacetic acid ([M-H]-)	4-Methoxybenzoate;4-Methoxybenzoic acid;4-Anisic acid ([M-H]-)	3-Methoxytropolone ([M-H]-)	6-Methylsalicylate;6-Methylsalicylic acid;2-Hydroxy-6-methylbenzoic acid;6-Methyl-2-hydroxybenzenecarboxylate ([M-H]-)	2',4'-Dihydroxyacetophenone;2,4-Dihydroxyacetophenone;Resacetophenone ([M-H]-)	3,4-Dihydroxyphenylacetaldehyde;Protocatechuatealdehyde ([M-H]-)	3-Hydroxyphenylacetate ([M-H]-)	2-Hydroxyphenylacetate ([M-H]-)	3',4'-Dihydroxyacetophenone ([M-H]-)	2-(Hydroxymethyl)benzoic acid;2-Hydroxymethylbenzoic acid ([M-H]-)	Resorcinol monoacetate ([M-H]-)	Methyl salicylate;Methyl 2-hydroxybenzoate ([M-H]-)	4-Hydroxyphenacyl alcohol;2,4'-Dihydroxyacetophenone ([M-H]-)	4-Hydroxyphenyl acetate ([M-H]-)	3-Methylsalicylate ([M-H]-)	4-Methylsalicylate;m-Cresotic acid;2-Hydroxy-4-methylbenzoic acid ([M-H]-)	4-Hydroxymethylsalicylaldehyde;2-Hydroxy-4-hydroxymethyl-benzaldehyde ([M-H]-)	p-Hydroxyphenylacetic acid (see KEGG C00642); 2-(4-hydroxyphenyl)acetic acid [phenol or hydroxyhetarene] ([M-H]-)	3-Hydroxyphenylacetic acid (see KEGG C05593); 2-(3-hydroxyphenyl)acetic acid [phenol or hydroxyhetarene] ([M-H]-)	Ortho-Hydroxyphenylacetic acid (see KEGG C05852); 2-(2-hydroxyphenyl)acetic acid [phenol or hydroxyhetarene] ([M-H]-)	Mandelic acid (see KEGG C01984); 2-hydroxy-2-phenyl-acetic acid [secondary alcohol] ([M-H]-)	p-Anisic acid (see KEGG C02519); 4-methoxybenzoic acid [alkyl aryl ether ] ([M-H]-)	3-Cresotinic acid; 2-hydroxy-3-methyl-benzoic acid [phenol or hydroxyhetarene] ([M-H]-)	3,4-Dihydroxyphenylacetaldehyde (see KEGG C04043); 2-(3,4-dihydroxyphenyl)acetaldehyde [aldehyde] ([M-H]-)	4-Hydroxy-3-methylbenzoic acid [phenol or hydroxyhetarene] ([M-H]-)	Vanillin (see KEGG C00755); 4-hydroxy-3-methoxybenzaldehyde [aldehyde] ([M-H]-)	6-Methylsalicylic acid (see KEGG C02657) [Monocyclic aromatic polyketides [PK1301]] ([M-H]-)
5	156.022114412	C7H7ClNO		û
6	158.03778	C7H9ClNO		ü
9	159.029883786	C6H8O5	C6H8O5	ü	Lipids		160.037160252881	-0.0823837550947878	2-Oxoadipate;2-Oxoadipic acid ([M-H]-)	3D-(3,5/4)-Trihydroxycyclohexane-1,2-dione;D-2,3-Diketo-4-deoxy-epi-inositol;(3R,4S,5R)-3,4,5-Trihydroxy-1,2-cyclohexanedione;3,5/4-Trihydroxycyclohexa-1,2-dione ([M-H]-)	D-2,3-Diketo 4-deoxy-epi-inositol;DKDI ([M-H]-)	2-Formylglutarate ([M-H]-)	Oxoadipic acid (see KEGG C00322); 2-oxohexanedioic acid [ketone] ([M-H]-)	3-Oxoadipic acid (see KEGG C00846); 3-oxo-Hexanedioic acid [ketone] ([M-H]-)	3-oxo-adipic acid; 3-oxo-hexanedioic acid [Dicarboxylic acids [FA0117]] ([M-H]-)	Oxoadipic acid; 2-oxo-hexanedioic acid [Dicarboxylic acids [FA0117]] ([M-H]-)
10	161.02441	C9H6O3	C9H6O3	ü	Phytochemicals		162.031686466881	-0.0470998094010606	Umbelliferone;7-Hydroxycoumarin ([M-H]-)
11	161.045532212	C6H10O5	C6H10O5	ü	Carbohydrates		162.052808678881	-0.0915245445668781	Lichenin;Lichenan ([M-H]-)	3-Ethylmalate ([M-H]-)	2-Hydroxyadipate ([M-H]-)	(R)-2-Ethylmalate ([M-H]-)	L-Rhamnono-1,4-lactone;L-Rhamno-1,4-lactone ([M-H]-)	(2R,3S)-2,3-Dimethylmalate ([M-H]-)	3-Hydroxy-3-methylglutarate;3-Hydorxy-3-methylglutaric acid;beta-Hydroxy-beta-methylglutaric acid;Dicrotalic acid;3-Hydroxy-3-methylpentanedioic acid;Meglutol ([M-H]-)	2-Dehydro-3-deoxy-L-fuconate ([M-H]-)	2-Dehydro-3-deoxy-L-rhamnonate ([M-H]-)	D-Fucono-1,4-lactone ([M-H]-)	2-Dehydro-3-deoxy-D-fuconate ([M-H]-)	3,6-Anhydrogalactose;3,6-Anhydro-D-galactose ([M-H]-)	3,6-Anhydroglucose;3,6-Anhydro-D-glucose ([M-H]-)	1,5-Anhydro-D-fructose ([M-H]-)	Diethyl pyrocarbonate ([M-H]-)	(S)-2-(Hydroxymethyl)glutarate ([M-H]-)	D-threo-Aldono-1,5-lactone ([M-H]-)	2-Deoxy-scyllo-inosose;2-Deoxyinosose ([M-H]-)	2-Hydroxyadipic acid (see KEGG C02360); 2-hydroxyhexanedioic acid [secondary alcohol] ([M-H]-)	3-Hydroxyadipic acid; 3-hydroxyhexanedioic acid [secondary alcohol] ([M-H]-)	3-Hydroxymethylglutaric acid (see KEGG C03761); 3-hydroxy-3-methylpentanedioic acid [tertiary alcohol] ([M-H]-)	2(R)-Hydroxyadipic acid; (2R)-2-hydroxy-Hexanedioic acid [secondary alcohol] ([M-H]-)	Glucosan; (1R,2S,3S,4R,5R)-6,8-dioxabicyclo[3.2.1]octane-2,3,4-triol [acetal] ([M-H]-)	2-Hydroxyadipic acid (see KEGG C02360); 2-hydroxy-Hexanedioic acid [Dicarboxylic acids [FA0117]] ([M-H]-)	2S-hydroxyadipic acid; 2S-hydroxy-Hexanedioic acid [Dicarboxylic acids [FA0117]] ([M-H]-)	3-hydroxy-adipic acid; 3-hydroxy-hexanedioic acid [Dicarboxylic acids [FA0117]] ([M-H]-)	3-hydroxymethyl-glutaric acid; 3-(hydroxy-methyl)-pentanedioic acid [Dicarboxylic acids [FA0117]] ([M-H]-)
14	163.024793333	C5H8O6	C5H8O6	ü	Carbohydrates				2-Dehydro-D-xylonate ([M-H]-)
15	163.04005292	C9H8O3	C9H8O3	ü	Phytochemicals		164.047329386881	-0.0903358331631987	Phenylpyruvate;Phenylpyruvic acid;alpha-Ketohydrocinnamic acid;keto-Phenylpyruvate;3-Phenyl-2-oxopropanoate ([M-H]-)	trans-2-Hydroxycinnamate;trans-2-Hydroxycinnamic acid;2-Hydroxycinnamate;2-Coumaric acid;o-Coumaric acid;2-Coumarate ([M-H]-)	enol-Phenylpyruvate;enol-Phenylpyruvic acid;enol-alpha-Ketohydrocinnamic acid;2-Hydroxy-3-phenylpropenoate ([M-H]-)	cis-2-Hydroxycinnamate;2-Coumarinate ([M-H]-)	cis-p-Coumarate ([M-H]-)	Benzoyl acetate ([M-H]-)	Caffeic aldehyde;3,4-Dihydroxycinnamaldehyde;Caffeyl aldehyde ([M-H]-)	trans-3-Hydroxycinnamate;3-Coumaric acid ([M-H]-)	Phenylpyruvic acid (see KEGG C00166); 2-oxo-3-phenyl-propanoic acid [ketone] ([M-H]-)	m-Coumaric acid (see KEGG C12621); (E)-3-(3-hydroxyphenyl)prop-2-enoic acid [phenol or hydroxyhetarene] ([M-H]-)	4-Hydroxycinnamic acid (see KEGG C00811); 3-(4-hydroxyphenyl)prop-2-enoic acid [phenol or hydroxyhetarene] ([M-H]-)	2-Hydroxycinnamic acid (see KEGG C03549); 3-(2-hydroxyphenyl)-2-Propenoic acid [phenol or hydroxyhetarene] ([M-H]-)	Enol-phenylpyruvate (see KEGG C02763); (Z)-2-hydroxy-3-phenylprop-2-enoic acid [enol] ([M-H]-)	9-hydroxy-7E-Nonene-3,5-diynoic acid [Unsaturated fatty acids [FA0103]] ([M-H]-)	9-hydroxy-7Z-Nonene-3,5-diynoic acid [Unsaturated fatty acids [FA0103]] ([M-H]-)
16	163.05526	C13H8	C13H8	ü	NM				1-Phenylhepta-1,3,5-triyne;Phenylheptatriyne ([M-H]-)
17	163.061191429	C6H12O5	C6H12O5	ü	Carbohydrates		164.068467895881	-0.0342617330790736	L-Rhamnose;6-Deoxy-L-mannose;L-Mannomethylose ([M-H]-)	2-Deoxy-D-glucose;2-Deoxy-D-arabino-hexose;D-arabino-2-Deoxyhexose ([M-H]-)	L-Rhamnulose ([M-H]-)	6-Deoxy-D-galactose;D-Fucose ([M-H]-)	6-Deoxy-L-galactose;L-Fucose ([M-H]-)	D-Rhamnose;6-Deoxy-D-mannose;D-Mannomethylose ([M-H]-)	L-Fuculose ([M-H]-)	beta-D-Fucose ([M-H]-)	D-threo-Aldose ([M-H]-)	beta-L-Rhamnose;beta-6-Deoxy-L-mannose;beta-L-Mannomethylose ([M-H]-)	L-Rhamnofuranose ([M-H]-)	R replaced by H in alpha-D-Fucoside ([M-H]-)	R replaced by H in alpha-L-Fucoside ([M-H]-)	alpha-L-Rhamnose;alpha-6-Deoxy-L-mannose;alpha-L-Mannomethylose ([M-H]-)	6-Deoxy-D-glucose;D-Quinovose;D-Chinovose;D-Glucomethylose;Isorhamnose;D-Epifucose;Isorhodeose ([M-H]-)	R replaced by H in beta-L-Rhamnoside ([M-H]-)	R replaced by H in alpha-L-Rhamnoside ([M-H]-)	2-Deoxy-D-galactose ([M-H]-)	R replaced by H in 2-Deoxy-alpha-D-glucoside ([M-H]-)	R replaced by H in Galactose oligosaccharide ([M-H]-)	1,5-Anhydro-D-glucitol;1,5-Anhydro-D-sorbitol;1,5-Anhydroglucitol ([M-H]-)	(+)-Quercitol;d-Quercitol ([M-H]-)	(-)-Viburnitol ([M-H]-)	alpha-D-Quinovopyranose;Quinovose ([M-H]-)	1,5-Anhydro-D-mannitol ([M-H]-)	L-Fucose (see KEGG C01019); (3S,4R,5S,6S)-6-methyloxane-2,3,4,5-tetrol [hemiacetal] ([M-H]-)	Rhamnose (see KEGG C00507); (3R,4R,5S,6S)-6-methyloxane-2,3,4,5-tetrol [hemiacetal] ([M-H]-)	1,5-Anhydrosorbitol (see KEGG C07326); (2R,3R,4R,5S)-2-(hydroxymethyl)oxane-3,4,5-triol [primary alcohol] ([M-H]-)	Beta-D-Fucose (see KEGG C02095); (2R,3R,4S,5S,6R)-6-methyloxane-2,3,4,5-tetrol [hemiacetal] ([M-H]-)	L-Rhamnulose (see KEGG C00861); 2,3,4,5-tetrahydroxyhexanal [ketone] ([M-H]-)	2-Deoxygalactopyranose [hemiacetal] ([M-H]-)	Digitoxic acid; 3,4,5-trihydroxy-hexanoic acid [Hydroxy fatty acids [FA0105]] ([M-H]-)
22	164.99753	C3H6N2O4S		û
24	165.019317945	C8H6O4	C8H6O4	ü	Phytochemicals		166.026594411881	-0.0864067259087223	Phthalate;Phthalic acid;1,2-Benzenedicarboxylic acid ([M-H]-)	Terephthalate;Terephthalic acid;1,4-Benzenedicarboxylic acid ([M-H]-)	3-Formylsalicylic acid;2-Hydroxyisophthalaldehydic acid ([M-H]-)	4-Formylsalicylic acid;4-Formyl-2-hydroxybenzoic acid ([M-H]-)	Phthalic acid (see KEGG C01606); phthalic acid [carboxylic acid] ([M-H]-)	Benzoquinoneacetic acid [ketone] ([M-H]-)	Terephthalic acid (see KEGG C06337); 1,4-Benzenedicarboxylic acid [carboxylic acid] ([M-H]-)
25	165.040445929	C5H10O6	C5H10O6	ü	Carbohydrates				D-Xylonate ([M-H]-)
27	166.03656	C5H13NOS2		û
29	166.97527	C4H4ClO5		û
32	167.034983333	C8H8O4	C8H8O4	ü	Phytochemicals		168.042259799881	0.00637639493976823	Homogentisate;Homogentisic acid;2,5-Dihydroxyphenylacetic acid;2,5-Dihydroxyphenylacetate ([M-H]-)	Orsellinate;o-Orsellinic acid;2,4-Dihydroxy-6-methylbenzoic acid;2,4-Dihydroxy-6-methylbenzoate;4,6-Dihydroxy-o-toluic acid ([M-H]-)	(S)-4-Hydroxymandelate;(S)-2-Hydroxy-2-(4-hydroxyphenyl)acetate ([M-H]-)	4-Hydroxypheoxyacetate ([M-H]-)	(R)-4-Hydroxymandelate ([M-H]-)	3,4-Dihydroxymandelaldehyde ([M-H]-)	2,6-Dihydroxyphenylacetate ([M-H]-)	Vanillate;Vanillic acid;4-Hydroxy-3-methoxybenzoate;4-Hydroxy-3-methoxybenzoic acid ([M-H]-)	2-Hydroxy-6-oxoocta-2,4,7-trienoate ([M-H]-)	2,6-Dimethoxybenzoquinone;2,6-Dimetoxy-p-benzoquinone ([M-H]-)	4-Hydroxymandelate ([M-H]-)	4-Hydroxymethylsalicylate;2-Hydroxy-4-hydroxymethylbenzoic acid ([M-H]-)	1,2-Dihydrophthalic acid;Cyclohexa-3,5-diene-1,2-dicarboxylate ([M-H]-)	Homogentisic acid (see KEGG C00544); 2-(2,5-dihydroxyphenyl)acetic acid [phenol or hydroxyhetarene] ([M-H]-)	Vanillic acid (see KEGG C06672); 4-hydroxy-3-methoxy-benzoic acid [phenol or hydroxyhetarene] ([M-H]-)	3-Hydroxymandelic acid; 2-hydroxy-2-(3-hydroxyphenyl)acetic acid [secondary alcohol] ([M-H]-)	p-Hydroxymandelic acid (see KEGG C12457); 2-hydroxy-2-(4-hydroxyphenyl)-acetic acid [secondary alcohol] ([M-H]-)	3,4-Dihydroxybenzeneacetic acid (see KEGG C01161); 2-(3,4-dihydroxyphenyl)acetic acid [phenol or hydroxyhetarene] ([M-H]-)	5-Methoxysalicylic acid; 2-hydroxy-5-methoxy-benzoic acid [phenol or hydroxyhetarene] ([M-H]-)	3,4-Dihydroxymandelaldehyde (see KEGG C05577); 2-(3,4-dihydroxyphenyl)-2-hydroxy-acetaldehyde [aldehyde] ([M-H]-)	Orsellinic acid (see KEGG C01839) [Monocyclic aromatic polyketides [PK1301]] ([M-H]-)
33	169.014216667	C7H6O5	C7H6O5	ü	Phytochemicals		170.021493133881	-0.178424866195504	Gallate;Gallic acid;3,4,5-Trihydroxybenzoic acid;3,4,5-Trihydroxybenzoate;Pyrogallol-5-carboxylic acid ([M-H]-)
34	169.05068	C8H10O4	C8H10O4	ü	Phytochemicals		170.057956466881	0.28197426360067	3,4-Dihydroxyphenylethyleneglycol ([M-H]-)	cis-1,2-Dihydroxy-4-methylcyclohexa-3,5-diene-1-carboxylate;4-Methylcyclohexa-3,5-diene-1,2-cis-diol-1-carboxylic acid ([M-H]-)	1,2-Dihydroxy-6-methylcyclohexa-3,5-dienecarboxylate ([M-H]-)	2-Hydroxy-6-oxo-octa-2,4-dienoate ([M-H]-)	Penicillic acid ([M-H]-)	3,4-Dihydroxyphenylglycol (see KEGG C05576); 4-(1,2-dihydroxyethyl)benzene-1,2-diol [primary alcohol] ([M-H]-)
35	169.06369	C6H14ClO3		û
42	171.02989	C7H8O5	C7H8O5	ü	Phytochemicals		172.037166466881	-0.0402706158737863	3-Dehydroshikimate ([M-H]-)	2-Oxohept-3-enedioate;2-Oxohept-3-ene-1,7-dioate ([M-H]-)	2-Hydroxyhepta-2,4-dienedioate;2-Hydroxyhepta-2,4-diene-1,7-dioate ([M-H]-)	2-Hydroxy-5-methyl-cis,cis-muconate ([M-H]-)	2-Oxo-5-methyl-cis-muconate ([M-H]-)
47	172.06152	C7H11NO4	C7H11NO4	ü	Peptides		173.068796466881	-0.0660746748359955	N-Acetyl-L-glutamate 5-semialdehyde;2-Acetamido-5-oxopentanoate ([M-H]-)	(2S,5S)-trans-Carboxymethylproline ([M-H]-)	N-Acetyl-L-glutamate 5-semialdehyde (see KEGG C01250); (2S)-2-acetamido-5-oxopentanoic acid [aldehyde] ([M-H]-)
51	173.009145487	C6H6O6	C6H6O6	ü	Phytochemicals		174.016421953881	-0.0922257545572323	cis-Aconitate;cis-Aconitic acid ([M-H]-)	Dehydroascorbate;Dehydroascorbic acid;L-Dehydroascorbate;L-Dehydroascorbic acid ([M-H]-)	cis-Aconitic acid (see KEGG C00417); (1Z)-1-Propene-1,2,3-tricarboxylic acid [carboxylic acid] ([M-H]-)	trans-Aconitic acid (see KEGG C02341); (E)-prop-1-ene-1,2,3-tricarboxylic acid [carboxylic acid] ([M-H]-)	Dehydroascorbic acid (see KEGG C00425); 5-(1,2-dihydroxyethyl)oxolane-2,3,4-trione [ketone] ([M-H]-)
54	173.045528636	C7H10O5	C7H10O5	ü	Phytochemicals		174.052805102881	-0.105842775287324	Shikimate;Shikimic acid;3,4,5-Trihydroxy-1-cyclohexenecarboxylic acid ([M-H]-)	2-Oxopimelate;alpha-Ketopimelate;2-Oxoheptanedionic acid ([M-H]-)	Shikimic acid (see KEGG C00493); (3R,4S,5R)-3,4,5-trihydroxycyclohexene-1-carboxylic acid [secondary alcohol] ([M-H]-)	2-Isopropyl-3-oxosuccinate (see KEGG C04236); (3S)-2-oxo-3-propan-2-ylbutanedioic acid [ketone] ([M-H]-)	6,7-dihydroxy-4-oxo-2-heptenoic acid [Hydroxy fatty acids [FA0105]] ([M-H]-)	3-oxopimelic acid; 3-oxoheptanedioic acid [Dicarboxylic acids [FA0117]] ([M-H]-)
57	174.98505	C4H4ClN4S		û
59	175.01651	C6H9O4P		ü
60	175.024793839	C6H8O6	C6H8O6	ü	Phytochemicals		176.032070305881	-0.100945920890365	Ascorbate;Ascorbic acid;L-Ascorbate;L-Ascorbic acid;Vitamin C ([M-H]-)	2-Hydroxy-3-oxoadipate ([M-H]-)	L-xylo-Hexulonolactone;L-xylo-Hex-2-ulono-1,4-lactone ([M-H]-)	D-Glucurono-6,2-lactone ([M-H]-)	5-Dehydro-4-deoxy-D-glucuronate;4-Deoxy-L-threo-5-hexosulose uronate ([M-H]-)	(4S)-4,6-Dihydroxy-2,5-dioxohexanoate;3-Deoxy-D-glycero-2,5-hexodiulosonate;2,5-Diketo-3-deoxy-D-gluconate ([M-H]-)	(4S,5S)-4,5-Dihydroxy-2,6-dioxohexanoate ([M-H]-)	R replaced by H in 4-Deoxy-alpha-L-erythro-hex-4-enopyranuronoside ([M-H]-)	Parapyruvate;4-Hydroxy-4-methyl-2-oxoglutarate ([M-H]-)	D-Galacturonolactone;D-gamma-Galacturonolactone ([M-H]-)	2-Dehydro-D-glucono-1,5-lactone ([M-H]-)	Ascorbic acid (see KEGG C00072); (2S)-2-[(1R)-1,2-dihydroxyethyl]-4,5-dihydroxy-furan-3-one [ketone] ([M-H]-)	D-Glucurono-6,3-lactone (see KEGG C02670); (1R,2R,5R,6R)-2,3,6-trihydroxy-4,8-dioxabicyclo[3.3.0]octan-7-one [hemiacetal] ([M-H]-)
61	175.04004	C10H8O3	C10H8O3	ü	Phytochemicals		176.047316466881	-0.157954482919913	1,3,8-Naphthalenertriol;1,3,8-Trihydroxynaphthalene ([M-H]-)	Herniarin ([M-H]-)	10-hydroxy-8E-Decene-2,4,6-triynoic acid [Unsaturated fatty acids [FA0103]] ([M-H]-)
62	175.061175	C7H12O5	C7H12O5	ü	Phytochemicals		176.068451466881	-0.125760374994332	3-Propylmalate ([M-H]-)	(R)-2-(n-Propyl)-malate ([M-H]-)	(2R,3S)-3-Isopropylmalate;3-Isopropylmalate;3-Carboxy-2-hydroxy-4-methylpentanoate;2-D-threo-Hydroxy-3-carboxy-isocaproate ([M-H]-)	2-Propylmalate;2-Propylmalic acid;Malic acid, 2-propyl- ([M-H]-)	2-Isopropylmalic acid (see KEGG C02504); (2S)-2-hydroxy-2-propan-2-ylbutanedioic acid [tertiary alcohol] ([M-H]-)	2,3-Dimethyl-3-hydroxyglutaric acid [tertiary alcohol] ([M-H]-)	3-Isopropylmalate (see KEGG C04411); (2R,3S)-2-hydroxy-3-propan-2-ylbutanedioic acid [secondary alcohol] ([M-H]-)	3-propylmalic acid (see KEGG C02123); 2-hydroxy-3-propylbutanedioic acid [Dicarboxylic acids [FA0117]] ([M-H]-)	2,3-dimethyl-3-hydroxy-glutaric acid; 2,3-dimethyl-3-hydroxy-pentanedioic acid [Dicarboxylic acids [FA0117]] ([M-H]-)	2-isopropyl-malic acid; (2S)-2-isopropyl-2-hydroxy-butanedioic acid [Dicarboxylic acids [FA0117]] ([M-H]-)
65	177.01932625	C9H6O4	C9H6O4	ü	Phytochemicals		178.026602716881	-0.0336334970145007	7,8-Dihydroxycoumarin;Daphnetin ([M-H]-)	Esculetin;Aesculetin ([M-H]-)	Caffeoquinone;Caffeic acid quinone ([M-H]-)
66	177.040443578	C6H10O6	C6H10O6	ü	Carbohydrates		178.047720044881	-0.101633155884853	D-Glucono-1,5-lactone;Gluconic lactone;Gluconic acid lactone;1,5-Gluconolactone;delta-Gluconolactone;D-Gluconolactone;Gluconolactone ([M-H]-)	5-Dehydro-D-fructose ([M-H]-)	2,4,6/3,5-Pentahydroxycyclohexanone;scyllo-Inosose;2-Inosose ([M-H]-)	L-Gulono-1,4-lactone;L-Gulono-gamma-lactone;gamma-Gulonolactone;L-Gulonic acid gamma-lactone;L-Gulonolactone ([M-H]-)	L-Galactono-1,4-lactone ([M-H]-)	2-Dehydro-3-deoxy-D-galactonate ([M-H]-)	D-Galactono-1,5-lactone ([M-H]-)	Hexose-1,5-lactone ([M-H]-)	2-Dehydro-D-glucose ([M-H]-)	D-Glucono-1,4-lactone ([M-H]-)	D-galacto-Hexodialdose ([M-H]-)	D-Galactono-1,4-lactone;gamma-D-Galactonolactone ([M-H]-)	3-Dehydro-2-deoxy-D-gluconate ([M-H]-)	5-Dehydro-2-deoxy-D-gluconate ([M-H]-)	3-Keto-beta-D-galactose ([M-H]-)	Gulono-1,4-lactone ([M-H]-)	2-Deoxy-5-keto-D-gluconic acid;DKH ([M-H]-)	5-Deoxy glucuronic acid ([M-H]-)	Zinc lactate ([M-H]-)	Gluconolactone (see KEGG C00198); 3,4,5-trihydroxy-6-(hydroxymethyl)oxan-2-one [primary alcohol] ([M-H]-)	2-Keto-3-deoxy-D-gluconic acid; 4,5,6-trihydroxy-2-oxo-hexanoic acid [ketone] ([M-H]-)	3-Keto-b-D-galactose (see KEGG C05394); 2,3,5-trihydroxy-6-(hydroxymethyl)oxan-4-one [ketone] ([M-H]-)	Galactonolactone (see KEGG C03383); (3R,4S,5S,6R)-3,4,5,6-tetrahydroxyoxepan-2-one [secondary alcohol] ([M-H]-)	L-Gulonolactone (see KEGG C01040); (3S,4S,5R)-5-[(1S)-1,2-dihydroxyethyl]-3,4-dihydroxy-oxolan-2-one [primary alcohol] ([M-H]-)
67	177.05572	C10H10O3	C10H10O3	ü	Phytochemicals		178.062996466881	0.0129196674291418	Vermelone;3,4-Dihydro-3,8-dihydroxy-1(2H)-naphthalenone ([M-H]-)	3-Acetyl-6-methoxybenzaldehyde ([M-H]-)	1,2-Dihydroxy-3,4-epoxy-1,2,3,4-tetrahydronaphthalene ([M-H]-)	4-Methoxycinnamic acid; 3-(4-methoxyphenyl)prop-2-enoic acid [alkyl aryl ether ] ([M-H]-)	8S-hydroxy-2E-Decene-4,6-diynoic acid [Unsaturated fatty acids [FA0103]] ([M-H]-)	8S-hydroxy-2-Decene-4,6-diynoic acid [Unsaturated fatty acids [FA0103]] ([M-H]-)	10-hydroxy-8E-Decene-4,6-diynoic acid [Unsaturated fatty acids [FA0103]] ([M-H]-)	10-hydroxy-8Z-Decene-4,6-diynoic acid [Unsaturated fatty acids [FA0103]] ([M-H]-)	9-oxo-2,4,5,7-decatetraenoic acid [Oxo fatty acids [FA0106]] ([M-H]-)
72	178.95737	C4H5O4PS		ü
74	179.00198	C5H8O5S		ü
75	179.01719	C9H8O2S		ü
78	179.034961239	C9H8O4	C9H8O4	ü	Phytochemicals		180.042237705881	-0.117457053270226	3-(4-Hydroxyphenyl)pyruvate;4-Hydroxyphenylpyruvate;p-Hydroxyphenylpyruvic acid ([M-H]-)	Aspirin;Acetylsalicylic acid;2-Acetoxybenzenecarboxylic acid;Acetylsalicylate ([M-H]-)	Caffeate;Caffeic acid;3,4-Dihydroxycinnamic acid ([M-H]-)	2-Hydroxy-3-(4-hydroxyphenyl)propenoate;4-Hydroxy-enol-phenylpyruvate ([M-H]-)	trans-2,3-Dihydroxycinnamate ([M-H]-)	4-Hydroxyphenylpyruvic acid (see KEGG C01179); 4-hydroxy-a-oxo-benzenepropanoic acid [ketone] ([M-H]-)	Aspirin (see KEGG C01405); 2-acetyloxybenzoic acid [carboxylic acid] ([M-H]-)	Caffeic acid (see KEGG C01481); (Z)-3-(3,4-dihydroxyphenyl)prop-2-enoic acid [phenol or hydroxyhetarene] ([M-H]-)	Monomethyl phthalate; 2-methoxycarbonylbenzoic acid [carboxylic acid] ([M-H]-)	3,4-Dihydroxy-trans-cinnamate (see KEGG C01197); (E)-3-(3,4-dihydroxyphenyl)prop-2-enoic acid [phenol or hydroxyhetarene] ([M-H]-)	2-Hydroxy-3-(4-hydroxyphenyl)propenoic acid (see KEGG C05350); (Z)-2-hydroxy-3-(4-hydroxyphenyl)prop-2-enoic acid [enol] ([M-H]-)	3-Hydroxyphenylpyruvic acid; 3-(3-hydroxyphenyl)-2-oxopropanoic acid [ketone] ([M-H]-)
79	179.05353	C10H12OS		ü
80	179.05609115	C6H12O6	C6H12O6	ü	Carbohydrates		180.063367616881	-0.114407272577585	D-Glucose;Grape sugar;Dextrose ([M-H]-)	D-Galactose ([M-H]-)	myo-Inositol;D-myo-Inositol;1D-myo-Inositol;L-myo-Inositol;1L-myo-Inositol;meso-Inositol;Inositol;Dambose;Cyclohexitol;Meat sugar;Bios I ([M-H]-)	D-Mannose;Mannose;Seminose;Carubinose ([M-H]-)	beta-D-Glucose ([M-H]-)	L-Sorbose;L-xylo-Hexulose ([M-H]-)	alpha-D-Glucose ([M-H]-)	R replaced by H in beta-D-Galactoside ([M-H]-)	D-Aldose;D-Aldose1;D-Aldose2 ([M-H]-)	D-Hexose;Hexose ([M-H]-)	D-Sorbose;D-xylo-Hexulose ([M-H]-)	D-Tagatose;lyxo-Hexulose ([M-H]-)	alpha-D-Mannose ([M-H]-)	beta-D-Galactose ([M-H]-)	R replaced by H in beta-D-Glucoside ([M-H]-)	alpha-D-Galactose ([M-H]-)	R replaced by H in alpha-D-Glucosyl-protein ([M-H]-)	Ketose ([M-H]-)	Sorbose;xylo-Hexulose ([M-H]-)	D-Allose ([M-H]-)	Galactose ([M-H]-)	Aldohexose ([M-H]-)	D-Fuconate ([M-H]-)	L-Fructose;L-arabino-Hexulose ([M-H]-)	L-Fuconate ([M-H]-)	R replaced by H in D-Glucoside ([M-H]-)	L-Galactose ([M-H]-)	D-Hamamelose ([M-H]-)	R replaced by H in Galactolipid ([M-H]-)	L-Rhamnonate ([M-H]-)	R replaced by H in D-Galactoside ([M-H]-)	beta-D-Mannose ([M-H]-)	beta-D-Fructose;beta-Fruit sugar;beta-D-arabino-Hexulose;beta-Levulose;Fructose ([M-H]-)	R replaced by H in beta-D-Mannoside ([M-H]-)	R replaced by H in alpha-D-Mannoside ([M-H]-)	2-Deoxy-D-gluconate ([M-H]-)	R replaced by H in beta-D-Galactosyl-R ([M-H]-)	R replaced by H in D-Mannosylglycoprotein;Glycoprotein D-mannose ([M-H]-)	R replaced by H in Glycoside of aldohexose ([M-H]-)	R replaced by H in beta-D-Fructofuranoside ([M-H]-)	R replaced by H in Lysosomal-enzyme D-mannose ([M-H]-)
82	179.057453333	C7H8N4O2	C7H8N4O2	ü	Phytochemicals				Theophylline;1,3-Dimethylxanthine ([M-H]-)
84	179.11904	C10H16N2O	C10H16N2O	ü	NM	Drug	180.126316466881	0.297705040266552	Rilmenidine;Oxaminozoline ([M-H]-)
86	180.08778	C6H15NO5		û
87	180.13941	C11H19NO		ü
89	180.98847	C9H6ClS		û
90	181.01424	C8H6O5	C8H6O5	ü	Phytochemicals		182.021516466881	-0.0376950398625538	Stipitatate ([M-H]-)	3,5-Dihydroxyphenylglyoxylate ([M-H]-)	2-Hydroxyisophthalic acid;2-Hydroxy-1,3-benzenedicarboxylic acid ([M-H]-)
91	181.017595476	C5H10O5S		ü
93	181.050603333	C9H10O4	C9H10O4	ü	Phytochemicals		182.057879799881	-0.160171015527259	3-(4-Hydroxyphenyl)lactate;4-Hydroxyphenyllactate;p-Hydroxyphenyllactate;2-Hydroxy-3-(4-hydroxyphenyl)propanoate ([M-H]-)	3-(2,3-Dihydroxyphenyl)propanoate;2,3-Dihydroxyphenylpropanoate ([M-H]-)	Homovanillate;Homovanillic acid;3-Methoxy-4-hydroxyphenylacetate ([M-H]-)	3-Methoxy-4-hydroxyphenylglycolaldehyde ([M-H]-)	Dihydrocaffeic acid;3,4-Dihydroxyphenylpropionic acid ([M-H]-)	2',6'-Dihydroxy-4'-methoxyacetophenone;4-O-Methylphloracetophenone ([M-H]-)	cis-3-(3-Carboxyethenyl)-3,5-cyclohexadiene-1,2-diol ([M-H]-)	Homovanillic acid (see KEGG C05582); 2-(4-hydroxy-3-methoxy-phenyl)acetic acid [phenol or hydroxyhetarene] ([M-H]-)	Isohomovanillic acid; 2-(3-hydroxy-4-methoxy-phenyl)acetic acid [phenol or hydroxyhetarene] ([M-H]-)	3,4-Dihydroxyhydrocinnamic acid (see KEGG C10447); 3,4-dihydroxy-Benzenepropanoic acid [phenol or hydroxyhetarene] ([M-H]-)	Hydroxyphenyllactic acid; 2-hydroxy-3-(4-hydroxyphenyl)propanoic acid [secondary alcohol] ([M-H]-)	3-(3-hydroxyphenyl)-3-hydroxypropanoic acid; 3-hydroxy-3-(3-hydroxyphenyl)propanoic acid [secondary alcohol] ([M-H]-)	3-Methoxy-4-hydroxyphenylglycolaldehyde (see KEGG C05583); 2-hydroxy-2-(4-hydroxy-3-methoxy-phenyl)acetaldehyde [aldehyde] ([M-H]-)
95	182.00298	C6H5N3O2S		û
97	182.00945	C7H5NO5		ü
99	182.04587	C8H9NO4	C8H9NO4	ü	Phytochemicals		183.053146466881	-0.062098464543979	4-Pyridoxate;4-Pyridoxic acid ([M-H]-)	3-Hydroxy-4-hydroxymethyl-2-methylpyridine-5-carboxylate;5-Pyridoxate ([M-H]-)	5-Methoxy-3-hydroxyanthranilate;5-Methoxy-3-hydroxyanthranilic acid ([M-H]-)	3,5-Dihydroxy-phenylglycine;L-3,5-Dihydroxyphenylglycine ([M-H]-)	4-Pyridoxic acid (see KEGG C00847); 3-hydroxy-5-(hydroxymethyl)-2-methyl-pyridine-4-carboxylic acid [primary alcohol] ([M-H]-)
100	182.99687	C4H8O6S		û
101	183.02991	C8H8O5	C8H8O5	ü	Phytochemicals		184.037186466881	0.0716414109760659	3,4-Dihydroxymandelate;Dihydroxymandelic acid ([M-H]-)	3,4-Dihydroxymandelic acid (see KEGG C07470); 2-(3,4-dihydroxyphenyl)-2-hydroxy-acetic acid [secondary alcohol] ([M-H]-)	4-O-Methylgallic acid [phenol or hydroxyhetarene] ([M-H]-)
104	184.025145	C7H7NO5	C7H7NO5	ü	Phytochemicals		185.032421466881	-0.00467430146282541	2-Amino-3-carboxymuconate semialdehyde;2-Amino-3-(3-oxoprop-1-enyl)-but-2-enedioate;2-Amino-3-(3-oxoprop-1-en-1-yl)but-2-enedioate ([M-H]-)
105	185.00913	C7H6O6	C7H6O6	ü	Phytochemicals		186.016406466881	-0.169953228799692	3-Carboxy-cis,cis-muconate;beta-Carboxy-cis,cis-muconate;cis,cis-Butadiene-1,2,4-tricarboxylate ([M-H]-)	Maleylpyruvate;Maleylpyruvic acid;3-Maleylpyruvate ([M-H]-)	3-Fumarylpyruvate ([M-H]-)	2-Carboxy-cis,cis-muconate ([M-H]-)	3-Carboxy-2-hydroxymuconate semialdehyde ([M-H]-)	4-Carboxy-2-hydroxymuconate semialdehyde;4-Carboxy-2-hydroxy-cis,cis-muconate 6-semialdehyde ([M-H]-)	3-Carboxy-2,5-dihydro-5-oxofuran-2-acetate;4-Carboxy-2,5-dihydro-2-oxofuran-5-acetate ([M-H]-)	2-Hydroxy-2-hydropyrone-4,6-dicarboxylate ([M-H]-)	3-maleylpyruvic acid (see KEGG C02167); 4,6-dioxo-2Z-heptenedioic acid [Dicarboxylic acids [FA0117]] ([M-H]-)
106	185.02219	C5H10ClO5	C7H7NO5	ü	Phytochemicals		186.029466466881	0.0499743355274255	N15 isotope of 2-Amino-3-carboxymuconate semialdehyde;2-Amino-3-(3-oxoprop-1-enyl)-but-2-enedioate;2-Amino-3-(3-oxoprop-1-en-1-yl)but-2-enedioate ([M-H]-)
107	185.02774	C8H10O3S		ü
110	186.040762833	C7H9NO5	C7H9NO5	ü	Phytochemicals		187.048039299881	-0.177871389491753	2-(Acetamidomethylene)succinate ([M-H]-)
111	186.077148095	C8H13NO4	C8H13NO4	ü	Lipids		187.084424561881	-0.179162510391566	6-Acetamido-3-oxohexanoate ([M-H]-)	N-(3-(S)-Hydroxybutyryl)homoserine lactone ([M-H]-)	N2-Acetyl-L-aminoadipate semialdehyde ([M-H]-)	2-Keto-6-acetamidocaproate (see KEGG C05548); 6-acetamido-2-oxohexanoate [ketone] ([M-H]-)	N-(3S-hydroxy-butanoyl)-homoserine lactone (see KEGG C11842) [Fatty acyl homoserine lactones [FA0803]] ([M-H]-)
112	186.99462	C2H9N2O4PS		û
113	187.000492941	C6H8N2OS2		ü
114	187.01658	C7H9O4P		ü
115	187.024779314	C7H8O6	C7H8O6	ü	Phytochemicals		188.032055780881	-0.172132479570097	(Z)-But-1-ene-1,2,4-tricarboxylate;Homo-cis-aconitate;cis-Homoaconitate;(Z)-1,2,4-But-1-enetricarboxylic acid ([M-H]-)	(E)-3-(Methoxycarbonyl)pent-2-enedioate ([M-H]-)	(E)-2-(Methoxycarbonylmethyl)butenedioate ([M-H]-)	trans-Homoaconitate;(E)-1,2,4-But-1-enetricarboxylic acid ([M-H]-)	cis-2-Methylaconitate (see KEGG C04225); (Z)-but-2-ene-1,2,3-tricarboxylic acid [carboxylic acid] ([M-H]-)
116	187.036026	C6H8N2O5		û
117	187.09755	C9H16O4	C9H16O4	ü	Lipids		188.104826466881	-0.173837011742085	Azelaic acid;Nonanedioic acid;1,7-Heptanedicarboxylic acid ([M-H]-)	Nonate; (2R)-2-pentylbutanedioic acid [carboxylic acid] ([M-H]-)	Azelaic acid (see KEGG C08261); Nonanedioic acid [Dicarboxylic acids [FA0117]] ([M-H]-)
120	188.056412069	C7H11NO5	C7H11NO5	ü	Peptides		189.063688535881	-0.180368585238994	N-Acetyl-L-glutamate;N-Acetyl-L-glutamic acid ([M-H]-)	AminoDHQ;5-Deoxy-5-amino-3-dehydroquinic acid ([M-H]-)	Glutarylglycine; 5-[(carboxymethyl)amino]-5-oxo-Pentanoic acid [carboxylic acid] ([M-H]-)	N-Acetylglutamic acid (see KEGG C00624); 2-acetylaminopentanedioic acid [carboxylic acid] ([M-H]-)
122	188.092776	C8H15NO4	C8H15NO4	ü	Phytochemicals		189.100052466881	-0.295052208754986	Castanospermine ([M-H]-)	(2S)-2-{[1-(R)-Carboxyethyl]amino}pentanoate ([M-H]-)	Alexine ([M-H]-)	Australine ([M-H]-)	2 -(Butylamido)-4-hydroxybutanoic acid ([M-H]-)
124	189.004046364	C6H6O7	C6H6O7	ü	Phytochemicals				Oxalosuccinate;Oxalosuccinic acid ([M-H]-)
125	189.040429167	C7H10O6	C7H10O6	ü	Phytochemicals		190.047705633881	-0.171414015181733	3-Dehydroquinate;3-Dehydroquinic acid;5-Dehydroquinate;5-Dehydroquinic acid ([M-H]-)	4-Hydroxy-2-oxo-heptanedioate;4-Hydroxy-2-ketopimelate;4-Hydroxy-2-oxoheptanedioic acid ([M-H]-)	2,4-Dihydroxyhept-2-enedioate;2,4-Dihydroxyhept-2-1,7-dioate;2,4-Dihydroxyhept-2-enedioic acid ([M-H]-)	3-Dehydroquinate (see KEGG C00944); 1,3,4-trihydroxy-5-oxocyclohexane-1-carboxylic acid [ketone] ([M-H]-)	4-hydroxy-2-oxo-Heptanedioic acid [Dicarboxylic acids [FA0117]] ([M-H]-)	2,4-dihydroxy-2-heptenedioc acid (see KEGG C06201) [Dicarboxylic acids [FA0117]] ([M-H]-)
129	191.01723901	C10H8O2S		ü
131	191.019686814	C6H8O7	C6H8O7	ü	Phytochemicals				Citrate;Citric acid;2-Hydroxy-1,2,3-propanetricarboxylic acid;2-Hydroxytricarballylic acid ([M-H]-)
132	191.034951818	C10H8O4	C10H8O4	ü	Phytochemicals	Toxin	192.042228284881	-0.159394491454922	Scopoletin ([M-H]-)	3,4-Dehydro-6-hydroxymellein ([M-H]-)	1,3,6,8-Naphthalenetetrol;1,3,6,8-Tetrahydroxynaphthalene ([M-H]-)	trans-O-Hydroxybenzylidenepyruvate ([M-H]-)	2-Hydroxychromene-2-carboxylate ([M-H]-)	Acamelin ([M-H]-)	Anemonin;Pulsatilla camphor ([M-H]-)	2,10-dihydroxy-4,6,8-decatriynoic acid [Hydroxy fatty acids [FA0105]] ([M-H]-)
133	191.056072364	C7H12O6	C7H12O6	ü	Phytochemicals		192.063348830881	-0.20554865668089	Quinate;Quinic acid;Kinic acid;Chinic acid;L-Quinic acid;L-Quinate;(-)-Quinic acid ([M-H]-)	Valiolone ([M-H]-)	Quinic acid (see KEGG C06746); (3R,5R)-1,3,4,5-tetrahydroxycyclohexane-1-carboxylic acid [secondary alcohol] ([M-H]-)
136	192.08772	C7H15NO5		ü
138	193.03282325	C10H10O2S		ü
140	193.03533354	C6H10O7	C6H10O7	ü	Carbohydrates				D-Glucuronate;Glucuronic acid;Glucuronate ([M-H]-)
141	193.050590885	C10H10O4	C10H10O4	ü	Phytochemicals	Toxin	194.057867351881	-0.214695323202249	Scytalone;3,4-Dihydro-3,6,8-trihydoroxy-1(2H)-napthalenone ([M-H]-)	6-Hydroxymellein ([M-H]-)	2,4,8-Trihydroxy-1-tetralone ([M-H]-)	Isoferulic acid ([M-H]-)	Methyl caffeate ([M-H]-)	Dimethyl phthalate ([M-H]-)	5-Hydroxyconiferaldehyde ([M-H]-)	Kakuol;Kakoul ([M-H]-)	trans-Ferulic acid; 3-(4-hydroxy-3-methoxyphenyl)-prop-2-enoic acid [phenol or hydroxyhetarene] ([M-H]-)	Isoferulic acid (see KEGG C10470); 3-(3-hydroxy-4-methoxy-phenyl)prop-2-enoic acid [phenol or hydroxyhetarene] ([M-H]-)	Monoethyl phthalate; 2-ethoxycarbonylbenzoic acid [carboxylic acid] ([M-H]-)	2E,4E,6Z,8Z-Decatetraenedioic acid [Dicarboxylic acids [FA0117]] ([M-H]-)	2E,4Z,6Z,8Z-Decatetraenedioic acid [Dicarboxylic acids [FA0117]] ([M-H]-)	2E,4E,6E,8E-Decatetraenedioic acid [Dicarboxylic acids [FA0117]] ([M-H]-)
142	193.071717596	C7H14O6	C7H14O6	ü	Carbohydrates		194.078994062881	-0.228430448149986	5-O-Methyl-myo-inositol;1D-5-O-Methyl-myo-inositol;Sequoyitol ([M-H]-)	1-O-Methyl-myo-inositol;1D-1-O-Methyl-myo-inositol ([M-H]-)	3-O-Methyl-myo-inositol;1D-3-O-Methyl-myo-inositol ([M-H]-)	D-Pinitol;1D-3-O-Methyl-chiro-inositol;5D-5-O-Methyl-chiro-inositol ([M-H]-)	O-Methyl-scyllo-inositol;1-O-Methyl-scyllo-inositol ([M-H]-)	4-O-Methyl-myo-inositol;1D-4-O-Methyl-myo-inositol ([M-H]-)	6-O-Methyl-myo-inositol;1D-6-O-Methyl-myo-inositol ([M-H]-)	(-)-Quebrachitol ([M-H]-)
143	193.08699	C11H14O3	C11H14O3	ü	Phytochemicals		194.094266466881	-0.144187751914136	Zingerone;Zingiberone;Vanillylacetone;[0]-Paradol ([M-H]-)
145	194.11874	C11H17NO2		ü
147	194.996835263	C5H8O6S		û
148	195.02989	C9H8O5	C9H8O5	ü	Phytochemicals		196.037166466881	-0.0353149919898223	3-(3,4-Dihydroxyphenyl)pyruvate;3,4-Dihydroxyphenylpyruvate ([M-H]-)
149	195.033220811	C6H12O5S	C6H11O5SR	ü	Carbohydrates		196.040497277881	-0.24202932600564	R replaced by H in Thioglucoside ([M-H]-)
150	195.048430455	C10H12O2S		ü
151	195.050982035	C6H12O7	C6H12O7	ü	Carbohydrates				D-Gluconic acid;D-Gluconate;D-gluco-Hexonic acid ([M-H]-)
153	195.066241579	C10H12O4	C10H12O4	ü	Phytochemicals		196.073518045881	-0.209247887603612	2,3-Dihydroxy-p-cumate ([M-H]-)	2',6'-Dimethoxy-4'-hydroxyacetophenone ([M-H]-)	Xanthoxylin ([M-H]-)	5-Hydroxyconiferyl alcohol ([M-H]-)	Cantharidin ([M-H]-)	Paeonilactone B ([M-H]-)	Homoveratric acid; 2-(3,4-dimethoxyphenyl)acetic acid [alkyl aryl ether ] ([M-H]-)
156	197.045500917	C9H10O5	C9H10O5	ü	Phytochemicals		198.052777383881	-0.23362430905371	3-(3,4-Dihydroxyphenyl)lactate ([M-H]-)	Syringic acid ([M-H]-)	Vanillylmandelic acid (see KEGG C05584); (2S)-2-hydroxy-2-(4-hydroxy-3-methoxy-phenyl)acetic acid [secondary alcohol] ([M-H]-)	Syringic acid; 4-hydroxy-3,5-dimethoxy-benzoic acid [phenol or hydroxyhetarene] ([M-H]-)	3-(3,4-Dihydroxyphenyl)lactic acid (see KEGG C01207); 3-(3,4-dihydroxyphenyl)-2-hydroxy-propanoic acid [secondary alcohol] ([M-H]-)
158	197.05859	C7H14ClO4		ü
159	197.08191	C10H14O4	C10H14O4	ü	Phytochemicals		198.089186466881	-0.113964488221556	cis-2,3-Dihydroxy-2,3-dihydro-p-cumate;cis-5,6-Dihydroxy-4-isopropylcyclohexa-1,3-dienecarboxylate ([M-H]-)	1-(3,4-Dimethoxyphenyl)ethane-1,2-diol ([M-H]-)	Paeonilactone A ([M-H]-)	Guaifenesin; 3-(2-methoxyphenoxy)propane-1,2-diol [primary alcohol] ([M-H]-)
161	198.00437	C7H5NO6		ü
162	198.04074375	C8H9NO5	C8H9NO5	ü	Phytochemicals	Antibiotic	199.048020216881	-0.263452499780865	Clavulanic acid;Clavulanate ([M-H]-)
164	199.00701	C8H8O4S		ü
165	199.02477	C8H8O6	C8H8O6	ü	Phytochemicals		200.032046466881	-0.208552126525417	4-Maleylacetoacetate;4-Maleylacetoacetic acid ([M-H]-)	2-Hydroxy-5-carboxymethylmuconate semialdehyde;5-Carboxymethyl-2-hydroxymuconate semialdehyde;5-Carboxymethyl-2-hydroxymuconic semialdehyde ([M-H]-)	cis-4,5-Dihydroxycyclohexa-1(6),2-diene-1,2-dicarboxylate;Phthalate-4,5-cis-dihydrodiol ([M-H]-)	3-Carboxymethylmuconate ([M-H]-)	(3S,4R)-3,4-Dihydroxycyclohexa-1,5-diene-1,4-dicarboxylate;(1R,6S)-Dihydroxycyclohexa-2,4-diene-1,4-dicarboxylate;Terephthalate-1,2-cis-dihydrodiol;cis-4,5-Dihydroxycyclohexa-1(6),2-diene-1,4-dicarboxylate ([M-H]-)	4-Fumarylacetoacetic acid (see KEGG C01061); (2E)4,6-dioxooct-2-enedioic acid [ketone] ([M-H]-)	Maleylacetoacetic acid (see KEGG C01036); (2Z)4,6-dioxooct-2-enedioic acid [ketone] ([M-H]-)	4-fumarylacetoacetic acid (see KEGG C01061); 4,6-dioxo-2E-octenedioic acid [Dicarboxylic acids [FA0117]] ([M-H]-)	Maleylacetoacetic acid; 4,6-dioxo-2Z-octenedioic acid [Dicarboxylic acids [FA0117]] ([M-H]-)
167	199.043381429	C9H12O3S		ü
169	199.061145	C9H12O5		ü
170	199.170321818	C12H24O2	C12H24O2	ü	Lipids		200.177598284881	-0.159280352277516	Dodecanoic acid;Dodecanoate;Dodecylcarboxylate;Lauric acid ([M-H]-)	Lauric acid (see KEGG C02679); dodecanoic acid [Straight chain fatty acids [FA0101]] ([M-H]-)	Isolauric acid; 10-methyl-undecanoic acid [Branched fatty acids [FA0102]] ([M-H]-)	2-methyl-undecanoic acid [Branched fatty acids [FA0102]] ([M-H]-)	3-methyl-undecanoic acid [Branched fatty acids [FA0102]] ([M-H]-)	4-methyl-undecanoic acid [Branched fatty acids [FA0102]] ([M-H]-)	5-methyl-undecanoic acid [Branched fatty acids [FA0102]] ([M-H]-)	6-methyl-undecanoic acid [Branched fatty acids [FA0102]] ([M-H]-)	8-methyl-undecanoic acid [Branched fatty acids [FA0102]] ([M-H]-)	9-methyl-undecanoic acid [Branched fatty acids [FA0102]] ([M-H]-)	3R-methyl-undecanoic acid [Branched fatty acids [FA0102]] ([M-H]-)	Decyl acetate [Fatty alcohols [FA05]] ([M-H]-)
171	200.056401964	C8H11NO5		ü
174	200.986270303	C7H6O5S	C7H6O5S	ü	Phytochemicals		201.993546769881	-0.236430771785017	4-Sulfobenzoate ([M-H]-)
176	201.004055	C7H6O7	C7H6O7	ü	Phytochemicals		202.011331466881	-0.104786239324651	4-Carboxy-2-hydroxy-cis,cis-muconate;4-Carboxy-2-hydroxyhexa-2,4-cis,cis-dienedioate ([M-H]-)	4-Carboxy-2-hydroxyhexa-2,4-dienedioate ([M-H]-)	4-Carboxy-2-oxo-3-hexenedioate ([M-H]-)	4-carboxy-2-hydroxy-cis,cis-muconic acid (see KEGG C04324); 4-hydroxy-1E,3E-butadiene-1,2,4-tricarboxylic acid [Dicarboxylic acids [FA0117]] ([M-H]-)
177	201.04042	C8H10O6		ü
178	201.06873	C10H14ClO2		ü
181	202.03569	C7H9NO6		ü
183	202.072049204	C8H13NO5	C8H13NO5	ü	Lipids		203.079325670881	-0.231841114035226	N2-Acetyl-L-aminoadipate ([M-H]-)
187	203.019676696	C7H8O7	C7H8O7	ü	Phytochemicals		204.026953162881	-0.243476887612179	Oxaloglutarate ([M-H]-)
188	203.034922222	C11H8O4	C11H8O4	ü	Phytochemicals		204.042198688881	-0.295741827702907	1,4-Dihydroxy-2-naphthoate ([M-H]-)	Droserone ([M-H]-)	1,2-Dihydroxy-8-carboxynaphthalene;7,8-Dihydroxy-1-naphthalenecarboxylic acid ([M-H]-)	1,4-Dihydroxy-6-naphthoate ([M-H]-)
189	203.056083333	C8H12O6		ü
190	203.07127	C12H12O3	C12H12O3	ü	Phytochemicals		204.078546466881	-0.481489277115017	3-Butylidene-7-hydroxyphthalide ([M-H]-)
191	203.082553077	C11H12N2O2	C11H12N2O2	ü	Peptides		204.089829543881	-0.236798475624166	L-Tryptophan;Tryptophan;(S)-alpha-Amino-beta-(3-indolyl)-propionic acid ([M-H]-)	Tryptophan;alpha-Amino-beta-(3-indolyl)-propionic acid ([M-H]-)	Ethotoin ([M-H]-)	Vasicinol;Pyrrolo(2,1-b)quinazoline-3,7-diol, 1,2,3,9-tetrahydro-, (R)- ([M-H]-)	Idazoxan ([M-H]-)	Nirvanol ([M-H]-)	L-Tryptophan (see KEGG C00078); (2S)-2-amino-3-(1H-indol-3-yl)propanoic acid [primary amine] ([M-H]-)	D-Tryptophan (see KEGG C00525); (2R)-2-amino-3-(1H-indol-3-yl)propanoic acid [alpha-aminoacid] ([M-H]-)
192	203.14746	C11H24OS		û
194	204.08769961	C8H15NO5	C8H15NO5	ü	AminoSugars		205.094976076881	-0.22787629584869	N-Acetyl-D-fucosamine;2-Acetamido-2,6-dideoxy-D-galactose ([M-H]-)
195	204.966626316	C6H6ClN2S2		û
198	205.02073	C7H10ClN2OS		ü
199	205.035327699	C7H10O7	C7H10O7	ü	Phytochemicals		206.042604165881	-0.236504311418978	(R)-2-Hydroxybutane-1,2,4-tricarboxylate;Homocitrate;Homocitric acid;3-Hydroxy-3-carboxyadipic acid;(R)-2-Hydroxy-1,2,4-butanetricarboxylic acid ([M-H]-)	(2S,3R)-3-Hydroxybutane-1,2,3-tricarboxylate;Methylisocitrate;Methylisocitric acid ([M-H]-)	Homoisocitrate;3-Carboxy-2-hydroxyadipate;(-)-1-Hydroxy-1,2,4-butanetricarboxylate;(1R,2S)-1-Hydroxybutane-1,2,4-tricarboxylate ([M-H]-)	2-Methylcitric acid; 2-hydroxybutane-1,2,3-tricarboxylic acid [tertiary alcohol] ([M-H]-)	Homocitric acid (see KEGG C01251); (2R)-2-hydroxybutane-1,2,4-tricarboxylic acid [tertiary alcohol] ([M-H]-)	Methylisocitric acid (see KEGG C04593); (2S,3R)-3-hydroxybutane-1,2,3-tricarboxylic acid [tertiary alcohol] ([M-H]-)
200	205.03668	C8H6N4O3		û
201	205.05065	C11H10O4	C11H10O4	ü	Phytochemicals		206.057926466881	0.0861637892621655	Lathodoratin ([M-H]-)	2-Hydroxy-8-methylchromene-2-carboxylate ([M-H]-)	2-Hydroxy-3-methylbenzalpyruvate ([M-H]-)	cis-1,2-Dihydroxy-1,2-dihydro-8-carboxynaphthalene ([M-H]-)
203	205.071723333	C8H14O6		ü
206	206.082223636	C11H13NO3	C11H13NO3	ü	Peptides		207.089500102881	-0.209515834227816	N-Acetyl-L-phenylalanine ([M-H]-)	Cantleyine ([M-H]-)	Rhexifoline ([M-H]-)	N-Acetyl-L-phenylalanine (see KEGG C03519); (2S)-acetylamino-3-phenyl-propanoic acid [carboxylic acid] ([M-H]-)	Phenylpropionylglycine; 2-[(3-oxo-3-phenyl-propyl)amino]acetic acid [carboxylic acid] ([M-H]-)	3-Phenylpropionylglycine; 2-[(3-oxo-3-phenylpropyl)amino]acetic acid hydrochloride [ketone] ([M-H]-)
208	206.996840656	C6H8O6S		ü
209	207.00636	C6H9O6P		ü
210	207.012089762	C10H8O3S	C10H8O3S	ü	Phytochemicals		208.019366228881	-0.236147362519976	1-Naphthalenesulfonic acid;Naphthalene-1-sulfonate ([M-H]-)
212	207.050976726	C7H12O7		ü
213	207.066255	C11H12O4	C11H12O4	ü	Phytochemicals	Toxin	208.073531466881	-0.132306439731655	6-Methoxymellein ([M-H]-)	Benzylsuccinate;(R)-2-Benzylsuccinate ([M-H]-)	(R)-2-Benzylsuccinate (see KEGG C09816); (2R)-2-(phenylmethyl)butanedioic acid [carboxylic acid] ([M-H]-)
214	207.087364848	C8H16O6		ü
215	207.102635	C12H16O3	C12H16O3	ü	Lipids		208.109911466881	-0.158882184236717	Benzyl (2R,3S)-2-methyl-3-hydroxybutanoate ([M-H]-)	Primin ([M-H]-)	beta-Asarone;cis-Asarone ([M-H]-)	Elemicin ([M-H]-)	Coronafacic acid ([M-H]-)	Isoelemicin ([M-H]-)	12-oxo-5E,8E,10Z-dodecatrienoic acid [Oxo fatty acids [FA0106]] ([M-H]-)
216	208.06148	C10H11NO4	C10H11NO4	ü	Peptides		209.068756466881	-0.246892932793152	N-Benzyloxycarbonylglycine;N-CBZ-glycine ([M-H]-)	3-Carbamoyl-2-phenylpropionic acid ([M-H]-)	Hydroxyphenylacetylglycine (see KEGG C05596); 2-[[2-(4-hydroxyphenyl)acetyl]amino]acetic acid [phenol or hydroxyhetarene] ([M-H]-)
218	208.985791327	C6H6ClO6		ü
219	209.00912	C9H6O6		ü
220	209.012507	C6H10O6S		ü
221	209.02218	C7H10ClO5		ü
223	209.045497722	C10H10O5	C10H10O5	ü	Phytochemicals		210.052774188881	-0.235497150358875	5-Hydroxyferulate ([M-H]-)
224	209.066628761	C7H14O7	C7H14O7	ü	Carbohydrates		210.073905227881	-0.227477810654011	Sedoheptulose;D-altro-Heptulose;D-Sedoheptulose;Volemulose ([M-H]-)	beta-D-Sedoheptulopyranose;beta-D-Sedoheptulose ([M-H]-)	Sedoheptulose (see KEGG C02076); (3S,4R,5R,6R)-1,3,4,5,6,7-hexahydroxyheptan-2-one [ketone] ([M-H]-)
225	209.081888409	C11H14O4	C11H14O4	ü	Phytochemicals		210.089164875881	-0.210689406684728	Sinapyl alcohol;Sinapoyl alcohol ([M-H]-)	Multifidol ([M-H]-)	Sinapyl alcohol (see KEGG C02325); 4-[(E)-3-hydroxyprop-1-enyl]-2,6-dimethoxyphenol [primary alcohol] ([M-H]-)
226	209.118275833	C12H18O3	C12H18O3	ü	Lipids		210.125552299881	-0.201493909731717	(-)-Jasmonic acid;Jasmonic acid;{(1R,2R)-3-Oxo-2-[(Z)pent-2-enyl]cyclopent-2-enyl}acetic acid;Jasmonate ([M-H]-)	Jasmonic acid; (1R,2R)-3-oxo-2-(pent-2Z-enyl)-cyclopentaneacetic acid [Jasmonic acids [FA0202]] ([M-H]-)	(3R,7S)-iso-jasmonic acid; (1R,2S)-3-oxo-2-(2'Z-pentenyl)-cyclopentaneacetic acid [Jasmonic acids [FA0202]] ([M-H]-)	(3S,7R)-iso-jasmonic acid; (1S,2R)-3-oxo-2-(2'Z-pentenyl)-cyclopentaneacetic acid [Jasmonic acids [FA0202]] ([M-H]-)	(3S,7S)-Jasmonic acid; (1S,2S)-3-oxo-2-(pent-2Z-enyl)- cyclopentaneacetic acid [Jasmonic acids [FA0202]] ([M-H]-)
228	211.00126	C5H9O7P		û
231	211.061154286	C10H12O5	C10H12O5	ü	Phytochemicals		212.068430752881	-0.202452029350281	Danielone ([M-H]-)	Vanillactic acid; 2-hydroxy-3-(4-hydroxy-3-methoxy-phenyl)-propanoic acid [secondary alcohol] ([M-H]-)
232	211.09754	C11H16O4		ü
233	211.133943571	C12H20O3	C12H20O3	ü	Lipids		212.141220037881	-0.115861043440092	Cucurbic acid ([M-H]-)	Traumatin;(10E)-12-Oxododecenoic acid ([M-H]-)	12-Oxo-9(Z)-dodecenoic acid ([M-H]-)	10-Hydroxy-3,7-dimethyl-2E,6E-decadienoic acid [Unsaturated fatty acids [FA0103]] ([M-H]-)	12-hydroxy-3Z,6Z-dodecadienoic acid [Hydroxy fatty acids [FA0105]] ([M-H]-)	8-Hydroxy-4,8-dimethyl-4E,9-decadienoic acid [Hydroxy fatty acids [FA0105]] ([M-H]-)	Traumatin; 12-oxo-10E-dodecenoic acid [Oxo fatty acids [FA0106]] ([M-H]-)	12-oxo-10Z-dodecenoic acid [Oxo fatty acids [FA0106]] ([M-H]-)	12-oxo-9Z-dodecenoic acid [Oxo fatty acids [FA0106]] ([M-H]-)	7-oxo-11-Dodecenoic acid [Oxo fatty acids [FA0106]] ([M-H]-)	(+)-7-epi--9,10-dihydrojasmonic acid; (1S,2R)-3-oxo-2-pentyl-cyclopentaneacetic acid [Jasmonic acids [FA0202]] ([M-H]-)	(-)-7-epi--9,10-dihydrojasmonic acid; (1R,2S)-3-oxo-2-pentyl-cyclopentaneacetic acid [Jasmonic acids [FA0202]] ([M-H]-)	(+)-cucurbic acid (see KEGG C08482); {(1R,2S,3S)-3-hydroxy-2-[(2Z)-pent-2-en-1-yl]cyclopentyl}acetic acid [Jasmonic acids [FA0202]] ([M-H]-)	8-oxo-3,7-Dimethyl-6E-octenyl acetate [Fatty alcohols [FA05]] ([M-H]-)
236	212.14048	C10H19N3O2	C10H19N3O2	ü	NM	Drug	213.147756466881	0.139549467396707	Guanadrel ([M-H]-)
238	213.007407059	C5H10O7S		û
239	213.016896	C5H11O7P	C5H11O7P	ü	Nucleotides				R replaced by H in 3'-Phosphomononucleotide ([M-H]-)
240	213.01712	C6H10ClO6	C5H10O7PR	ü	Nucleotides		214.024396466881	0.737725639110317	R replaced by H in 3'-Phosphomononucleotide ([M-H]-)	2-Deoxy-D-ribose 1-phosphate;2-Deoxy-alpha-D-ribose 1-phosphate ([M-H]-)	2-Deoxy-D-ribose 5-phosphate ([M-H]-)	R replaced by H in 5'-Phosphomonoester ([M-H]-)	R replaced by H in Nucleoside 5'-phosphate ([M-H]-)	R replaced by H in 5'-Phosphomononucleotides ([M-H]-)	R replaced by H in 2-Acetyl-1-alkyl-sn-glycero-3-phosphate ([M-H]-)	R replaced by H in Nucleoside phosphate;Nucleoside monophosphate;NMP ([M-H]-)	R replaced by H in 5'-Nucleotide ([M-H]-)	R replaced by H in Mononucleotide ([M-H]-)	R replaced by H in 3'-Ribonucleotide ([M-H]-)	R replaced by H in 5'-Ribonucleotide ([M-H]-)	R replaced by H in Nucleoside 2'-phosphate ([M-H]-)	R replaced by H in Nucleoside 3'-phosphate ([M-H]-)	R replaced by H in 3'-Phosphomononucleotides ([M-H]-)	R replaced by H in 3'-Nucleoside monophosphate ([M-H]-)	1-Deoxy-D-xylulose 5-phosphate ([M-H]-)	5-Deoxyribose-1-phosphate;5-Deoxy-alpha-D-ribose-1-phosphate ([M-H]-)	Deoxyribose 5-phosphate (see KEGG C00673); (3,5-dihydroxyoxolan-2-yl)methoxyphosphonic acid [hemiacetal] ([M-H]-)	1-Deoxy-D-xylulose 5-phosphate (see KEGG C11437); (2,3-dihydroxy-4-oxo-pentoxy)phosphonic acid [ketone] ([M-H]-)	Deoxyribose 1-phosphate (see KEGG C00672); [4-hydroxy-5-(hydroxymethyl)oxolan-2-yl]oxyphosphonic acid [primary alcohol] ([M-H]-)
241	213.04039	C9H10O6	C9H10O6	ü	Phytochemicals		214.047666466881	-0.335951220359993	2-Hydroxy-6-oxonona-2,4-diene-1,9-dioate ([M-H]-)
242	213.0767925	C10H14O5		ü
243	213.113181899	C11H18O4		ü
245	213.99597	C3H9N3O4S2		û
246	214.072063333	C9H13NO5	C9H13NO5	ü	Peptides		215.079339799881	-0.152843899854643	Succinyl proline;Succinyl-L-proline ([M-H]-)
247	214.12369	C14H17NO		ü
249	215.00193	C8H8O5S		ü
250	215.013175	C7H8N2O4S		ü
251	215.017273333	C12H8O2S	C12H8O2S	ü	Phytochemicals				1,2-Dihydroxydibenzothiophene ([M-H]-)	1,2-Dihydroxydibenzothiophene ([M-H]-)
252	215.019679643	C8H8O7	C8H8O7	ü	Phytochemicals		216.026956109881	-0.216182998219802	5-Carboxy-2-oxohept-3-enedioate;5-Oxopent-3-ene-1,2,5-tricarboxylate ([M-H]-)
253	215.03107	C7H8N2O6		û
254	215.032741947	C6H12ClO6	C5H13O7P	ü	Carbohydrates		216.040018413881	0.600053042382445	2-C-Methyl-D-erythritol 4-phosphate ([M-H]-)
255	215.056066667	C9H12O6		ü
256	215.09242	C10H16O5		ü
257	216.051310741	C8H11NO6	C8H11NO6	ü	Phytochemicals		217.058587207881	-0.230811045859551	2-(Hydroxymethyl)-3-(acetamidomethylene)succinate;2-(Acetamidomethylene)-3-(hydroxymethyl)succinate ([M-H]-)
258	216.0876875	C9H15NO5		ü
261	216.96657	C7H6ClN2S2		û
262	216.98118	C7H6O6S	C7H6O6S	ü	Phytochemicals		217.988456466881	-0.241688698601975	5-Sulfosalicylate;Sulfosalicylic acid ([M-H]-)
263	216.990838333	C8H6ClO5		ü
266	217.035331667	C8H10O7		ü
267	217.07172	C9H14O6	C9H14O6	ü	Carbohydrates	Drug	218.078996466881	-0.192099915133103	Triacetin; 1,2,3-triacetyl-glycerol [Triacylglycerols [GL0301]] ([M-H]-)
268	217.10811	C10H18O5	C10H18O5	ü	Lipids		218.115386466881	-0.171380880154884	3-Hydroxysebacic acid; 3-hydroxydecanedioic acid [secondary alcohol] ([M-H]-)	2-hydroxy-decanedioic acid; 2-hydroxy-decanedioic acid [Dicarboxylic acids [FA0117]] ([M-H]-)	3-hydroxy-sebacic acid; 3-hydroxy-decanedioic acid [Dicarboxylic acids [FA0117]] ([M-H]-)
271	217.98609	C7H5ClNO5	C6H6NO6P	ü	NM		218.993366466881	0.426280965805817	4-Nitrophenyl phosphate ([M-H]-)
273	218.04582	C11H9NO4	C11H9NO4	ü	Phytochemicals		219.053096466881	-0.281155442555347	5-Hydroxyindolepyruvate ([M-H]-)
274	218.057160851	C10H9N3O3		û
275	218.066964545	C8H13NO6	C8H13NO6	ü	Peptides		219.074241011881	-0.21152754205775	O-Succinyl-L-homoserine ([M-H]-)	O-Succinylhomoserine ([M-H]-)
276	218.103352083	C9H17NO5	C9H17NO5	ü	Lipids		219.110628549881	-0.202188038750697	Pantothenate;Pantothenic acid;(R)-Pantothenate ([M-H]-)
279	219.014588333	C7H8O8	C7H8O8	ü	Lipids				4-Carboxy-4-hydroxy-2-oxoadipate;4-Hydroxy-4-carboxymethyl-2-oxoglutarate;2-Hydroxy-4-oxobutane-1,2,4-tricarboxylate ([M-H]-)
280	219.029852	C11H8O5	C11H8O5	ü	Phytochemicals		220.037128466881	-0.204937722335905	(3E)-4-(2-Carboxyphenyl)-2-oxobut-3-enoate;trans-2'-Carboxybenzalpyruvate ([M-H]-)	(3Z)-4-(2-Carboxyphenyl)-2-oxobut-3-enoate;cis-2'-Carboxybenzalpyruvate ([M-H]-)	3-[6-(Carboxymethylene)cyclohexa-2,4-dien-1-ylidene]-2-oxopropanate ([M-H]-)
281	219.050977196	C8H12O7	C8H12O7	ü	Phytochemicals		220.058253662881	-0.223961014135031	(R)-(Homo)2-citrate ([M-H]-)
283	220.06144	C11H11NO4	C11H11NO4	ü	Phytochemicals		221.068716466881	-0.415197269375128	6-Hydroxyindolelactate ([M-H]-)
284	220.0826	C8H15NO6	C8H15NO6	ü	AminoSugars		221.089876466881	-0.27597051741256	N-Acetyl-D-glucosamine;N-Acetylchitosamine;2-Acetamido-2-deoxy-D-glucose;GlcNAc ([M-H]-)	N-Acetyl-D-galactosamine;N-Acetyl-D-chondrosamine;2-Acetamido-2-deoxy-D-galactose ([M-H]-)	R replaced by H in N-Acetyl-beta-D-galactosaminide ([M-H]-)	N-Acetylhexosamine ([M-H]-)	R replaced by H in N-Acetyl-D-galactosaminide ([M-H]-)	N-Acetyl-D-hexosamine ([M-H]-)	R replaced by H in N-Acetyl-D-glucosaminide ([M-H]-)	N-Acetyl-beta-D-glucosamine ([M-H]-)	R replaced by H in N-Acetyl-beta-D-hexosaminide ([M-H]-)	R replaced by H in N-Acetyl-alpha-D-glucosaminide ([M-H]-)	R replaced by H in N-Acetyl-alpha-D-galactosaminide ([M-H]-)	R replaced by H in N-Acetyl-beta-D-galactosaminyl-R;N-Acetyl-D-galactosaminyl-R ([M-H]-)	R replaced by H in N-Acetyl-beta-D-glucosaminyl-glycopeptide ([M-H]-)	N-Acetyl-beta-D-galactosamine ([M-H]-)	N-Acetylgalactosamine (see KEGG C01074); N-(2,4,5-trihydroxy-6-hydroxymethyl-tetrahydro-pyran-3-yl)-acetamide [hemiacetal] ([M-H]-)	N-Acetyl-D-glucosamine (see KEGG C00140); N-[(3R,4R,5S,6R)-2,4,5-trihydroxy-6-(hydroxymethyl)oxan-3-yl]acetamide [hemiacetal] ([M-H]-)	Beta-N-Acetylglucosamine; N-[(2R,3R,4R,5S,6R)-2,4,5-trihydroxy-6-(hydroxymethyl)oxan-3-yl]acetamide [hemiacetal] ([M-H]-)	N-Acetyl-b-D-galactosamine (see KEGG C01132); 2-(acetylamino)-2-deoxy-b-D-galactopyranose [hemiacetal] ([M-H]-)	N-Acetylmannosamine (see KEGG C00645); N-[2,4,5-trihydroxy-6-(hydroxymethyl)oxan-3-yl]acetamide [hemiacetal] ([M-H]-)	N-Acetyl-D-mannosamine (see KEGG C00645); N-[(2S,3R,4S,5R)-3,4,5,6-tetrahydroxy-1-oxohexan-2-yl]acetamide [aldehyde] ([M-H]-)
288	221.027748049	C11H10O3S		ü
289	221.030242353	C7H10O8		û
290	221.045505	C11H10O5	C11H10O5	ü	Phytochemicals		222.052781466881	-0.189787252225104	2-Succinylbenzoate;o-Succinylbenzoate;Succinylbenzoate ([M-H]-)	Sphagnum acid ([M-H]-)	6-(2-Methoxyvinyl)benzo[1,3]dioxole-5-carboxylic acid ([M-H]-)	2-Hydroxy-7-hydroxymethylchromene-2-carboxylate ([M-H]-)	2-Hydroxy-4-hydroxymethylbenzalpyruvate ([M-H]-)	Fraxidin;8-Hydroxy-6,7-dimethoxy-2H-1-benzopyran-2-one ([M-H]-)	Isofraxidin;7-Hydroxy-6,8-dimethoxy-2H-1-benzopyran-2-one ([M-H]-)
291	221.066627653	C8H14O7	C8H14O7	ü	Carbohydrates		222.073904119881	-0.220141861755618	6-Acetyl-D-glucose ([M-H]-)	Ethyl glucuronide; (2S,3S,4S,5R)-6-ethoxy-3,4,5-trihydroxyoxane-2-carboxylic acid [acetal] ([M-H]-)
292	221.103013455	C9H18O6		ü
293	221.98997	C6H9NO4S2		ü
294	222.018966667	C5H9N3O5S		û
296	222.99494	C6H8ClN2O3S		ü
297	223.024773704	C10H8O6		ü
298	223.02810598	C7H12O6S		ü
300	223.045892389	C7H12O8		û
302	223.061155789	C11H12O5	C11H12O5	ü	Phytochemicals		224.068432255881	-0.184822672793387	Sinapate;Sinapic acid;3,5-Dimethoxy-4-hydroxycinnamic acid ([M-H]-)
303	223.064527931	C8H16O5S		ü
304	223.082298696	C8H16O7		ü
305	223.0975425	C12H16O4	C12H16O4	ü	Phytochemicals		224.104818966881	-0.179403495696289	Aspidinol ([M-H]-)
306	223.133927778	C13H20O3	C13H20O3	ü	Phytochemicals		224.141204244881	-0.180408239238686	Vomifoliol;(6S,9R)-6-hydroxy-3-oxo-alpha-ionol ([M-H]-)	Methyl jasmonate;(-)-Methyl jasmonate ([M-H]-)	(+)-7-Isomethyljasmonate ([M-H]-)	Methyl jasmonate (see KEGG C11512); methyl 2-((1R,2R)-3-oxo-2-pent-2Z-enyl)cyclopentyl)acetate [Jasmonic acids [FA0202]] ([M-H]-)	methyl (+)-7-isojasmonate; methyl {(1R,2S)-3-oxo-2-[(2Z)-pent-2-en-1-yl]cyclopentyl}acetate [Jasmonic acids [FA0202]] ([M-H]-)
309	225.00404	C9H6O7		ü
310	225.00737	C6H10O7S		û
311	225.040376	C10H10O6	C10H10O6	ü	Phytochemicals		226.047652466881	-0.380248116007165	Chorismate;Chorismic acid ([M-H]-)	Isochorismate;Isochorismic acid ([M-H]-)	Chorismate (see KEGG C00251); (3R,4R)-4-hydroxy-3-(3-hydroxy-3-oxoprop-1-en-2-yl)oxycyclohexa-1,5-diene-1-carboxylic acid [enol ether] ([M-H]-)	Prephenate (see KEGG C00254); 4-hydroxy-1-(3-hydroxy-2,3-dioxopropyl)cyclohexa-2,5-diene-1-carboxylic acid [ketone] ([M-H]-)
312	225.05169	C9H10N2O5	C9H10N2O5	ü	Peptides		226.058966466881	-0.0220446200685669	3-Nitrotyrosine; (2S)-2-amino-3-(4-hydroxy-3-nitro-phenyl)propanoic acid [phenol or hydroxyhetarene] ([M-H]-)
313	225.061560833	C7H14O8		û
314	225.076818571	C11H14O5	C11H14O5	ü	Phytochemicals		226.084095037881	-0.126662973122083	Genipin ([M-H]-)
315	225.113187778	C12H18O4	C12H18O4	ü	Lipids		226.120464244881	-0.199058169175232	Tuberonic acid; (1R,2S)-3-oxo-2-(5'-hydroxy-2'Z-pentenyl)-cyclopentaneacetic acid [Jasmonic acids [FA0202]] ([M-H]-)	12-hydroxyjasmonic acid; {(1R,2R)-2-[(2Z)-5-hydroxypent-2-en-1-yl]-3-oxocyclopentyl}acetic acid [Jasmonic acids [FA0202]] ([M-H]-)
316	225.149655	C13H22O3		ü
322	226.996359115	C6H8ClO7		û
323	227.00536	C6H12O5S2		ü
324	227.017305	C13H8O2S		û
325	227.019695	C9H8O7		ü
326	227.02306	C6H12O7S		û
327	227.056058333	C10H12O6	C9H10N2O5	ü	Peptides		228.063334799881	0.515248885500982	O18 isotope of 3-Nitrotyrosine; (2S)-2-amino-3-(4-hydroxy-3-nitro-phenyl)propanoic acid [phenol or hydroxyhetarene] ([M-H]-)
328	227.071321019	C14H12O3	C14H12O3	ü	Phytochemicals		228.078597485881	-0.205916091798536	3,4',5-Trihydroxystilbene;Resveratrol ([M-H]-)	Trioxsalen;Trioxysalen;4,8,5'-Trimethylpsoralen ([M-H]-)	Xanthyletin ([M-H]-)	5,6-Dehydrokawain ([M-H]-)	2-Hydroxy-4-methoxybenzophenone;Oxybenzone ([M-H]-)	Benzyl parahydroxybenzoate;Benzylparaben;Benzyl 4-hydroxybenzoate ([M-H]-)	3,4-Dihydro-8,9-dihydroxy-1(2H)-anthracenone ([M-H]-)	Resveratrol (see KEGG C03582); 5-[2-(4-hydroxyphenyl)ethenyl]benzene-1,3-diol [phenol or hydroxyhetarene] ([M-H]-)	Resveratrol (see KEGG C03582) [Diphenyl ethers, biphenyls, dibenzyls and stilbenes [PK1309]] ([M-H]-)
329	227.07484	C11H16O3S		ü
330	227.092451639	C11H16O5	C11H16O5	ü	Lipids		228.099728105881	-0.200381116452517	Depdecin; 2R,9R-dihydroxy-3S,4S,7S,8S-diepoxy-5E,10-undecadien-1-ol [Fatty alcohols [FA05]] ([M-H]-)
331	227.12887	C12H20O4	C12H20O4	ü	Lipids		228.136146466881	-0.0557074007490435	Traumatic acid;(2E)-Dodecenedioic acid;Dodec-2-enedioic acid ([M-H]-)	9,12-dioxo-dodecanoic acid [Oxo fatty acids [FA0106]] ([M-H]-)	Traumatic acid (see KEGG C16308); 2E-dodecenedioic acid [Dicarboxylic acids [FA0117]] ([M-H]-)	2Z-Dodecenedioic acid [Dicarboxylic acids [FA0117]] ([M-H]-)	(-)-11-hydroxy-9,10-dihydrojasmonic acid; [(1R,2R)-2-(4-hydroxypentyl)-3-oxocyclopentyl]acetic acid [Jasmonic acids [FA0202]] ([M-H]-)	(-)-12-hydroxy-9,10-dihydrojasmonic acid; [(1R,2R)-2-(5-hydroxypentyl)-3-oxocyclopentyl]acetic acid [Jasmonic acids [FA0202]] ([M-H]-)
332	227.20162	C14H28O2	C14H28O2	ü	Lipids		228.208896466881	-0.148195241751554	Tetradecanoic acid;Tetradecanoate;Myristic acid ([M-H]-)	2,6,10-Trimethylundecanoic acid; 2,6,10-trimethylundecanoic acid [carboxylic acid] ([M-H]-)	Myristic acid (see KEGG C06424); tetradecanoic acid [Straight chain fatty acids [FA0101]] ([M-H]-)	(+)-Isomyristic acid; 12-methyl-tridecanoic acid [Branched fatty acids [FA0102]] ([M-H]-)	2,6-dimethyl-dodecanoic acid [Branched fatty acids [FA0102]] ([M-H]-)	4,8-dimethyl-dodecanoic acid [Branched fatty acids [FA0102]] ([M-H]-)	2-methyl-tridecanoic acid [Branched fatty acids [FA0102]] ([M-H]-)	4-methyl-tridecanoic acid [Branched fatty acids [FA0102]] ([M-H]-)	2-ethyl-dodecanoic acid [Branched fatty acids [FA0102]] ([M-H]-)	9-methyl-tridecanoic acid [Branched fatty acids [FA0102]] ([M-H]-)	6-ethyl-dodecanoic acid [Branched fatty acids [FA0102]] ([M-H]-)	2,4-dimethyl-dodecanoic acid [Branched fatty acids [FA0102]] ([M-H]-)	2,5-dimethyl-dodecanoic acid [Branched fatty acids [FA0102]] ([M-H]-)	11-methyl-tridecanoic acid [Branched fatty acids [FA0102]] ([M-H]-)	3-methyl-tridecanoic acid [Branched fatty acids [FA0102]] ([M-H]-)	2,4,6,8-tetramethyl-decanoic acid [Branched fatty acids [FA0102]] ([M-H]-)	2,6,10-trimethyl-undecanoic acid; 2,6,10-trimethyl-undecanoic acid [Branched fatty acids [FA0102]] ([M-H]-)	Dodecyl acetate [Fatty alcohols [FA05]] ([M-H]-)
333	227.99728	C8H7NO5S		ü
335	228.05135	C9H11NO6	C9H11NO6	ü	Phytochemicals		229.058626466881	-0.0465159666311139	4-(L-Alanin-3-yl)-2-hydroxy-cis,cis-muconate 6-semialdehyde ([M-H]-)	4,5-seco-Dopa ([M-H]-)	5-(L-alanin-3-yl)-2-hydroxy-cis,cis-muconate 6-semialdehyde (see KEGG C04797); (2E,4Z,7S)-7-amino-5-formyl-2-hydroxyocta-2,4-dienedioic acid [Dicarboxylic acids [FA0117]] ([M-H]-)
337	228.087695106	C10H15NO5		ü
339	228.966635714	C8H6ClN2S2		û
341	228.993405849	C8H10N2S3		û
342	229.011831111	C5H11O8P	C5H11O8P	ü	Carbohydrates				D-Ribose 5-phosphate;Ribose 5-phosphate ([M-H]-)
343	229.035327037	C9H10O7		ü
344	229.071719697	C10H14O6		ü
345	229.09598	C7H18ClN2O4		û
346	229.09823	C13H14N2O2		ü
347	229.108094835	C11H18O5		ü
349	230.012819292	C8H9NO5S		ü
351	230.066963793	C9H13NO6	C9H13NO6	ü	Phytochemicals		231.074240259881	-0.203763148860142	N-Acetyl-L-2-amino-6-oxopimelate;L-2-Acetamido-6-oxoheptanedioate;L-2-Acetamido-6-oxopimelate ([M-H]-)	N2-Succinyl-L-glutamic acid 5-semialdehyde (see KEGG C05932); 2-(3-carboxypropanoylamino)-5-oxo-pentanoic acid [aldehyde] ([M-H]-)
354	230.982293889	C8H8ClN2S2		û
356	230.990319286	C7H8N2O3S2		ü
358	231.050987083	C9H12O7		ü
359	231.0873925	C10H16O6		ü
360	231.102620476	C14H16O3	C14H16O3	ü	Phytochemicals		232.109896942881	-0.205228823914195	Kavapyrone ([M-H]-)	Mexicanin E ([M-H]-)
361	232.046235	C8H11NO7		ü
362	232.082613667	C9H15NO6		ü
365	232.996	C9H6N4S2		û
367	233.006742333	C4H11O9P		û
368	233.012485	C8H10O6S		ü
369	233.01968	C13H10ClS		û
370	233.023722927	C7H10N2O5S		ü
371	233.030243366	C8H10O8		ü
372	233.04554	C12H10O5	C12H10O5	ü	Phytochemicals		234.052816466881	-0.0298294445530344	2-Hydroxy-6-oxo-6-(2-hydroxyphenyl)-hexa-2,4-dienoate ([M-H]-)
373	233.066630588	C9H14O7	C9H14O7	ü	Phytochemicals		234.073907054881	-0.196214356686273	(R)-(Homo)3-citrate ([M-H]-)
374	233.085258333	C10H18O4S		ü
376	233.956805	C6H5ClN3OS2		û
377	234.00775	C7H9NO6S		ü
378	234.06193	C8H13NO7	C8H13NO7	ü	AminoSugars		235.069206466881	0.0201154924187214	N-Acetylgalactosaminate ([M-H]-)
380	234.098253333	C9H17NO6		ü
383	235.02815	C8H12O6S		ü
384	235.043402791	C12H12O3S		ü
385	235.045891828	C8H12O8		ü
386	235.061176	C12H12O5	C12H12O5	ü	Phytochemicals		236.068452466881	-0.0894054874356329	5,6,7-Trimethoxycoumarin ([M-H]-)
387	235.082283929	C9H16O7		ü
388	235.11867	C10H20O6		ü
390	235.96679	C10H7NS3		û
391	236.02342	C7H11NO6S		ü
392	236.056410968	C11H11NO5		ü
394	237.0074044	C7H10O7S		ü
395	237.02581	C11H10ClN2S		û
396	237.040416505	C11H10O6		ü
397	237.043786863	C8H14O6S		ü
398	237.061548053	C8H14O8	C8H14O8	ü	Carbohydrates		238.068824519881	-0.180904829815067	3-Deoxy-D-manno-octulosonate;KDO;2-Dehydro-3-deoxy-D-octonate;3-Deoxy-D-manno-2-octulosonate;3-Deoxyoctulosonic acid ([M-H]-)
399	237.07025	C11H14N2O2S		ü
401	237.097933578	C9H18O7		ü
403	237.996133333	C5H9N3O4S2		û
404	238.072053551	C11H13NO5		ü
406	239.01971	C10H8O7		ü
407	239.022795116	C10H8ClN2O3		û
408	239.023113	C7H12O7S		ü
413	239.04542	C5H12N4O5S		û
414	239.056068857	C11H12O6	C11H12O6	ü	Phytochemicals		240.063345323881	-0.178946801909954	(1R,6R)-6-Hydroxy-2-succinylcyclohexa-2,4-diene-1-carboxylate;(1R,6R)-2-Succinyl-6-hydroxy-2,4-cyclohexadiene-1-carboxylate;SHCHC ([M-H]-)
415	239.0593975	C8H16O6S		ü
416	239.077196018	C8H16O8		ü
417	239.092486667	C12H16O5	C12H16O5	ü	Lipids		240.099763133881	-0.0438200260074588	3-carboxy-4-methyl-5-propyl-2-furanpropanoic acid [Heterocyclic fatty acids [FA0115]] ([M-H]-)
418	239.128846	C13H20O4		ü
419	240.051315	C10H11NO6	C10H11NO6	ü	Peptides		241.058591466881	-0.189992831374828	N-(2,3-Dihydroxybenzoyl)-L-serine;2,3-Dihydroxy-N-benzoyl-L-serine ([M-H]-)
422	240.96677	C9H6ClN2S2		û
423	241.002354286	C6H10O8S		û
424	241.012012478	C7H10ClO7	C6H11O8P	ü	Carbohydrates		242.019288944881	0.560165568613414	D-myo-Inositol 1,2-cyclic phosphate;1D-myo-Inositol 1,2-cyclic phosphate ([M-H]-)	Inositol cyclic phosphate (see KEGG C04299); 8-hydroxy-8-oxo-7,9-dioxa-8$l^{5}-phosphabicyclo[4.3.0]nonane-2,3,4,5-tetrol [secondary alcohol] ([M-H]-)
425	241.035337377	C10H10O7		ü
426	241.04602	C12H14ClOS		ü
427	241.04659	C9H10N2O6		ü
428	241.05398	C11H14O4S		ü
430	241.071724468	C11H14O6		ü
431	241.1081175	C12H18O5		ü
432	241.14458	C13H22O4		ü
433	241.217287143	C15H30O2	C15H30O2	ü	Lipids		242.224563609881	-0.068781716274979	Pentadecanoic acid;Pentadecylic acid;n-Pentadecanoic acid ([M-H]-)	Pentadecanoic acid; Pentadecanoic acid [carboxylic acid] ([M-H]-)	Pentadecylic acid (see KEGG C16537); pentadecanoic acid [Straight chain fatty acids [FA0101]] ([M-H]-)	(+)-12-methyl myristic acid; 12-methyl-tetradecanoic acid [Branched fatty acids [FA0102]] ([M-H]-)	Isopentadecylic acid; 13-methyl-tetradecanoic acid [Branched fatty acids [FA0102]] ([M-H]-)	4,12-dimethyl-tridecanoic acid [Branched fatty acids [FA0102]] ([M-H]-)	2-methyl-tetradecanoic acid [Branched fatty acids [FA0102]] ([M-H]-)	3-methyl-tetradecanoic acid [Branched fatty acids [FA0102]] ([M-H]-)	11-methyl-tetradecanoic acid [Branched fatty acids [FA0102]] ([M-H]-)	3,7,11-trimethyl-dodecanoic acid [Branched fatty acids [FA0102]] ([M-H]-)	13:0(12Me,12Me); 12,12-dimethyl-tridecanoic acid [Branched fatty acids [FA0102]] ([M-H]-)	10R-Methyldodecyl acetate [Fatty alcohols [FA05]] ([M-H]-)	Tridecyl acetate [Fatty alcohols [FA05]] ([M-H]-)
434	242.066969823	C10H13NO6		ü
435	242.176146667	C13H25NO3	C13H25NO3	ü	AminoSugars		243.183423133881	-0.0847784940100929	N-Undecanoylglycine [carboxylic acid] ([M-H]-)
436	242.9725525	C8H8N2OS3		û
437	242.982312727	C9H8ClN2S2		û
438	242.99126	C5H9O9P		û
439	242.9968	C9H8O6S		ü
441	243.009062245	C9H12N2S3		û
442	243.017967105	C6H12O8S		û
443	243.0274875	C6H13O8P	C6H13O8P	ü	Carbohydrates				L-Fuculose 1-phosphate ([M-H]-)
444	243.029945	C13H8O5	C13H8O5	ü	Phytochemicals		244.037221466881	0.197969517707462	Gentisein;1,3,7-Trihydroxyxanthone ([M-H]-)	1,3,5-Trihydroxyxanthone ([M-H]-)
445	243.03662	C7H16O5S2		û
446	243.050986122	C10H12O7		ü
447	243.06222125	C9H12N2O6	C9H12N2O6	ü	Nucleotides		244.069497716881	-0.157963170094313	Uridine ([M-H]-)	Spongouridine ([M-H]-)	Uridine (see KEGG C00299); 1-b-D-ribofuranosyl-uracil [primary alcohol] ([M-H]-)	Pseudouridine (see KEGG C02067); 5-b-D-ribofuranosyl-2,4(1H,3H)-Pyrimidinedione [primary alcohol] ([M-H]-)
448	243.064052308	C7H17O7P		û
449	243.066250435	C14H12O4	C14H12O4	ü	Phytochemicals		244.073526901881	-0.131491718583713	3,3',4'5-Tetrahydroxystilbene;Piceatannol ([M-H]-)	Eriobofuran ([M-H]-)	Fulvoplumierin ([M-H]-)	Oxyresveratrol ([M-H]-)	Methylstyrylpyron ([M-H]-)	2,2'-Dihydroxy-4-methoxybenzophenone;Dioxybenzone ([M-H]-)	3,3',4'5-Tetrahydroxystilbene (see KEGG C05901); 4-[2-(3,5-dihydroxyphenyl)ethenyl]benzene-1,2-diol [phenol or hydroxyhetarene] ([M-H]-)	Piceatannol (see KEGG C05901) [Diphenyl ethers, biphenyls, dibenzyls and stilbenes [PK1309]] ([M-H]-)	Oxyresveratrol (see KEGG C10273) [Diphenyl ethers, biphenyls, dibenzyls and stilbenes [PK1309]] ([M-H]-)
451	243.087366585	C11H16O6		ü
453	243.123763846	C12H20O5		ü
455	244.00178	C9H7ClNO5		ü
456	244.022734762	C5H12NO8P		û
457	244.02849	C9H11NO5S		ü
458	244.046213333	C9H11NO7		ü
459	244.06153	C13H11NO4	C13H11NO4	ü	Phytochemicals		245.068806466881	-0.00560886831535061	Haplopine;Heliparvifoline ([M-H]-)
460	244.082621739	C10H15NO6		ü
462	244.961540909	C8H6ClN2OS2		û
463	244.9633	C7H10Cl2OS2		ü
464	244.97613	C8H6O7S		ü
465	244.978861667	C7H7N2O4PS		ü
466	245.005955	C8H10N2O3S2		ü
467	245.012605	C9H10O6S		ü
470	245.027851923	C13H10O3S		ü
471	245.030250769	C9H10O8		ü
472	245.033627714	C6H14O8S		û
475	245.043128938	C6H15O8P	C6H15O8P	ü	Lipids				Glycerophosphoglycerol ([M-H]-)
476	245.0456025	C13H10O5	C13H10O5	ü	Phytochemicals		246.052878966881	0.226685892063584	Isopimpinellin;5,8-Dimethoxypsoralen ([M-H]-)	Pimpinellin ([M-H]-)
477	245.066633571	C10H14O7	C9H12N2O6	ü	Nucleotides		246.073910037881	0.520448986312988	O18 isotope of Uridine ([M-H]-)	O18 isotope of Spongouridine ([M-H]-)	O18 isotope of Uridine (see KEGG C00299); 1-b-D-ribofuranosyl-uracil [primary alcohol] ([M-H]-)	O18 isotope of Pseudouridine (see KEGG C02067); 5-b-D-ribofuranosyl-2,4(1H,3H)-Pyrimidinedione [primary alcohol] ([M-H]-)
478	245.081894881	C14H14O4	C14H14O4	ü	Phytochemicals		246.089171347881	-0.153333803020237	Columbianetin ([M-H]-)	Marmesin;(+)-Marmesin ([M-H]-)	Nodakenetin ([M-H]-)	Torachrysone ([M-H]-)
479	245.103035	C11H18O6		ü
481	246.007745	C8H9NO6S		ü
485	246.06194	C9H13NO7	C9H13NO7	ü	AminoSugars		247.069216466881	0.0597746688561442	N-Succinyl-L-glutamate;(2S)-2-(3-Carboxypropanoylamino)pentanedioic acid ([M-H]-)
486	246.085245	C8H17N5S2	C14H14O4	ü	Phytochemicals				C13 isotope of Columbianetin ([M-H]-)
487	246.098266667	C10H17NO6	C10H17NO6	ü	AminoSugars		247.105543133881	-0.179332628470066	Linamarin ([M-H]-)
488	246.96758	C7H8N2O2S3		ü
489	246.9771945	C8H8ClN2OS2		û
490	246.98375	C8H9O5PS		ü
491	246.98521	C7H8N2O4S2		ü
492	247.009529	C8H8O9		û
493	247.01958	C9H13O4PS		ü
494	247.022405	C5H13O9P		û
495	247.024778205	C12H8O6		ü
496	247.028145135	C9H12O6S		ü
498	247.03938	C8H12N2O5S		ü
499	247.040366279	C9H16N2S3		û
500	247.043423333	C13H12O3S		ü
501	247.045903523	C9H12O8		ü
502	247.047367647	C10H8N4O4	C6H15O8P	ü	Lipids				O18 isotope of Glycerophosphoglycerol ([M-H]-)
503	247.082301818	C10H16O7		ü
504	247.09753	C14H16O4	C14H16O4	ü	Phytochemicals		248.104806466881	-0.212565779199062	Prenyl caffeate ([M-H]-)	Pyriculol ([M-H]-)
505	247.11872	C11H20O6		ü
507	248.02006	C11H7NO6		ü
510	249.000880727	C7H10N2O4S2		ü
511	249.007385	C8H10O7S	C8H10O7S	ü	Phytochemicals		250.014661466881	-0.249750580681096	3,4-Dihydroxyphenylglycol O-sulfate; 1-hydroxy-4-(2-hydroxy-1-sulfooxy-ethyl)-2-methoxy-benzene [primary alcohol] ([M-H]-)
512	249.0404625	C12H10O6	C12H10O6	ü	Phytochemicals		250.047738966881	0.0037295986832523	2-Hydroxy-6-oxo-6-(2-hydroxyphenoxy)-hexa-2,4-dienoate ([M-H]-)
513	249.04383	C9H14O6S		ü
514	249.05506	C8H14N2O5S	C8H14N2O5S	ü	Peptides		250.062336466881	-0.0244462369194182	gamma-L-Glutamyl-L-cysteine;L-gamma-Glutamylcysteine;5-L-Glutamyl-L-cysteine;gamma-Glutamylcysteine ([M-H]-)
515	249.059062143	C13H14O3S		ü
516	249.061552124	C9H14O8		ü
517	249.080183636	C10H18O5S	C10H18O5S	ü	Lipids		250.087460102881	-0.138795381109648	2-(5'-Methylthio)pentylmalic acid;2-(5'-Methylthio)pentylmalate ([M-H]-)
518	249.097903333	C10H18O7		ü
519	249.113202857	C14H18O4	C14H18O4	ü	Phytochemicals		250.120479323881	-0.11934983239572	Methylripariochromene A ([M-H]-)	Di-n-propylphthalate ([M-H]-)	Ubiquinone Q1 (see KEGG C00399); 2,3-dimethoxy-5-methyl-6-(3-methylbut-2-enyl)cyclohexa-2,5-diene-1,4-dione [ketone] ([M-H]-)
520	249.152995	C12H26O3S		û
521	249.951698889	C6H5ClN3O2S2		û
523	250.000273333	C11H9NO2S2		ü
524	250.00418	C8H10ClNO4P		ü
525	250.01355	C9H13ClNOS2		ü
526	250.072072941	C12H13NO5	C12H13NO5	ü	AminoSugars		251.079349407881	-0.0924197921774218	N-Feruloylglycine ([M-H]-)
528	250.0932	C9H17NO7	C9H17NO7	ü	AminoSugars		251.100476466881	-0.101642143790894	Muramic acid;2-Amino-3-O-D-1-carboxyethyl-2-deoxy-D-glucose;3-O-alpha-Carboxyethyl-D-glucosamine ([M-H]-)
531	251.00191	C11H8O5S		ü
533	251.019709	C11H8O7		ü
534	251.023074444	C8H12O7S		ü
535	251.03433	C7H12N2O6S		û
537	251.056071636	C12H12O6		ü
538	251.059447843	C9H16O6S	C8H14N2O5S	ü	Peptides		252.066724309881	0.539207355674584	O18 isotope of gamma-L-Glutamyl-L-cysteine;L-gamma-Glutamylcysteine;5-L-Glutamyl-L-cysteine;gamma-Glutamylcysteine ([M-H]-)
539	251.077201947	C9H16O8		ü
540	251.09248625	C13H16O5		ü
541	251.113590536	C10H20O7		ü
542	251.99254	C8H11ClNO2S2		ü
544	252.051319818	C11H11NO6	C11H11NO6	ü	Phytochemicals		253.058596284881	-0.161832237314646	N-Pyruvoyl-5-methoxy-3-hydroxyanthranilate;N-Pyruvoyl-5-methoxy-3-hydroxyanthranilic acid ([M-H]-)
546	252.950943333	C5H7N2O4PS2		û
550	252.97565	C7H6ClO8		û
553	253.035375	C11H10O7		ü
554	253.038719107	C8H14O7S		ü
555	253.071727451	C12H14O6		ü
556	253.074841875	C12H14ClN2O2		ü
557	253.092851622	C9H18O8	C9H18O8	ü	Carbohydrates		254.100128088881	-0.155851335768113	3-beta-D-Galactosyl-sn-glycerol;Galactosylglycerol ([M-H]-)	Galactosylglycerol (see KEGG C05401); (2R,3R,4S,5R,6R)-2-[(2R)-2,3-dihydroxypropoxy]-6-(hydroxymethyl)oxane-3,4,5-triol [acetal] ([M-H]-)
558	253.108105	C13H18O5	C13H18O5	ü	Lipids		254.115381466881	-0.166759491942628	methyl 4-[2-(2-formyl-vinyl)-3-hydroxy-5-oxo-cyclopentyl]-butanoate [Hydroxy fatty acids [FA0105]] ([M-H]-)
559	253.14448	C14H22O4		ü
560	253.2172975	C16H30O2	C16H30O2	ü	Lipids		254.224573966881	-0.0246205099675172	(9Z)-Hexadecenoic acid;Palmitoleic acid;cis-9-Hexadecenoic acid ([M-H]-)	Palmitoleic acid (see KEGG C08362); (9Z)-hexadec-9-enoic acid [carboxylic acid] ([M-H]-)	Trans-Hexa-dec-2-enoic acid; (2E)-hexadec-2-enoic acid [carboxylic acid] ([M-H]-)	Palmitelaidic acid; (E)-hexadec-9-enoic acid [carboxylic acid] ([M-H]-)	2,4-dimethyl-2E-tetradecenoic acid [Branched fatty acids [FA0102]] ([M-H]-)	14-methyl-4-pentadecenoic acid [Branched fatty acids [FA0102]] ([M-H]-)	2-hexyl-2-decenoic acid [Branched fatty acids [FA0102]] ([M-H]-)	6-isopentyl-9-methyl-5-decenoic acid [Branched fatty acids [FA0102]] ([M-H]-)	Gaidic acid; 2-hexadecenoic acid [Unsaturated fatty acids [FA0103]] ([M-H]-)	7-palmitoleic acid; 7-hexadecenoic acid [Unsaturated fatty acids [FA0103]] ([M-H]-)	cis-9-palmitoleic acid (see KEGG C08362); 9Z-hexadecenoic acid [Unsaturated fatty acids [FA0103]] ([M-H]-)	trans-9-palmitoleic acid (see KEGG C08362); 9E-hexadecenoic acid [Unsaturated fatty acids [FA0103]] ([M-H]-)	cis-10-palmitoleic acid; 10Z-hexadecenoic acid [Unsaturated fatty acids [FA0103]] ([M-H]-)	10-hexadecenoic acid [Unsaturated fatty acids [FA0103]] ([M-H]-)	11-hexadecenoic acid [Unsaturated fatty acids [FA0103]] ([M-H]-)	cis-Palmitvaccenic acid; 11Z-hexadecenoic acid [Unsaturated fatty acids [FA0103]] ([M-H]-)	13-hexadecenoic acid [Unsaturated fatty acids [FA0103]] ([M-H]-)	13Z-hexadecenoic acid [Unsaturated fatty acids [FA0103]] ([M-H]-)	2Z-hexadecenoic acid [Unsaturated fatty acids [FA0103]] ([M-H]-)	3E-hexadecenoic acid [Unsaturated fatty acids [FA0103]] ([M-H]-)	Sapienic acid; 6Z-hexadecenoic acid [Unsaturated fatty acids [FA0103]] ([M-H]-)	hexadec-7Z-enoic acid; 7Z-hexadecenoic acid [Unsaturated fatty acids [FA0103]] ([M-H]-)	Hypogeic acid; 7E-hexadecenoic acid [Unsaturated fatty acids [FA0103]] ([M-H]-)	16:1(5Z); 5Z-hexadecenoic acid [Unsaturated fatty acids [FA0103]] ([M-H]-)	15:1(4)(13Me); 13-methyl-4-pentadecenoic acid [Unsaturated fatty acids [FA0103]] ([M-H]-)	16:1(4); 4-hexadecenoic acid [Unsaturated fatty acids [FA0103]] ([M-H]-)	10E-Tetradecenyl acetate [Fatty alcohols [FA05]] ([M-H]-)	11E-Tetradecenyl acetate [Fatty alcohols [FA05]] ([M-H]-)	12E-Tetradecenyl acetate [Fatty alcohols [FA05]] ([M-H]-)	3E-Tetradecenyl acetate [Fatty alcohols [FA05]] ([M-H]-)	5E-Tetradecenyl acetate [Fatty alcohols [FA05]] ([M-H]-)	6E-Tetradecenyl acetate [Fatty alcohols [FA05]] ([M-H]-)	7E-Tetradecenyl acetate [Fatty alcohols [FA05]] ([M-H]-)	8E-Tetradecenyl acetate [Fatty alcohols [FA05]] ([M-H]-)	9E-Tetradecenyl acetate [Fatty alcohols [FA05]] ([M-H]-)	10Z-Tetradecenyl acetate [Fatty alcohols [FA05]] ([M-H]-)	11Z-Tetradecenyl acetate [Fatty alcohols [FA05]] ([M-H]-)	12Z-Tetradecenyl acetate [Fatty alcohols [FA05]] ([M-H]-)	3Z-Tetradecenyl acetate [Fatty alcohols [FA05]] ([M-H]-)	5Z-Tetradecenyl acetate [Fatty alcohols [FA05]] ([M-H]-)	6Z-Tetradecenyl acetate [Fatty alcohols [FA05]] ([M-H]-)
562	254.06699	C11H13NO6		ü
564	254.078209231	C10H13N3O5		ü
565	254.98871	C11H8ClO3S		ü
566	255.051002955	C11H12O7		ü
568	255.054359735	C8H16O7S		ü
569	255.06218	C10H12N2O6		ü
570	255.087378806	C12H16O6	C12H16O6	ü	Carbohydrates		256.094655272881	-0.129201213888886	Phenylgalactoside ([M-H]-)	Phenyl beta-D-glucopyranoside;Phenylglucoside ([M-H]-)
571	255.102648571	C16H16O3	C16H16O3	ü	Phytochemicals		256.109925037881	-0.0757887819174417	Xenognosin A ([M-H]-)	7,4'-Dihydroxy-8-methylflavan ([M-H]-)	Loroglossol ([M-H]-)	Orchinol ([M-H]-)	Pterostilbene ([M-H]-)	7,4'-Dihydroxy-8-methylflavan [Flavans, Flavanols and Leucoanthocyanidins [PK1202]] ([M-H]-)	Broussin [Flavans, Flavanols and Leucoanthocyanidins [PK1202]] ([M-H]-)	4'-Hydroxy-7-methoxyflavan [Flavans, Flavanols and Leucoanthocyanidins [PK1202]] ([M-H]-)	7-Hydroxy-5-methoxyflavan [Flavans, Flavanols and Leucoanthocyanidins [PK1202]] ([M-H]-)	Obtusaquinol [Neoflavonoids [PK1210]] ([M-H]-)	2'-Hydroxy-4'-methoxydihydrochalcone [Chalcones and dihydrochalcones [PK1212]] ([M-H]-)	2'-Methoxy-4'-hydroxydihydrochalcone [Chalcones and dihydrochalcones [PK1212]] ([M-H]-)	2-Methoxy-4-hydroxydihydrochalcone [Chalcones and dihydrochalcones [PK1212]] ([M-H]-)	Pterostilbene (see KEGG C10287) [Diphenyl ethers, biphenyls, dibenzyls and stilbenes [PK1309]] ([M-H]-)
572	255.113865	C15H16N2O2		ü
573	255.123783333	C13H20O5		ü
574	255.232917611	C16H32O2	C16H32O2	ü	Lipids		256.240194077881	-0.141782178161345	Hexadecanoic acid;Hexadecanoate;Hexadecylic acid;Palmitic acid;Palmitate;Cetylic acid ([M-H]-)	Trimethyltridecanoic acid; 4,8,12-trimethyltridecanoic acid [carboxylic acid] ([M-H]-)	Palmitic acid (see KEGG C00249); hexadecanoic acid [Straight chain fatty acids [FA0101]] ([M-H]-)	Isopalmitic acid; 14-methyl-pentadecanoic acid [Branched fatty acids [FA0102]] ([M-H]-)	2,6-dimethyl-tetradecanoic acid [Branched fatty acids [FA0102]] ([M-H]-)	2,8-dimethyl-tetradecanoic acid [Branched fatty acids [FA0102]] ([M-H]-)	3-methyl-pentadecanoic acid [Branched fatty acids [FA0102]] ([M-H]-)	2-propyl-tridecanoic acid [Branched fatty acids [FA0102]] ([M-H]-)	2-hexyl-decanoic acid [Branched fatty acids [FA0102]] ([M-H]-)	3-ethyl-3-methyl-tridecanoic acid [Branched fatty acids [FA0102]] ([M-H]-)	2-heptyl-nonanoic acid [Branched fatty acids [FA0102]] ([M-H]-)	6-ethyl-tetradecanoic acid [Branched fatty acids [FA0102]] ([M-H]-)	2,4-dimethyl-tetradecanoic acid [Branched fatty acids [FA0102]] ([M-H]-)	3,5-dimethyl-tetradecanoic acid [Branched fatty acids [FA0102]] ([M-H]-)	4-hexyl-decanoic acid [Branched fatty acids [FA0102]] ([M-H]-)	2-ethyl-2-butyl-decanoic acid [Branched fatty acids [FA0102]] ([M-H]-)	13-methyl-pentadecanoic acid [Branched fatty acids [FA0102]] ([M-H]-)	4,8,12-trimethyl-tridecanoic acid [Branched fatty acids [FA0102]] ([M-H]-)	13,13-dimethyl-tetradecanoic acid [Branched fatty acids [FA0102]] ([M-H]-)	14:0(10Me,13Me); 10,13-dimethyltetradecanoic acid [Branched fatty acids [FA0102]] ([M-H]-)	Tetradecyl acetate [Fatty alcohols [FA05]] ([M-H]-)	2-hydroxyhexadecanal; 2-hydroxyhexadecanal [Fatty aldehydes [FA06]] ([M-H]-)
576	256.046236566	C10H11NO7		ü
577	256.082625625	C11H15NO6		ü
579	256.945785	C4H7N2O5PS2		û
580	256.95365	C7H10ClO2S3		ü
582	257.008045	C7H7N4O5P		ü
584	257.027856667	C14H10O3S		ü
585	257.0302575	C10H10O8		ü
586	257.04543	C14H10O5	C14H10O5	ü	Phytochemicals		258.052706466881	-0.454984237468888	Gentisin;1,7-Dihydroxy-3-methoxyxanthone ([M-H]-)	Mesuaxanthone A;1,5-Dihydroxy-3-methoxyxanthone ([M-H]-)	Norlichexanthone ([M-H]-)	Kigelinone ([M-H]-)	Alternariol ([M-H]-)	Norrubrofusarin ([M-H]-)
588	257.066646308	C11H14O7		ü
589	257.07794	C10H14N2O6	C10H14N2O6	ü	AminoSugars		258.085216466881	0.117828005730487	(1-Ribosylimidazole)-4-acetate ([M-H]-)	Ribothymidine; 1-[(2R,3R,4S,5R)-3,4-dihydroxy-5-(hydroxymethyl)oxolan-2-yl]-5-methylpyrimidine-2,4-dione [primary alcohol] ([M-H]-)	Imidazoleacetic acid riboside (see KEGG C05131); 2-[1-[(2R,3R,4S,5R)-3,4-dihydroxy-5-(hydroxymethyl)oxolan-2-yl]imidazol-4-yl]acetic acid [primary alcohol] ([M-H]-)	3-Methyluridine; 1-[3,4-dihydroxy-5-(hydroxymethyl)oxolan-2-yl]-3-methylpyrimidine-2,4-dione [primary alcohol] ([M-H]-)
590	257.079705833	C8H19O7P		û
591	257.081898649	C15H14O4	C15H14O4	ü	Phytochemicals		258.089175115881	-0.131519718704685	Wyerone ([M-H]-)	Peucedanin ([M-H]-)	Davidigenin;4,2',4'-Trihydroxydihydrochalcone ([M-H]-)	Yangonin ([M-H]-)	Lunularic acid ([M-H]-)	Hibiscoquinone A ([M-H]-)	2,2-Bis(4-hydroxyphenyl)-propanoic acid ([M-H]-)	Naphthyl-2-methyl-succinic acid ([M-H]-)	Catalpalactone ([M-H]-)	O-Desmethylangolensin; 1-(2,4-dihydroxyphenyl)-2-(4-hydroxyphenyl)propan-1-one [ketone] ([M-H]-)	Guibourtinidol [Flavans, Flavanols and Leucoanthocyanidins [PK1202]] ([M-H]-)	Epidistenin [Flavans, Flavanols and Leucoanthocyanidins [PK1202]] ([M-H]-)	Apigeniflavan [Flavans, Flavanols and Leucoanthocyanidins [PK1202]] ([M-H]-)	Demethylvestitol; 7,2',4'-Trihydroxyisoflavan [Isoflavans [PK1208]] ([M-H]-)	Davidigenin [Chalcones and dihydrochalcones [PK1212]] ([M-H]-)	2',4',6'-Trihydroxydihydrochalcone [Chalcones and dihydrochalcones [PK1212]] ([M-H]-)	2,4,4'-Trihydroxydihydrochalcone [Chalcones and dihydrochalcones [PK1212]] ([M-H]-)	Lunularic acid (see KEGG C10268) [Diphenyl ethers, biphenyls, dibenzyls and stilbenes [PK1309]] ([M-H]-)
592	257.103026364	C12H18O6		ü
593	257.114255	C11H18N2O5		ü
594	257.13941125	C13H22O5		ü
597	258.03839913	C6H14NO8P	C6H14NO8P	ü	AminoSugars				D-Glucosamine 6-phosphate;D-Glucosamine phosphate ([M-H]-)
598	258.04415	C10H13NO5S		ü
599	258.061890968	C10H13NO7		ü
600	258.07311	C9H13N3O6		ü
603	258.09828	C11H17NO6	C11H17NO6	ü	Phytochemicals		259.105556466881	-0.119336126519771	Proacacipetalin ([M-H]-)
605	258.977200833	C9H8ClN2OS2		û
606	258.991765306	C9H8O7S		ü
607	259.01369	C10H12ClN2S2		û
608	259.019922188	C10H13O4PS		ü
609	259.022405	C6H13O9P	C6H13O9P	ü	Carbohydrates				D-Fructose 6-phosphate;D-Fructose 6-phosphoric acid;Neuberg ester ([M-H]-)
611	259.028162	C10H12O6S		ü
613	259.045898632	C10H12O8		ü
614	259.05717	C9H12N2O7		ü
615	259.0589	C7H17O8P		û
616	259.06116	C14H12O5	C14H12O5	ü	Phytochemicals		260.068436466881	-0.142884247895357	Khellin ([M-H]-)
617	259.082292941	C11H16O7	C10H14N2O6	ü	AminoSugars		260.089569407881	0.528212636283272	O18 isotope of (1-Ribosylimidazole)-4-acetate ([M-H]-)	O18 isotope of Ribothymidine; 1-[(2R,3R,4S,5R)-3,4-dihydroxy-5-(hydroxymethyl)oxolan-2-yl]-5-methylpyrimidine-2,4-dione [primary alcohol] ([M-H]-)	O18 isotope of Imidazoleacetic acid riboside (see KEGG C05131); 2-[1-[(2R,3R,4S,5R)-3,4-dihydroxy-5-(hydroxymethyl)oxolan-2-yl]imidazol-4-yl]acetic acid [primary alcohol] ([M-H]-)	O18 isotope of 3-Methyluridine; 1-[3,4-dihydroxy-5-(hydroxymethyl)oxolan-2-yl]-3-methylpyrimidine-2,4-dione [primary alcohol] ([M-H]-)
618	259.11873	C12H20O6		ü
621	260.01769	C5H12NO9P		û
622	260.023397522	C9H11NO6S		ü
624	260.06463	C8H15N5OS2	C14H12O5	ü	Phytochemicals		261.071906466881	0.300488617084658	C13 isotope of Khellin ([M-H]-)
625	260.077542673	C10H15NO7	C10H15NO7	ü	AminoSugars		261.084819139881	-0.125665863607541	Hymexazol O-glucoside;HOG ([M-H]-)
628	260.956462593	C8H6ClN2O2S2		û
629	260.992876667	C9H10ClN2OS2		ü
630	261.004055	C8H10ClN4S2		û
631	261.007408584	C9H10O7S	C9H10O7S	ü	Phytochemicals		262.014685050881	-0.147910510344597	Homovanillic acid sulfate (see KEGG C05582) [alkyl aryl ether ] ([M-H]-)
632	261.010210857	C8H11N2O4PS		ü
633	261.022767458	C13H10O4S		ü
635	261.025166518	C9H10O9		ü
637	261.038051481	C6H15O9P	C6H15O9P	ü	Carbohydrates				D-Mannitol 1-phosphate ([M-H]-)
639	261.04046875	C13H10O6	C13H10O6	ü	Phytochemicals		262.047745216881	0.0275007973149	Maclurin ([M-H]-)
640	261.043815	C10H14O6S		ü
641	261.04919	C5H15N2O8P		û
642	261.059067273	C14H14O3S		ü
643	261.061565641	C10H14O8		ü
644	261.07277	C9H14N2O7	C9H14N2O7	ü	Peptides		262.080046466881	-0.20809745490934	L-beta-aspartyl-L-glutamic acid [primary amine] ([M-H]-)
645	261.08146	C12H14N4OS		û
646	261.087995	C13H14N2O4		ü
647	261.13433875	C12H22O6		ü
649	262.005193333	C7H10N3O4PS		ü
651	262.056804286	C9H13NO8		ü
652	262.072058889	C13H13NO5		ü
653	262.093199474	C10H17NO7		ü
661	262.925795	C6H4N2O4S3		ü
668	262.94359	C6H4N2O6S2		ü
669	262.94385	C6H4N2O6S2		ü
678	262.95685	C4H8ClN2O5S2		û
683	262.96151	C6H4N2O8S		û
684	262.96239931	C7H8N2O3S3		ü
689	262.96648	C12H8OS3		û
696	262.97216	C8H8ClN2O2S2		û
698	262.97387	C7H12Cl2O2S2		ü
699	262.974285	C3H9N2O8PS		û
701	262.976075	C13H8ClS2		û
704	262.97807	C8H9O6PS		ü
705	262.97856	C8H9O6PS		ü
712	262.985	C6H12Cl2N2OS2		ü
715	262.98684	C8H8O8S		ü
717	262.98814	C9H9ClO5P		ü
723	262.991475	C6H8N4O4S2		ü
725	262.9928	C4H13N2O5PS2		û
726	262.99326	C4H13N2O5PS2		û
727	262.9938	C13H8ClO2S		û
730	262.99549	C11H8N2O2S2		û
731	262.996273333	C8H9O8P		ü
733	262.997185	C10H12ClO2S2		ü
734	262.998734	C8H12N2O2S3		ü
736	262.999894	C6H12ClO7S		û
738	263.0011	C7H8ClN4O3S		ü
745	263.00675	C10H8N4OS2		û
746	263.00738	C7H9N2O7P		û
747	263.00851	C9H12ClN2OS2		ü
748	263.0089	C5H14O8P2		û
749	263.00925	C6H8N4O6S		û
755	263.014435	C9H13O5PS		ü
756	263.014763333	C9H13O5PS		ü
757	263.015035	C9H13O5PS		ü
759	263.01643	C8H12N2O4S2		ü
760	263.017316538	C5H13O10P		û
763	263.019605	C12H8O7		ü
765	263.020593333	C13H12O2S2		ü
768	263.023007143	C9H12O7S	C9H12O7S	ü	NM	Drug	264.030283609881	-0.34259694609665	3-Methoxy-4-hydroxyphenylethyleneglycol sulfate; 4-(1,2-dihydroxyethyl)-2-methoxy-1-sulfooxy-benzene [primary alcohol] ([M-H]-)
769	263.023116	C9H12O7S	C9H12O7S	ü	NM	Drug	264.030392466881	0.0712717624523271	3-Methoxy-4-hydroxyphenylethyleneglycol sulfate; 4-(1,2-dihydroxyethyl)-2-methoxy-1-sulfooxy-benzene [primary alcohol] ([M-H]-)
771	263.024355	C10H8N4O3S		û
772	263.02466	C10H13ClO4P		ü
774	263.025633333	C8H13N2O4PS		ü
775	263.02633	C9H12ClN2O3S		ü
782	263.03027	C14H12ClOS		ü
783	263.03089	C11H8N2O6		ü
784	263.03171	C12H12N2OS2		ü
785	263.03256	C9H13O7P		ü
787	263.0337925	C11H16ClOS2		ü
788	263.034255	C8H12N2O6S		ü
796	263.0382775	C13H12O4S	C13H12O4S	ü	Phytochemicals		264.045553966881	-0.288532907602584	(1R,2R)-3-[(1,2-Dihydro-2-hydroxy-1-naphthalenyl)thio]-2-oxopropanoic acid ([M-H]-)
801	263.042203333	C10H8N4O5	C6H15O9P	ü	Carbohydrates				O18 isotope of D-Mannitol 1-phosphate ([M-H]-)
802	263.042975	C11H12N4S2		û
805	263.04471	C10H16ClN2S2	C13H10O6	ü	Phytochemicals				O18 isotope of Maclurin ([M-H]-)
807	263.045685	C7H12N4O5S		û
811	263.047475	C6H16ClN2O5S		û
815	263.049536667	C12H12N2O3S		ü
818	263.05282	C9H16N2O3S2		ü
824	263.056085	C13H12O6		ü
830	263.05915	C13H12ClN2O2		ü
831	263.059413333	C10H16O6S		ü
832	263.0604125	C11H20OS3		ü
833	263.06076	C11H12N4O2S		û
839	263.06426	C8H16N4O2S2		ü
844	263.066665	C15H16ClS		û
845	263.06729	C12H12N2O5		ü
846	263.06819	C13H16N2S2		û
847	263.068726667	C10H17O6P		ü
848	263.06902	C10H17O6P		ü
852	263.0705	C12H12ClN4O	C9H16N2O5S	ü	Peptides				N-Acetylcystathionine; (2S)-4-(2-acetamido-2-carboxy-ethyl)sulfanyl-2-amino-butanoic acid [thioether] ([M-H]-)
854	263.071325	C17H12O3	C17H12O3	ü	Phytochemicals		264.078601466881	-0.162604719538715	2'-Hydroxyfurano[2'',3'':4',3']chalcone [Chalcones and dihydrochalcones [PK1212]] ([M-H]-)
855	263.07162	C10H20N2S3	C17H12O3	ü	Phytochemicals				2'-Hydroxyfurano[2'',3'':4',3']chalcone [Chalcones and dihydrochalcones [PK1212]] ([M-H]-)
861	263.074694754	C14H16O3S		ü
862	263.074767	C14H16O3S		ü
865	263.077210353	C10H16O8	C9H14N2O7	ü	Peptides		264.084486819881	0.530806073389141	O18 isotope of L-beta-aspartyl-L-glutamic acid [primary amine] ([M-H]-)
867	263.07849	C11H12N4O4		ü
874	263.08209	C8H16N4O4S		ü
877	263.083473333	C10H16Cl2N4		û
884	263.08937	C10H20N2O2S2		ü
887	263.0924	C14H16O5	C14H16O5	ü	Phytochemicals		264.099676466881	-0.369239244421246	1'-Acetoxyeugenol acetate ([M-H]-)
894	263.09711	C12H16N4OS		ü
898	263.100676667	C9H20N4OS2		ü
900	263.10377	C13H16N2O4	C13H16N2O4	ü	Peptides		264.111046466881	0.150001503137083	alpha-N-Phenylacetyl-L-glutamine ([M-H]-)	Formyl-N-acetyl-5-methoxykynurenamine ([M-H]-)	Acetyl-N-formyl-5-methoxykynurenamine (see KEGG C05642); N-[3-(2-formamido-5-methoxy-phenyl)-3-oxo-propyl]acetamide [ketone] ([M-H]-)	Alpha-N-Phenylacetyl-L-glutamine (see KEGG C04148); (2S)-4-carbamoyl-2-[(2-phenylacetyl)amino]butanoic acid [carboxylic acid] ([M-H]-)
905	263.10829	C11H16N6S		û
909	263.1135964	C11H20O7		ü
915	263.11828	C9H20N4O3S		ü
921	263.12243	C14H20N2OS		ü
924	263.12485	C10H20N2O6		ü
928	263.128852	C15H20O4	C15H20O4	ü	Phytochemicals		264.136128466881	-0.116493340662487	Abscisate;Abscisic acid;(+)-Abscisic acid ([M-H]-)	Artemisiifolin ([M-H]-)	Baileyin ([M-H]-)	Chamissonin ([M-H]-)	Coronopilin ([M-H]-)	Florilenalin ([M-H]-)	Geigerin ([M-H]-)	Granilin ([M-H]-)	Hymenolin ([M-H]-)	Ludovicin A ([M-H]-)	Michelenolide ([M-H]-)	Pleniradin ([M-H]-)	Plenolin ([M-H]-)	Ridentin ([M-H]-)	Salonitenolide ([M-H]-)	Vermeerin ([M-H]-)	Vulgarin ([M-H]-)	Hirsutic acid C ([M-H]-)	Illudin S ([M-H]-)	Phomenone ([M-H]-)	Ascosalitoxin ([M-H]-)	(-)-Abscisic acid;(-)-ABA ([M-H]-)	(S)-(+)-Abscisic acid [C15 isoprenoids (sesquiterpenes) [PR0103]] ([M-H]-)	(-)-abscisic acid (see KEGG C11060); (2Z,4E)-5-[(1R)-1-hydroxy-2,6,6-trimethyl-4-oxocyclohex-2-en-1-yl]-3-methylpenta-2,4-dienoic acid [C15 isoprenoids (sesquiterpenes) [PR0103]] ([M-H]-)	Alliacol A [C15 isoprenoids (sesquiterpenes) [PR0103]] ([M-H]-)	7alpha,11alpha-Dihydroxy-4(13),8-coloratadien-12,11-olide [C15 isoprenoids (sesquiterpenes) [PR0103]] ([M-H]-)	amaralin (see KEGG C09291); (1aR,1bS,2R,3aS,6aR,7aS,8R,8aS)-8-hydroxy-2,7a-dimethyl-6-methylidene-1a,1b,2,3,3a,6a,7,7a,8,8a-decahydrooxireno[1,2]azuleno[6,5-b]furan-5(6H)-one [C15 isoprenoids (sesquiterpenes) [PR0103]] ([M-H]-)	(-)-Illudin S; (-)-1alpha,7beta,12-trihydroxy-2,9-illudadien-8-one [C15 isoprenoids (sesquiterpenes) [PR0103]] ([M-H]-)
937	263.137075	C10H24N4S2		û
940	263.14019	C14H20N2O3	C14H20N2O3	ü	Peptides		264.147466466881	0.28105642471334	Subaphyllin;Feruloylputrescine ([M-H]-)
941	263.142	C13H24ClO3		ü
948	263.15018	C12H24O6		ü
957	263.158695	C15H24N2S		û
959	263.161205	C11H24N2O5		ü
960	263.16206	C12H28N2S2		û
963	263.16519	C16H24O3	C16H24O3	ü	Phytochemicals		264.172466466881	-0.297005386600534	Dehydrojuvabione ([M-H]-)
972	263.1764925	C15H24N2O2	C15H24N2O2	ü	Phytochemicals		264.183768966881	-0.0343931896799509	13-Hydroxylupanine;13-Hydroxylupinine;(+)-13alpha-Hydroxylupanine ([M-H]-)	Ammothamnine;Oxymatrine;Matrine N-oxide ([M-H]-)	Lamprolobine ([M-H]-)	Nuttalline ([M-H]-)	Sophoranol;5-Hydroxymatrine ([M-H]-)
979	263.18632	C13H28O5		û
981	263.18777	C14H24N4O		ü
988	263.201675	C17H28O2	C17H28O2	ü	Lipids		264.208951466881	0.08103976173185	Heptadecatrienoic acid;(8Z,11Z,14Z)-8,11,14-Heptadecatrienoic acid ([M-H]-)	Norlinolenic acid; 8Z,11Z,14Z-heptadecatrienoic acid [Unsaturated fatty acids [FA0103]] ([M-H]-)	3,7,11-Trimethyl-2,6,10-dodecatrienyl acetate [Fatty alcohols [FA05]] ([M-H]-)	3,7,11-Trimethyl-2,6,10-dodecatrienyl acetate [Fatty alcohols [FA05]] ([M-H]-)
1000	263.274343333	C19H36		û
1011	263.9409	C4H7ClNO6S2		û
1017	263.95611	C8H7ClNO3S2		ü
1020	263.95828	C3H8NO9PS		û
1025	263.96895	C6H11Cl2NO2S2		ü
1028	263.977235	C4H12NO6PS2		û
1036	263.99164	C8H7ClNO7		ü
1037	263.99268	C9H11ClNO2S2		ü
1041	264.00545	C7H15Cl2NOS2		ü
1043	264.00973	C8H12NO5PS		ü
1044	264.01024	C8H12NO5PS		ü
1045	264.01168	C7H11N3O4S2		ü
1046	264.01498	C11H7NO7		ü
1048	264.01822	C8H11NO7S		ü
1049	264.01921	C9H15NO2S3		ü
1056	264.06908	C8H15ClN5OS		ü
1058	264.08783	C13H15NO5		ü
1059	264.09235	C11H15N5OS		û
1062	264.10644	C14H19NO2S		ü
1063	264.108875	C10H19NO7		ü
1067	264.12406	C14H19NO4	C14H19NO4	ü	Peptides		265.131336466881	-0.271181160059908	N(alpha)-Benzyloxycarbonyl-L-leucine ([M-H]-)
1068	264.20823	C15H27N3O		ü
1069	264.2445	C16H31N3		û
1076	264.98833	C4H12O9P2		û
1077	265.009440625	C13H10ClO2S		ü
1078	265.035342875	C12H10O7		ü
1079	265.038688	C9H14O7S		ü
1080	265.0717325	C13H14O6		ü
1081	265.075108	C10H18O6S	C9H16N2O5S	ü	NM		266.082384466881	0.548772618052187	O18 isotope of N-Acetylcystathionine; (2S)-4-(2-acetamido-2-carboxy-ethyl)sulfanyl-2-amino-butanoic acid [thioether] ([M-H]-)
1082	265.092853982	C10H18O8		ü
1083	265.104083333	C9H18N2O7		ü
1084	265.108158333	C14H18O5	C13H16N2O4	ü	Peptides		266.115434799881	0.684315119279233	O18 isotope of alpha-N-Phenylacetyl-L-glutamine ([M-H]-)	O18 isotope of Formyl-N-acetyl-5-methoxykynurenamine ([M-H]-)	O18 isotope of Acetyl-N-formyl-5-methoxykynurenamine (see KEGG C05642); N-[3-(2-formamido-5-methoxy-phenyl)-3-oxo-propyl]acetamide [ketone] ([M-H]-)	O18 isotope of Alpha-N-Phenylacetyl-L-glutamine (see KEGG C04148); (2S)-4-carbamoyl-2-[(2-phenylacetyl)amino]butanoic acid [carboxylic acid] ([M-H]-)
1085	265.129243962	C11H22O7		ü
1087	265.144542	C15H22O4	C14H20N2O3	ü	Peptides		266.151818466881	0.6772751180555	O18 isotope of Subaphyllin;Feruloylputrescine ([M-H]-)	Rugosal ([M-H]-)	Zinniol ([M-H]-)	Xanthoxic acid ([M-H]-)	(+)-Blennin D [C15 isoprenoids (sesquiterpenes) [PR0103]] ([M-H]-)
1089	265.147870088	C12H26O4S		û
1092	266.07033	C9H17NO6S	C9H17NO6S	ü	AminoSugars		267.077606466881	-0.194683296747195	S-Ribosyl-L-homocysteine;S-D-Ribosyl-L-homocysteine;Ribose-5-S-homocysteine;S-Ribosylhomocysteine;S-(5-Deoxy-D-ribos-5-yl)-L-homocysteine ([M-H]-)
1094	266.0894725	C10H13N5O4	C10H13N5O4	ü	Nucleotides		267.096748966881	-0.0186109165926846	Adenosine ([M-H]-)	Zidovudine;3'-Azido-3'-deoxythymidine;AZT ([M-H]-)	Adenosine (see KEGG C00212); 2-(6-aminopurin-9-yl)-5-(hydroxymethyl)oxolane-3,4-diol [primary alcohol] ([M-H]-)	Deoxyguanosine (see KEGG C00330); 2-amino-9-[4-hydroxy-5-(hydroxymethyl)oxolan-2-yl]-3H-purin-6-one [primary alcohol] ([M-H]-)
1095	266.15114	C13H21N3O3		ü
1096	267.014597253	C11H8O8		ü
1097	267.050990442	C12H12O7		ü
1098	267.054383889	C9H16O7S		ü
1101	267.087384222	C13H16O6		ü
1105	267.108505133	C10H20O8		ü
1106	267.123766196	C14H20O5		ü
1107	267.160153621	C15H24O4		ü
1108	267.233005	C17H32O2	C17H32O2	ü	Lipids		268.240281466881	0.191598792182322	omega-Cyclohexylundecanoic acid;Cyclohexaneundecanoic acid ([M-H]-)	7-methyl-6E-hexadecenoic acid [Branched fatty acids [FA0102]] ([M-H]-)	14-methyl-8E-hexadecenoic acid [Branched fatty acids [FA0102]] ([M-H]-)	10-methyl-9-hexadecenoic acid [Branched fatty acids [FA0102]] ([M-H]-)	14R-methyl-8Z-hexadecenoic acid [Branched fatty acids [FA0102]] ([M-H]-)	14S-methyl-8Z-hexadecenoic acid [Branched fatty acids [FA0102]] ([M-H]-)	16:1(6Z)(15Me); 15-methyl-6Z-hexadecenoic acid [Branched fatty acids [FA0102]] ([M-H]-)	16:1(8Z)(15Me); 15-methyl-8Z-hexadecenoic acid [Branched fatty acids [FA0102]] ([M-H]-)	16:1(9Z)(15Me); 15-methyl-9Z-hexadecenoic acid [Branched fatty acids [FA0102]] ([M-H]-)	16:1(10Z)(15Me); 15-methyl-10Z-hexadecenoic acid [Branched fatty acids [FA0102]] ([M-H]-)	2-heptadecylenic acid; 2-heptadecenoic acid [Unsaturated fatty acids [FA0103]] ([M-H]-)	9-heptadecylenic acid (see KEGG C16536); 9Z-heptadecenoic acid [Unsaturated fatty acids [FA0103]] ([M-H]-)	10E-heptadecenoic acid [Unsaturated fatty acids [FA0103]] ([M-H]-)	10Z-heptadecenoic acid [Unsaturated fatty acids [FA0103]] ([M-H]-)	16-heptadecenoic acid [Unsaturated fatty acids [FA0103]] ([M-H]-)	2Z-heptadecenoic acid [Unsaturated fatty acids [FA0103]] ([M-H]-)	7Z-heptadecenoic acid [Unsaturated fatty acids [FA0103]] ([M-H]-)	8E-heptadecenoic acid [Unsaturated fatty acids [FA0103]] ([M-H]-)	8Z-heptadecenoic acid [Unsaturated fatty acids [FA0103]] ([M-H]-)	9E-heptadecenoic acid [Unsaturated fatty acids [FA0103]] ([M-H]-)	3-heptadecenoic acid [Unsaturated fatty acids [FA0103]] ([M-H]-)	7-heptadecenoic acid [Unsaturated fatty acids [FA0103]] ([M-H]-)	17:1(11Z); 11Z-heptadecenoic acid [Unsaturated fatty acids [FA0103]] ([M-H]-)	17:1(12Z); 12Z-heptadecenoic acid [Unsaturated fatty acids [FA0103]] ([M-H]-)	11-Cyclohexylundecanoic acid [Carbocyclic fatty acids [FA0114]] ([M-H]-)	9,10-methanohexadecanoic acid; 9R,10S-methylene-hexadecanoic acid [Carbocyclic fatty acids [FA0114]] ([M-H]-)	12E-Pentadecenyl acetate [Fatty alcohols [FA05]] ([M-H]-)	9E-Pentadecenyl acetate [Fatty alcohols [FA05]] ([M-H]-)	10Z-Pentadecenyl acetate [Fatty alcohols [FA05]] ([M-H]-)	12Z-Pentadecenyl acetate [Fatty alcohols [FA05]] ([M-H]-)	8Z-Pentadecenyl acetate [Fatty alcohols [FA05]] ([M-H]-)	9Z-Pentadecenyl acetate [Fatty alcohols [FA05]] ([M-H]-)
1111	268.07616	C11H15N3O3S		ü
1113	268.08273	C12H15NO6		ü
1114	268.10376381	C9H19NO8		ü
1115	268.1271	C8H23N5OS2		û
1119	268.94584	C5H7N2O5PS2		û
1124	268.98682	C12H10ClOS2		ü
1126	269.03026375	C11H10O8		ü
1127	269.03363	C8H14O8S		ü
1130	269.045564286	C15H10O5	C15H10O5	ü	Phytochemicals		270.052840752881	0.0644291649017509	Apigenin;4',5,7-Trihydroxyflavone;5,7,4'-Trihydroxyflavone ([M-H]-)	Genistein;5,7,4'-Trihydroxyisoflavone ([M-H]-)	Sulphuretin;Sulfuretin ([M-H]-)	Baicalein;5,6,7-Trihydroxyflavone ([M-H]-)	5-Deoxykaempferol;3,7,4'-Trihydroxyflavone ([M-H]-)	Galangin;3,5,7-Trihydroxyflavone ([M-H]-)	Norwogonin;5,7,8-Trihydroxyflavone ([M-H]-)	Aloe-emodin ([M-H]-)	Emodin ([M-H]-)	Lucidin ([M-H]-)	Morindone ([M-H]-)	Norobtusifolin;2-Hydroxychrysophanol ([M-H]-)	Purpurin 1-methyl ether ([M-H]-)	3',4',7-Trihydroxyisoflavone ([M-H]-)	4',6,7-Trihydroxyisoflavone;6-Hydroxydaidzein ([M-H]-)	3,6,4'-Trihydroxyflavone;3,6-Dihydroxy-2-(4-hydroxyphenyl)-4H-1-benzopyran-4-one ([M-H]-)	Islandicin ([M-H]-)	Apigenin (see KEGG C01477); 5,7-dihydroxy-2-(4-hydroxyphenyl)chromen-4-one [phenol or hydroxyhetarene] ([M-H]-)	Genistein (see KEGG C06563); 5,7-dihydroxy-3-(4-hydroxyphenyl)chromen-4-one [phenol or hydroxyhetarene] ([M-H]-)	3'-Hydroxydaidzein [Isoflavonoids [PK1205]] ([M-H]-)	2'-Hydroxydaidzein [Isoflavonoids [PK1205]] ([M-H]-)	Demethyltexasin [Isoflavonoids [PK1205]] ([M-H]-)	8-Hydroxydaidzein; 7,8,4'-Trihydroxyisoflavone [Isoflavonoids [PK1205]] ([M-H]-)	5,7,3'-Trihydroxyisoflavone [Isoflavonoids [PK1205]] ([M-H]-)	Genistein [Isoflavonoids [PK1205]] ([M-H]-)	Apigenin (see KEGG C01477) [Flavones and Flavonols [PK1211]] ([M-H]-)	7,3',4'-Trihydroxyflavone [Flavones and Flavonols [PK1211]] ([M-H]-)	5,8,2'-Trihydroxyflavone [Flavones and Flavonols [PK1211]] ([M-H]-)	5,2',5'-Trihydroxyflavone [Flavones and Flavonols [PK1211]] ([M-H]-)	5,7,2'-Trihydroxyflavone [Flavones and Flavonols [PK1211]] ([M-H]-)	Baicalein; 5,6,7-Trihydroxyflavone [Flavones and Flavonols [PK1211]] ([M-H]-)	Norwogonin [Flavones and Flavonols [PK1211]] ([M-H]-)	Resokaempferol [Flavones and Flavonols [PK1211]] ([M-H]-)	Galangin; 3,5,7-Trihydroxyflavone [Flavones and Flavonols [PK1211]] ([M-H]-)	Sulfuretin; 6,3',4'-Trihydroxyaurone [Aurone flavonoids [PK1213]] ([M-H]-)	4,6,4'-Trihydroxyaurone [Aurone flavonoids [PK1213]] ([M-H]-)	2',4'-Dihydroxy-5,6-methylenedioxy-2-phenylbenzofuran [Other Flavonoids [PK1216]] ([M-H]-)	Aloe-emodin (see KEGG C10294) [Anthracenes and phenanthrenes [PK1304]] ([M-H]-)	Emodin (see KEGG C10343) [Anthracenes and phenanthrenes [PK1304]] ([M-H]-)	2-Hydroxychrysophanol (see KEGG C10379) [Anthracenes and phenanthrenes [PK1304]] ([M-H]-)
1132	269.066644789	C12H14O7		ü
1133	269.070013982	C9H18O7S		ü
1135	269.081904348	C16H14O4	C16H14O4	ü	Lipids		270.089180814881	-0.104475025999394	(+)-Medicarpin;3-Hydroxy-9-methoxypterocarpan ([M-H]-)	Alloimperatorin ([M-H]-)	Imperatorin ([M-H]-)	Strobopinin ([M-H]-)	(-)-Medicarpin ([M-H]-)	2'-O-Methylisoliquiritigenin ([M-H]-)	Pinostrobin ([M-H]-)	Isoimperatorin ([M-H]-)	7-Hydroxy-3',4'-methylenedioxyflavan [Flavans, Flavanols and Leucoanthocyanidins [PK1202]] ([M-H]-)	Dihydroformononetin; 7-Hydroxy-4'-methoxyisoflavanone [Isoflavonoids [PK1205]] ([M-H]-)	(-)-Medicarpin [Pterocarpans [PK1207]] ([M-H]-)	Isomedicarpin; 9-Hydroxy-3-methoxypterocarpan [Pterocarpans [PK1207]] ([M-H]-)	Haginin B; 7,4'-Dihydroxy-2'-methoxyisoflavene [Isoflavans [PK1208]] ([M-H]-)	(S)-4'-Hydroxy-4-methoxydalbergione [Neoflavonoids [PK1210]] ([M-H]-)	Isoliquiritigenin 4-methyl ether [Chalcones and dihydrochalcones [PK1212]] ([M-H]-)	Isoliquiritigenin 2'-methy ether [Chalcones and dihydrochalcones [PK1212]] ([M-H]-)	Isoliquiritigenin 4'-methyl ether [Chalcones and dihydrochalcones [PK1212]] ([M-H]-)	Flemichapparin [Chalcones and dihydrochalcones [PK1212]] ([M-H]-)	Larrein [Chalcones and dihydrochalcones [PK1212]] ([M-H]-)	2',5'-Dihydroxy-4-methoxychalcone [Chalcones and dihydrochalcones [PK1212]] ([M-H]-)	2',6'-Dihydroxy-4'-methoxychalcone [Chalcones and dihydrochalcones [PK1212]] ([M-H]-)	Cardamonin [Chalcones and dihydrochalcones [PK1212]] ([M-H]-)	Echinatin [Chalcones and dihydrochalcones [PK1212]] ([M-H]-)	Methyllucidone [Chalcones and dihydrochalcones [PK1212]] ([M-H]-)	Methyl-liquiritigenin [Flavanones [PK1214]] ([M-H]-)	4'-Methylliquiritigenin [Flavanones [PK1214]] ([M-H]-)	7-Hydroxy-8-methoxyflavanone [Flavanones [PK1214]] ([M-H]-)	Strobopinin [Flavanones [PK1214]] ([M-H]-)	Cryptostrobin [Flavanones [PK1214]] ([M-H]-)	Alpinetin [Flavanones [PK1214]] ([M-H]-)	Pinostrobin [Flavanones [PK1214]] ([M-H]-)	Vignafuran; 2-(4-Hydroxy-2-methoxyphenyl)-6-methoxybenzofuran [Other Flavonoids [PK1216]] ([M-H]-)
1136	269.10302823	C13H18O6		ü
1137	269.13942	C14H22O5		ü
1138	269.175813462	C15H26O4	C15H26O4	ü	Lipids		270.183089928881	-0.0720093634900064	(10S)-Juvenile hormone III acid diol ([M-H]-)
1139	269.21228	C16H30O3	C16H30O3	ü	Lipids		270.219556466881	0.228986957863797	3-Oxohexadecanoic acid; 3-oxohexadecanoic acid [ketone] ([M-H]-)	16-hydroxy-9E-hexadecenoic acid [Hydroxy fatty acids [FA0105]] ([M-H]-)	16-hydroxy-9Z-hexadecenoic acid [Hydroxy fatty acids [FA0105]] ([M-H]-)	(+)-12-hydroxy-9Z-hexadecenoic acid [Hydroxy fatty acids [FA0105]] ([M-H]-)	16-hydroxy-5-hexadecenoic acid [Hydroxy fatty acids [FA0105]] ([M-H]-)	16-hydroxy-6-hexadecenoic acid [Hydroxy fatty acids [FA0105]] ([M-H]-)	2-keto palmitic acid; 2-oxo-hexadecanoic acid [Oxo fatty acids [FA0106]] ([M-H]-)	3-keto palmitic acid; 3-oxo-hexadecanoic acid [Oxo fatty acids [FA0106]] ([M-H]-)	4-keto palmitic acid; 4-oxo-hexadecanoic acid [Oxo fatty acids [FA0106]] ([M-H]-)	5-keto palmitic acid; 5-oxo-hexadecanoic acid [Oxo fatty acids [FA0106]] ([M-H]-)	7-keto palmitic acid; 7-oxo-hexadecanoic acid [Oxo fatty acids [FA0106]] ([M-H]-)	8-keto palmitic acid; 8-oxo-hexadecanoic acid [Oxo fatty acids [FA0106]] ([M-H]-)	9-keto palmitic acid; 9-oxo-hexadecanoic acid [Oxo fatty acids [FA0106]] ([M-H]-)	10-keto palmitic acid; 10-oxo-hexadecanoic acid [Oxo fatty acids [FA0106]] ([M-H]-)	11-keto palmitic acid; 11-oxo-hexadecanoic acid [Oxo fatty acids [FA0106]] ([M-H]-)	10-oxo-14-methyl-pentadecanoic acid [Oxo fatty acids [FA0106]] ([M-H]-)	2-methyl-4-oxo-pentadecanoic acid [Oxo fatty acids [FA0106]] ([M-H]-)	15-oxo-hexadecanoic acid [Oxo fatty acids [FA0106]] ([M-H]-)
1140	269.248615	C17H34O2	C17H34O2	ü	Lipids		270.255891466881	0.0413646731884577	Methyl palmitate ([M-H]-)	Margaric acid; heptadecanoic acid [Straight chain fatty acids [FA0101]] ([M-H]-)	(+)-14-methyl palmitic acid; 14-methyl-hexadecanoic acid [Branched fatty acids [FA0102]] ([M-H]-)	15-methyl palmitic acid; 15-methyl-hexadecanoic acid [Branched fatty acids [FA0102]] ([M-H]-)	2,6-dimethyl-pentadecanoic acid [Branched fatty acids [FA0102]] ([M-H]-)	4,8-dimethyl-pentadecanoic acid [Branched fatty acids [FA0102]] ([M-H]-)	2-methyl-hexadecanoic acid [Branched fatty acids [FA0102]] ([M-H]-)	5-methyl-hexadecanoic acid [Branched fatty acids [FA0102]] ([M-H]-)	10-methyl-hexadecanoic acid [Branched fatty acids [FA0102]] ([M-H]-)	11-methyl-hexadecanoic acid [Branched fatty acids [FA0102]] ([M-H]-)	12-methyl-hexadecanoic acid [Branched fatty acids [FA0102]] ([M-H]-)	13-methyl-hexadecanoic acid [Branched fatty acids [FA0102]] ([M-H]-)	3-methyl-hexadecanoic acid [Branched fatty acids [FA0102]] ([M-H]-)	4-methyl-hexadecanoic acid [Branched fatty acids [FA0102]] ([M-H]-)	5-methyl-hexadecanoic acid [Branched fatty acids [FA0102]] ([M-H]-)	7-methyl-hexadecanoic acid [Branched fatty acids [FA0102]] ([M-H]-)	8-methyl-hexadecanoic acid [Branched fatty acids [FA0102]] ([M-H]-)	9-methyl-hexadecanoic acid [Branched fatty acids [FA0102]] ([M-H]-)	4R-methyl-hexadecanoic acid [Branched fatty acids [FA0102]] ([M-H]-)	9,14-dimethylpentadecanoic acid [Branched fatty acids [FA0102]] ([M-H]-)	12-Methyltetradecyl acetate [Fatty alcohols [FA05]] ([M-H]-)	Pentadecyl acetate [Fatty alcohols [FA05]] ([M-H]-)	14:0(5Me[R],9Me[R],13Me); 5R,9R,13-trimethyl-tetradecanoic acid [C15 isoprenoids (sesquiterpenes) [PR0103]] ([M-H]-)
1142	269.9853	C8H13ClNOS3		ü
1143	270.035175	C7H13Cl2N5S		û
1144	270.061885455	C11H13NO7		ü
1145	270.0731	C10H13N3O6		ü
1146	270.08526	C10H17N5S2	C16H14O4	ü	Lipids				C13 isotope of (+)-Medicarpin;3-Hydroxy-9-methoxypterocarpan ([M-H]-)
1148	270.28029	C17H37NO		û
1151	270.976446667	C6H8O10S		û
1152	270.980795	C7H12ClN2OS3		ü
1154	270.988423333	C9H8ClN4S2		û
1156	271.045906531	C11H12O8		ü
1157	271.049279714	C8H16O8S		ü
1158	271.0611812	C15H12O5	C15H12O5	ü	Phytochemicals		272.068457666881	-0.0583475615604135	Naringenin;4',5,7-Trihydroxyflavanone ([M-H]-)	Licodione ([M-H]-)	2'-Hydroxydihydrodaidzein;2'-Hydroxy-2,3-dihydrodaidzein ([M-H]-)	Naringenin chalcone;2',4,4',6'-Tetrahydroxychalcone;Isosalipurpol;Chalconaringenin ([M-H]-)	Butein ([M-H]-)	Rubrofusarin ([M-H]-)	Butin;7,3',4'-Trihydroxyflavanone ([M-H]-)	Garbanzol;3,7,4'-Trihydroxyflavanone ([M-H]-)	Pinobanksin;3,5,7-Trihydroxyflavanone ([M-H]-)	p-Coumaroyltriacetic acid lactone ([M-H]-)	Dihydrogenistein;4',5,7-Trihydroxyisoflavan-4-one ([M-H]-)	2,7,4'-Trihydroxyisoflavanone ([M-H]-)	6,7,4'-Trihydroxyflavanone ([M-H]-)	Toralactone ([M-H]-)	Naringenin (see KEGG C00509); (2S)-5,7-dihydroxy-2-(4-hydroxyphenyl)chroman-4-one [ketone] ([M-H]-)	Dihydrogenistein (see KEGG C14458); 5,7-dihydroxy-3-(4-hydroxyphenyl)chroman-4-one [ketone] ([M-H]-)	2'-Hydroxydihydrodaidzein; 7,2',4'-Trihydroxyisoflavanone [Isoflavonoids [PK1205]] ([M-H]-)	4-Hydroxydemethylmedicarpin; 3,4,9-Trihydroxypterocarpan [Pterocarpans [PK1207]] ([M-H]-)	(-)-Glycinol; 3,6a,9-Trihydroxypterocarpan [Pterocarpans [PK1207]] ([M-H]-)	Pseudosindorin [Chalcones and dihydrochalcones [PK1212]] ([M-H]-)	Butein [Chalcones and dihydrochalcones [PK1212]] ([M-H]-)	2,4,2',4'-Tetrahydroxychalcone [Chalcones and dihydrochalcones [PK1212]] ([M-H]-)	4,2',3',4'-Tetrahydroxychalcone [Chalcones and dihydrochalcones [PK1212]] ([M-H]-)	Naringenin chalcone; trans-2',4,4',6'-Tetrahydroxychalcone [Chalcones and dihydrochalcones [PK1212]] ([M-H]-)	Licodione [Chalcones and dihydrochalcones [PK1212]] ([M-H]-)	Naringenin (see KEGG C00509) [Flavanones [PK1214]] ([M-H]-)	Butin [Flavanones [PK1214]] ([M-H]-)	7,8,4'-Trihydroxyflavanone [Flavanones [PK1214]] ([M-H]-)	5,8,4'-Trihydroxyflavanone [Flavanones [PK1214]] ([M-H]-)	5,7,2'-Trihydroxyflavanone [Flavanones [PK1214]] ([M-H]-)	2beta-5,7-Trihydroxyflavanone [Flavanones [PK1214]] ([M-H]-)	5,7,3'-Trihydroxyflavanone [Flavanones [PK1214]] ([M-H]-)	Dihydrobaicalein [Flavanones [PK1214]] ([M-H]-)	Dihydronorwogonin [Flavanones [PK1214]] ([M-H]-)
1159	271.082289778	C12H16O7	C12H16O7	ü	Carbohydrates		272.089566244881	-0.135033384188104	Arbutin;Ursin;Uvasol;Hydroquinone-O-beta-D-glucopyranoside ([M-H]-)
1160	271.097554	C16H16O4	C16H16O4	ü	Phytochemicals		272.104830466881	-0.105218503660651	1,2-Bis(4-hydroxy-3-methoxyphenyl)ethylene ([M-H]-)	2',6'-Dihydroxy-4'-methoxydihydrochalcone ([M-H]-)	Eleutherin ([M-H]-)	9-Methoxy-alpha-lapachone ([M-H]-)	Vestitol ([M-H]-)	(-)-Vestitol ([M-H]-)	5C-aglycone [ketone] ([M-H]-)	Guibourtinidol-7-methyl ether [Flavans, Flavanols and Leucoanthocyanidins [PK1202]] ([M-H]-)	3',4'-Dihydroxy-7-methoxyflavan [Flavans, Flavanols and Leucoanthocyanidins [PK1202]] ([M-H]-)	7,4'-Dihydroxy-3'-methoxyflavan [Flavans, Flavanols and Leucoanthocyanidins [PK1202]] ([M-H]-)	7,3'-Dihydroxy-4'-methoxyflavan [Flavans, Flavanols and Leucoanthocyanidins [PK1202]] ([M-H]-)	5,7-Dihydroxy-4'-methoxyflavan [Flavans, Flavanols and Leucoanthocyanidins [PK1202]] ([M-H]-)	(+)-Vestitol; (3S)-3,4-Dihydro-3-(2-hydroxy-4-methoxyphenyl)-2H-1-benzopyran-7-ol [Isoflavans [PK1208]] ([M-H]-)	Isovestitol; 7,4'-Dihydroxy-2'-methoxyisoflavan [Isoflavans [PK1208]] ([M-H]-)	Neovestitol; 2',4'-Dihydroxy-7-methoxyisoflavan [Isoflavans [PK1208]] ([M-H]-)	4'-O-Methyldavidigenin [Chalcones and dihydrochalcones [PK1212]] ([M-H]-)	3'-Methyl-2',4',6'-trihydroxydihydrochalcone [Chalcones and dihydrochalcones [PK1212]] ([M-H]-)	2',6'-Dihydroxy-4'-methoxydihydrochalcone [Chalcones and dihydrochalcones [PK1212]] ([M-H]-)	Uvangoletin [Chalcones and dihydrochalcones [PK1212]] ([M-H]-)	Loureirin C [Chalcones and dihydrochalcones [PK1212]] ([M-H]-)	2,4'-Dihydroxy-4-methoxydihydrochalcone [Chalcones and dihydrochalcones [PK1212]] ([M-H]-)	Angolensin [Other Flavonoids [PK1216]] ([M-H]-)
1161	271.118676111	C13H20O6		ü
1162	271.15507	C14H24O5		ü
1163	271.2278575	C16H32O3	C16H32O3	ü	Lipids		272.235133966881	-0.0402541209519549	(R)-3-Hydroxy-hexadecanoic acid; (3R)-3-hydroxyhexadecanoic acid [secondary alcohol] ([M-H]-)	4-hydroxy palmitic acid; 4-hydroxy-hexadecanoic acid [Hydroxy fatty acids [FA0105]] ([M-H]-)	11-hydroxy palmitic acid; 11-hydroxy-hexadecanoic acid [Hydroxy fatty acids [FA0105]] ([M-H]-)	14-hydroxy palmitic acid; 14-hydroxy-hexadecanoic acid [Hydroxy fatty acids [FA0105]] ([M-H]-)	Juniperic acid; 16-hydroxy-hexadecanoic acid [Hydroxy fatty acids [FA0105]] ([M-H]-)	15-hydroxy-hexadecanoic acid [Hydroxy fatty acids [FA0105]] ([M-H]-)	3-hydroxy-hexadecanoic acid [Hydroxy fatty acids [FA0105]] ([M-H]-)	5-hydroxy-hexadecanoic acid [Hydroxy fatty acids [FA0105]] ([M-H]-)	5R-hydroxy-hexadecanoic acid [Hydroxy fatty acids [FA0105]] ([M-H]-)	5S-hydroxy-hexadecanoic acid [Hydroxy fatty acids [FA0105]] ([M-H]-)	8S-hydroxy-hexadecanoic acid [Hydroxy fatty acids [FA0105]] ([M-H]-)	11S-hydroxy-hexadecanoic acid [Hydroxy fatty acids [FA0105]] ([M-H]-)	14S-hydroxy-hexadecanoic acid [Hydroxy fatty acids [FA0105]] ([M-H]-)	(+)-15S-hydroxy-hexadecanoic acid [Hydroxy fatty acids [FA0105]] ([M-H]-)	3S-hydroxypalmitic acid; 3S-hydroxyhexadecanoic acid [Hydroxy fatty acids [FA0105]] ([M-H]-)	3R-hydroxypalmitic acid; 3R-hydroxyhexadecanoic acid [Hydroxy fatty acids [FA0105]] ([M-H]-)	7R-hydroxy-hexadecanoic acid [Hydroxy fatty acids [FA0105]] ([M-H]-)
1165	271.962461429	C8H7N3O2S3		û
1168	272.07753625	C11H15NO7		ü
1169	272.088772955	C10H15N3O6		ü
1170	272.10012	C9H15N5O5		û
1171	272.113946667	C12H19NO6	C12H19NO6	ü	Peptides		273.121223133881	-0.0521751610673103	Glutaconylcarnitine [unclassified substance] ([M-H]-)
1173	272.99294	C10H10ClN2OS2		û
1174	273.004086667	C9H10ClN4S2		û
1175	273.007417143	C10H10O7S		ü
1176	273.010231667	C9H11N2O4PS		ü
1177	273.025177059	C10H10O9		ü
1178	273.033905135	C13H10N2O3S		û
1179	273.038250769	C7H15O9P	C7H15O9P	ü	Carbohydrates				1-Deoxy-D-altro-heptulose 7-phosphate ([M-H]-)
1180	273.040516	C14H10O6	C14H10O6	ü	Phytochemicals		274.047792466881	0.199343386257349	Athyriol;3-Methoxy-1,6,7-trihydroxyxanthone ([M-H]-)	Isoathyriol;6-Methoxy-1,3,7-trihydroxyxanthone ([M-H]-)	Swertianin;1,2,8-Trihydroxy-6-methoxyxanthone ([M-H]-)	2,2',4,4'-Tetrahydroxybenzil;Bis(2,4-dihydroxyphenyl)ethanedione ([M-H]-)
1181	273.061561951	C11H14O8		ü
1182	273.06497	C8H18O8S		û
1183	273.07281	C10H14N2O7		ü
1184	273.07461987	C8H19O8P		û
1186	273.076828605	C15H14O5	C15H14O5	ü	Phytochemicals		274.084105071881	-0.0676545830487565	Phloretin ([M-H]-)	beta-Pyrufuran ([M-H]-)	Ptaerochromenol ([M-H]-)	Afzelechin;3,5,7,4'-Tetrahydroxyflavan ([M-H]-)	Fisetinidol;3,7,3',4'-Tetrahydroxyflavan ([M-H]-)	Methysticin ([M-H]-)	Luteoliflavan ([M-H]-)	Apiforol ([M-H]-)	(-)-Epiafzelechin;epi-Afzelechin ([M-H]-)	H37;5,8-Diethoxypsoralen ([M-H]-)	5-Deoxyleucopelargonidin ([M-H]-)	Phloretin (see KEGG C00774); 3-(4-hydroxyphenyl)-1-(2,4,6-trihydroxyphenyl)propan-1-one [ketone] ([M-H]-)	Fisetinidol [Flavans, Flavanols and Leucoanthocyanidins [PK1202]] ([M-H]-)	ent-Fisetinidol [Flavans, Flavanols and Leucoanthocyanidins [PK1202]] ([M-H]-)	ent-Epifisetinidol [Flavans, Flavanols and Leucoanthocyanidins [PK1202]] ([M-H]-)	Afzelechin [Flavans, Flavanols and Leucoanthocyanidins [PK1202]] ([M-H]-)	Epiafzelechin [Flavans, Flavanols and Leucoanthocyanidins [PK1202]] ([M-H]-)	ent-Epiafzelechin [Flavans, Flavanols and Leucoanthocyanidins [PK1202]] ([M-H]-)	Apiferol [Flavans, Flavanols and Leucoanthocyanidins [PK1202]] ([M-H]-)	Guibourtinidol-4alpha-ol [Flavans, Flavanols and Leucoanthocyanidins [PK1202]] ([M-H]-)	Epiguibourtinidol-4alpha-ol [Flavans, Flavanols and Leucoanthocyanidins [PK1202]] ([M-H]-)	Epiguibourtinidol-4beta-ol [Flavans, Flavanols and Leucoanthocyanidins [PK1202]] ([M-H]-)	Phloretin (see KEGG C00774) [Chalcones and dihydrochalcones [PK1212]] ([M-H]-)	4,2',4',alpha-Tetrahydroxydihydrochalcone [Chalcones and dihydrochalcones [PK1212]] ([M-H]-)
1188	273.097945208	C12H18O7		ü
1189	273.109175	C11H18N2O6		ü
1190	273.1343275	C13H22O6		ü
1191	273.170718293	C14H26O5	C14H26O5	ü	Lipids		274.177994759881	-0.106789406997205	3-Hydroxytetradecanedioic acid; 3-hydroxy-tetradecanedioic acid [secondary alcohol] ([M-H]-)
1192	274.02749	C14H9ClNO3		û
1193	274.039055	C10H13NO6S	C10H13NO6S	ü	Peptides		275.046331466881	-0.097326160302288	L-Tyrosine methyl ester 4-sulfate ([M-H]-)
1194	274.056803796	C10H13NO8	C10H13NO8	ü	Phytochemicals		275.064080262881	-0.131780304272836	3-beta-D-Glucopyranuronosyloxy-5-methylisoxazole ([M-H]-)
1195	274.07201	C14H13NO5		ü
1196	274.08014	C9H17N5OS2	C15H14O5	ü	Phytochemicals		275.087416466881	-0.225910855977163	C13 isotope of Phloretin ([M-H]-)	C13 isotope of beta-Pyrufuran ([M-H]-)	C13 isotope of Ptaerochromenol ([M-H]-)	C13 isotope of Afzelechin;3,5,7,4'-Tetrahydroxyflavan ([M-H]-)	C13 isotope of Fisetinidol;3,7,3',4'-Tetrahydroxyflavan ([M-H]-)	C13 isotope of Methysticin ([M-H]-)	C13 isotope of Luteoliflavan ([M-H]-)	C13 isotope of Apiforol ([M-H]-)	C13 isotope of (-)-Epiafzelechin;epi-Afzelechin ([M-H]-)	C13 isotope of H37;5,8-Diethoxypsoralen ([M-H]-)	C13 isotope of 5-Deoxyleucopelargonidin ([M-H]-)	C13 isotope of Phloretin (see KEGG C00774); 3-(4-hydroxyphenyl)-1-(2,4,6-trihydroxyphenyl)propan-1-one [ketone] ([M-H]-)	C13 isotope of Fisetinidol [Flavans, Flavanols and Leucoanthocyanidins [PK1202]] ([M-H]-)	C13 isotope of ent-Fisetinidol [Flavans, Flavanols and Leucoanthocyanidins [PK1202]] ([M-H]-)	C13 isotope of ent-Epifisetinidol [Flavans, Flavanols and Leucoanthocyanidins [PK1202]] ([M-H]-)	C13 isotope of Afzelechin [Flavans, Flavanols and Leucoanthocyanidins [PK1202]] ([M-H]-)	C13 isotope of Epiafzelechin [Flavans, Flavanols and Leucoanthocyanidins [PK1202]] ([M-H]-)	C13 isotope of ent-Epiafzelechin [Flavans, Flavanols and Leucoanthocyanidins [PK1202]] ([M-H]-)	C13 isotope of Apiferol [Flavans, Flavanols and Leucoanthocyanidins [PK1202]] ([M-H]-)	C13 isotope of Guibourtinidol-4alpha-ol [Flavans, Flavanols and Leucoanthocyanidins [PK1202]] ([M-H]-)	C13 isotope of Epiguibourtinidol-4alpha-ol [Flavans, Flavanols and Leucoanthocyanidins [PK1202]] ([M-H]-)	C13 isotope of Epiguibourtinidol-4beta-ol [Flavans, Flavanols and Leucoanthocyanidins [PK1202]] ([M-H]-)	C13 isotope of Phloretin (see KEGG C00774) [Chalcones and dihydrochalcones [PK1212]] ([M-H]-)	C13 isotope of 4,2',4',alpha-Tetrahydroxydihydrochalcone [Chalcones and dihydrochalcones [PK1212]] ([M-H]-)
1197	274.093186575	C11H17NO7	C11H17NO7	ü	AminoSugars		275.100463041881	-0.141721906599018	Cardiospermin ([M-H]-)
1202	274.972135	C9H8ClN2O2S2		û
1203	275.017320476	C6H13O10P	C6H13O10P	ü	Carbohydrates				6-Phospho-D-gluconate ([M-H]-)
1204	275.019696304	C13H8O7		ü
1205	275.021584118	C8H16Cl2N2S2		û
1206	275.02305625	C10H12O7S	C13H9ClN2O3	ü	NM		276.030332716881	0.592234022913095	GW 9662;2-Chloro-5-nitrobenzanilide ([M-H]-)
1207	275.025888125	C9H13N2O4PS		ü
1209	275.038431875	C14H12O4S		ü
1210	275.04082402	C10H12O9		ü
1211	275.053884	C7H17O9P	C10H13NO8	ü	Carbohydrates				N15 isotope of 3-beta-D-Glucopyranuronosyloxy-5-methylisoxazole ([M-H]-)
1212	275.05618	C14H12O6	C14H12O6	ü	Phytochemicals		276.063456466881	0.248548063886117	Thysanone [Benzoisochromanquinones [PK1303]] ([M-H]-)
1213	275.05948	C11H16O6S		ü
1214	275.06742	C13H12N2O5		ü
1215	275.071673529	C11H20N2S3		û
1216	275.07472	C15H16O3S		ü
1217	275.077208971	C11H16O8	C11H16O8	ü	Carbohydrates		276.084485437881	-0.116446284741301	Ranunculin ([M-H]-)
1218	275.08249	C17H12N2O2		û
1219	275.0924656	C15H16O5	C15H16O5	ü	Phytochemicals		276.099742066881	-0.114667040744022	Lactucin ([M-H]-)	Vernomenin ([M-H]-)	Dihydromethysticin ([M-H]-)	Hamaudol ([M-H]-)
1220	275.11366	C12H20O7		ü
1221	275.12483	C11H20N2O6	C11H20N2O6	ü	Peptides		276.132106466881	-0.108683171223069	N6-(L-1,3-Dicarboxypropyl)-L-lysine;Saccharopine;L-Saccharopine;N-[(S)-5-Amino-5-carboxypentyl]-L-glutamic acid ([M-H]-)
1222	275.168613478	C14H28O3S		ü
1225	276.054741667	C10H15NO6S		ü
1226	276.095793333	C9H19N5OS2	C15H16O5	ü	Phytochemicals		277.103069799881	-0.212421994136243	C13 isotope of Lactucin ([M-H]-)	C13 isotope of Vernomenin ([M-H]-)	C13 isotope of Dihydromethysticin ([M-H]-)	C13 isotope of Hamaudol ([M-H]-)
1227	276.108840694	C11H19NO7		ü
1230	276.987762	C9H10ClN2O2S2		ü
1232	277.005115	C8H11N2O5PS		ü
1233	277.017614	C13H10O5S		ü
1234	277.020093333	C9H10O10	C13H9ClN2O3	ü	NM	Drug			Cl37 isotope of GW 9662;2-Chloro-5-nitrobenzanilide ([M-H]-)
1237	277.030062	C10H15O5PS		ü
1238	277.032970089	C6H15O10P		û
1239	277.035281429	C13H10O7		ü
1241	277.038708333	C10H14O7S		ü
1243	277.05082	C10H18N2OS3	C17H10O4	ü	Phytochemicals		278.058096466881	0.677377316419295	Neorauteen [Pterocarpans [PK1207]] ([M-H]-)	4-Hydroxyfurano[2'',3'':6,7]aurone [Aurone flavonoids [PK1213]] ([M-H]-)
1244	277.053982	C14H14O4S		ü
1245	277.056477766	C10H14O9		ü
1246	277.071776667	C14H14O6		ü
1247	277.092868205	C11H18O8	C11H18O8	ü	Phytochemicals		278.100144671881	-0.0825061256779004	Tuliposide A ([M-H]-)
1248	277.10814	C15H18O5	C15H18O5	ü	Phytochemicals		278.115416466881	-0.0260121517883332	Artecanin ([M-H]-)	Conchosin A ([M-H]-)	Coriamyrtin ([M-H]-)	Isohelenol ([M-H]-)	Zinnolide ([M-H]-)
1249	277.119352143	C14H18N2O4	C14H18N2O4	ü	Peptides		278.126628609881	-0.10268203496404	alpha-Ribazole;N1-(alpha-D-ribosyl)-5,6-dimethylbenzimidazole ([M-H]-)	L-phenylalanyl-L-hydroxyproline [secondary alcohol] ([M-H]-)
1250	277.1227575	C11H22N2O4S	C11H22N2O4S	ü	Peptides		278.130033966881	0.0208374837865335	Pantetheine;(R)-Pantetheine ([M-H]-)
1251	277.129253333	C12H22O7	C11H20N2O6	ü	Peptides		278.136529799881	0.530619266139067	O18 isotope of N6-(L-1,3-Dicarboxypropyl)-L-lysine;Saccharopine;L-Saccharopine;N-[(S)-5-Amino-5-carboxypentyl]-L-glutamic acid ([M-H]-)
1252	277.144506182	C16H22O4	C16H22O4	ü	NM		278.151782648881	-0.0957439112631067	2-Ethylhexyl phthalate ([M-H]-)	Diisobutyl phthalate;DIBP ([M-H]-)	Alpha-CEHC; methyl 3-(6-hydroxy-5,7,8-trimethyl-chroman-2-yl)propanoate [phenol or hydroxyhetarene] ([M-H]-)	Monoethylhexyl phthalic acid (see KEGG C03343); 2-(2-ethylhexoxycarbonyl)benzoic acid [carboxylic acid] ([M-H]-)	Emmotin A [C15 isoprenoids (sesquiterpenes) [PR0103]] ([M-H]-)	alhpa-tocopheronolactone [Vitamin E [PR0202]] ([M-H]-)
1253	277.1479	C13H26O4S		ü
1254	277.184243636	C14H30O3S		û
1255	277.21727115	C18H30O2	C18H30O2	ü	Lipids		278.224547616881	-0.117540797061193	(6Z,9Z,12Z)-Octadecatrienoic acid;6,9,12-Octadecatrienoic acid;gamma-Linolenic acid;Gamolenic acid ([M-H]-)	Crepenynate;(9Z)-Octadec-9-en-12-ynoate;(Z)-9-Octadecen-12-ynoic acid;Crepenynic acid ([M-H]-)	(9Z,11E,13E)-Octadecatrienoic acid;(9Z,11E,13E)-9,11,13-Octadecatrienoic acid;alpha-Eleostearic acid ([M-H]-)	Punicic acid;cis-9,trans-11,cis-13-Octadecatrienoic acid;Trichosanic acid ([M-H]-)	5beta-Estrane-3alpha,17beta-diol;19-Nor-5beta-androstane-3alpha,17beta-diol ([M-H]-)	Alpha-Linolenic acid (see KEGG C06427); (9Z,12Z,15Z)-octadeca-9,12,15-trienoic acid [carboxylic acid] ([M-H]-)	Gamma-Linolenic acid (see KEGG C06426); (6Z,9Z,12Z)-octadeca-6,9,12-trienoic acid [carboxylic acid] ([M-H]-)	16-methyl-6Z,9Z,12Z-heptadecatrienoic acid [Branched fatty acids [FA0102]] ([M-H]-)	3E,9Z,12Z-octadecatrienoic acid [Unsaturated fatty acids [FA0103]] ([M-H]-)	gamma-Linolenic acid (see KEGG C06426); 6Z,9Z,12Z-octadecatrienoic acid [Unsaturated fatty acids [FA0103]] ([M-H]-)	6,10,14-octadecatrienoic acid [Unsaturated fatty acids [FA0103]] ([M-H]-)	8Z,10E,12Z-octadecatrienoic acid [Unsaturated fatty acids [FA0103]] ([M-H]-)	alpha-calendic acid; 8E,10E,12Z-octadecatrienoic acid [Unsaturated fatty acids [FA0103]] ([M-H]-)	beta-calendic acid; 8E,10E,12E-octadecatrienoic acid [Unsaturated fatty acids [FA0103]] ([M-H]-)	Punicic acid; 9Z,11E,13Z-octadecatrienoic acid [Unsaturated fatty acids [FA0103]] ([M-H]-)	alpha-eleostearic acid (see KEGG C08315); 9Z,11E,13E-octadecatrienoic acid [Unsaturated fatty acids [FA0103]] ([M-H]-)	beta-eleostearic acid; 9E,11E,13E-octadecatrienoic acid [Unsaturated fatty acids [FA0103]] ([M-H]-)	9,12,14-octadecatrienoic acid [Unsaturated fatty acids [FA0103]] ([M-H]-)	alpha-linolenic acid (see KEGG C06427); 9Z,12Z,15Z-octadecatrienoic acid [Unsaturated fatty acids [FA0103]] ([M-H]-)	Elaidolinoleic acid (see KEGG C06427); 9E,12E,15E-octadecatrienoic acid [Unsaturated fatty acids [FA0103]] ([M-H]-)	10,12,14-octadecatrienoic acid [Unsaturated fatty acids [FA0103]] ([M-H]-)	Pseudoeleostearic acid; 10E,12E,14E-octadecatrienoic acid [Unsaturated fatty acids [FA0103]] ([M-H]-)	10,12,15-octadecatrienoic acid [Unsaturated fatty acids [FA0103]] ([M-H]-)	Gorlic acid; 13-(2-cyclopentenyl)-6-tridecenoic acid [Unsaturated fatty acids [FA0103]] ([M-H]-)	2E,9Z,12Z-octadecatrienoic acid [Unsaturated fatty acids [FA0103]] ([M-H]-)	5S,6,16E-octadecatrienoic acid [Unsaturated fatty acids [FA0103]] ([M-H]-)	5,8,11-octadecatrienoic acid [Unsaturated fatty acids [FA0103]] ([M-H]-)	5,9,12-octadecatrienoic acid [Unsaturated fatty acids [FA0103]] ([M-H]-)	5Z,9Z,12E-octadecatrienoic acid [Unsaturated fatty acids [FA0103]] ([M-H]-)	Pinolenic acid; 5Z,9Z,12Z-octadecatrienoic acid [Unsaturated fatty acids [FA0103]] ([M-H]-)	7E,9Z,12Z-octadecatrienoic acid [Unsaturated fatty acids [FA0103]] ([M-H]-)	7Z,9Z,12Z-octadecatrienoic acid [Unsaturated fatty acids [FA0103]] ([M-H]-)	9E,11Z,13Z-octadecatrienoic acid [Unsaturated fatty acids [FA0103]] ([M-H]-)	9E,12E,15Z-octadecatrienoic acid [Unsaturated fatty acids [FA0103]] ([M-H]-)	9E,12Z,15E-octadecatrienoic acid [Unsaturated fatty acids [FA0103]] ([M-H]-)	9E,12Z,15Z-octadecatrienoic acid [Unsaturated fatty acids [FA0103]] ([M-H]-)	9Z,12E,15E-octadecatrienoic acid [Unsaturated fatty acids [FA0103]] ([M-H]-)	9Z,12E,15Z-octadecatrienoic acid [Unsaturated fatty acids [FA0103]] ([M-H]-)	9Z,12Z,15E-octadecatrienoic acid [Unsaturated fatty acids [FA0103]] ([M-H]-)	11E-octadecen-9-ynoic acid [Unsaturated fatty acids [FA0103]] ([M-H]-)	11Z-octadecen-9-ynoic acid [Unsaturated fatty acids [FA0103]] ([M-H]-)
1256	277.99105	C7H9N3O5S2		û
1259	278.04345	C9H14NO7P		ü
1260	278.066946	C13H13NO6		ü
1261	279.01145	C8H12N2O5S2		ü
1262	279.014576667	C12H8O8		ü
1263	279.01798	C9H12O8S		ü
1264	279.019243077	C10H8N4O4S		û
1265	279.027705455	C10H12ClO7		ü
1267	279.037207632	C10H8N4O6		ü
1268	279.04044	C7H12N4O6S		û
1269	279.050996875	C13H12O7		ü
1270	279.054345556	C10H16O7S		ü
1271	279.069624	C14H16O4S		ü
1272	279.087376875	C14H16O6		ü
1273	279.090764286	C11H20O6S		ü
1274	279.108508938	C11H20O8		ü
1275	279.123762769	C15H20O5	C14H18N2O4	ü	Peptides		280.131039235881	0.486484488564239	O18 isotope of alpha-Ribazole;N1-(alpha-D-ribosyl)-5,6-dimethylbenzimidazole ([M-H]-)	O18 isotope of L-phenylalanyl-L-hydroxyproline [secondary alcohol] ([M-H]-)	Autumnolide ([M-H]-)	Hymenoflorin ([M-H]-)	Phaseic acid ([M-H]-)	8'-Hydroxyabscisate ([M-H]-)	Flakinin A [C15 isoprenoids (sesquiterpenes) [PR0103]] ([M-H]-)	(+)-Hirusten-12-oic acid; (+)-6,7-epoxy-5-hydroxy-4(15)-hirusten-12-oic acid [C15 isoprenoids (sesquiterpenes) [PR0103]] ([M-H]-)
1276	279.1449108	C12H24O7		ü
1277	279.16352	C13H28O4S		û
1278	279.232928298	C18H32O2	C18H32O2	ü	Lipids		280.240204764881	-0.0913233233894912	Linoleate;Linoleic acid;(9Z,12Z)-Octadecadienoic acid;9-cis,12-cis-Octadecadienoate;9-cis,12-cis-Octadecadienoic acid ([M-H]-)	Chaulmoogric acid ([M-H]-)	Malvalic acid ([M-H]-)	Stearolic acid;9-Stearolic acid ([M-H]-)	Linoleic acid (see KEGG C01595); (9Z,12Z)-octadeca-9,12-dienoic acid [carboxylic acid] ([M-H]-)	Bovinic acid (see KEGG C04056); (9Z,11E)-octadeca-9,11-dienoic acid [carboxylic acid] ([M-H]-)	9E,11E-Octadecadienoic acid; (9E,11E)-octadeca-9,11-dienoic acid [carboxylic acid] ([M-H]-)	10E,12Z-Octadecadienoic acid; (10E,12Z)-octadeca-9,12-dienoic acid [carboxylic acid] ([M-H]-)	Linoelaidic acid; (9E,12E)-octadeca-9,12-dienoic acid [carboxylic acid] ([M-H]-)	16-methyl-6Z,9Z-heptadecadienoic acid [Branched fatty acids [FA0102]] ([M-H]-)	16-methyl-9Z,12Z-heptadecadienoic acid [Branched fatty acids [FA0102]] ([M-H]-)	16:2(2E,4E)(4Me,6Me[S]); 4,6S-dimethyl-2E,4E-hexadecadienoic acid [Branched fatty acids [FA0102]] ([M-H]-)	16:2(2E,4E)(5Me,7Me[S]); 5,7S-methyl-2E,4E-hexadecadienoic acid [Branched fatty acids [FA0102]] ([M-H]-)	5Z,12Z-otadecadienoic acid [Unsaturated fatty acids [FA0103]] ([M-H]-)	5Z,12E-otadecadienoic acid [Unsaturated fatty acids [FA0103]] ([M-H]-)	5E,12Z-octadecadienoic acid [Unsaturated fatty acids [FA0103]] ([M-H]-)	5E,12E-octadecadienoic acid [Unsaturated fatty acids [FA0103]] ([M-H]-)	6, 8-octadecadienoic acid [Unsaturated fatty acids [FA0103]] ([M-H]-)	8E,10E-octadecadienoic acid [Unsaturated fatty acids [FA0103]] ([M-H]-)	8Z,11Z-octadecadienoic acid [Unsaturated fatty acids [FA0103]] ([M-H]-)	9Z,11Z-octadecadienoic acid [Unsaturated fatty acids [FA0103]] ([M-H]-)	Rumenic acid (see KEGG C04056); 9Z,11E-octadecadienoic acid [Unsaturated fatty acids [FA0103]] ([M-H]-)	9E,11E-octadecadienoic acid [Unsaturated fatty acids [FA0103]] ([M-H]-)	Linoleic acid (see KEGG C01595); 9Z,12Z-octadecadienoic acid [Unsaturated fatty acids [FA0103]] ([M-H]-)	9Z,12E-octadecadienoic acid [Unsaturated fatty acids [FA0103]] ([M-H]-)	9E,12Z-octadecadienoic acid [Unsaturated fatty acids [FA0103]] ([M-H]-)	Linoelaidic acid; 9E,12E-octadecadienoic acid [Unsaturated fatty acids [FA0103]] ([M-H]-)	10Z,12Z-octadecadienoic acid [Unsaturated fatty acids [FA0103]] ([M-H]-)	10E,12Z-octadecadienoic acid [Unsaturated fatty acids [FA0103]] ([M-H]-)	10E,12E-octadecadienoic acid [Unsaturated fatty acids [FA0103]] ([M-H]-)	10Z,13Z-octadecadienoic acid [Unsaturated fatty acids [FA0103]] ([M-H]-)	11Z,14Z-octadecadienoic acid [Unsaturated fatty acids [FA0103]] ([M-H]-)	10E,14E-octadecadienoic acid [Unsaturated fatty acids [FA0103]] ([M-H]-)	10Z,14Z-octadecadienoic acid [Unsaturated fatty acids [FA0103]] ([M-H]-)	11Z,14Z-octadecadienoic acid [Unsaturated fatty acids [FA0103]] ([M-H]-)	11Z,15Z-octadecadienoic acid [Unsaturated fatty acids [FA0103]] ([M-H]-)	12E,16E-octadecadienoic acid [Unsaturated fatty acids [FA0103]] ([M-H]-)	12Z,15Z-octadecadienoic acid [Unsaturated fatty acids [FA0103]] ([M-H]-)	13E,17-octadecadienoic acid [Unsaturated fatty acids [FA0103]] ([M-H]-)	13Z,16Z-octadecadienoic acid [Unsaturated fatty acids [FA0103]] ([M-H]-)	14Z,17-octadecadienoic acid [Unsaturated fatty acids [FA0103]] ([M-H]-)
1280	280.03565	C6H11N5O6S		û
1284	280.082627381	C13H15NO6	C13H15NO6	ü	Peptides		281.089903847881	-0.119090959991517	4-Hydroxyphenylacetylglutamic acid;p-Hydroxyphenylacetylglutamic acid;4-Hydroxyphenylacetylglutamate;p-Hydroxyphenylacetylglutamate ([M-H]-)
1287	280.98327	C4H12O10P2		û
1290	281.004365	C13H10ClO3S		ü
1293	281.030254248	C12H10O8		ü
1294	281.033631481	C9H14O8S		ü
1295	281.03993	C9H14Cl2N4S		û
1296	281.04244	C12H14N2O2S2		ü
1298	281.0666395	C13H14O7		ü
1299	281.069874545	C13H14ClN2O3		ü
1300	281.07006625	C10H18O7S		ü
1301	281.10303122	C14H18O6		ü
1302	281.124158496	C11H22O8		ü
1303	281.139425135	C15H22O5	C15H22O5	ü	Phytochemicals		282.146701601881	-0.0789695681379306	Hymenoxon ([M-H]-)	Dihydrophaseic acid;(-)-Dihydrophaseic acid ([M-H]-)	dihydrophaseic acid; (2Z,4E)-5-[(1R,3S,5R,8S)-3,8-dihydroxy-1,5-dimethyl-6-oxabicyclo[3.2.1]oct-8-yl]-3-methylpenta-2,4-dienoic acid [C15 isoprenoids (sesquiterpenes) [PR0103]] ([M-H]-)	epi-dihydrophaseic acid; (2Z,4E)-5-[(1R,3R,5R,8S)-3,8-dihydroxy-1,5-dimethyl-6-oxabicyclo[3.2.1]oct-8-yl]-3-methylpenta-2,4-dienoic acid [C15 isoprenoids (sesquiterpenes) [PR0103]] ([M-H]-)	Artemisin (see KEGG C09538) [C15 isoprenoids (sesquiterpenes) [PR0103]] ([M-H]-)
1304	281.248573951	C18H34O2	C18H34O2	ü	Lipids		282.255850417881	-0.106352962294543	(9Z)-Octadecenoic acid;(Z)-Octadec-9-enoic acid;Oleate;Oleic acid ([M-H]-)	(6Z)-Octadecenoic acid;Petroselinic acid;cis-6-Octadecenoic acid ([M-H]-)	(11E)-Octadecenoic acid;Vaccenic acid;trans-11-Octadecenoic acid ([M-H]-)	omega-Cycloheptylundecanoic acid ([M-H]-)	Oleic acid (see KEGG C00712); (9Z)-octadec-9-enoic acid [carboxylic acid] ([M-H]-)	Elaidic acid; (9Z)-octadec-9-enoic acid [carboxylic acid] ([M-H]-)	Vaccenic acid (see KEGG C08367); (11Z)-octadec-11-enoic acid [carboxylic acid] ([M-H]-)	2-methyl-16-heptadecenoic acid [Branched fatty acids [FA0102]] ([M-H]-)	17:1(4)(16Me); 16-methyl-4-heptadecenoic acid [Branched fatty acids [FA0102]] ([M-H]-)	17:1(6)(9Me); 9-methyl-6-heptadecenoic acid [Branched fatty acids [FA0102]] ([M-H]-)	17:1(12)(7Me); 7-methyl-12-heptadecenoic acid [Branched fatty acids [FA0102]] ([M-H]-)	Oleic acid (see KEGG C00712); 9Z-octadecenoic acid [Unsaturated fatty acids [FA0103]] ([M-H]-)	2Z-octadecenoic acid [Unsaturated fatty acids [FA0103]] ([M-H]-)	trans-2-oleic acid; 2Z-octadecenoic acid [Unsaturated fatty acids [FA0103]] ([M-H]-)	3-octadecylenic acid; 3-octadecenoic acid [Unsaturated fatty acids [FA0103]] ([M-H]-)	4-octadecylenic acid; 4-octadecenoic acid [Unsaturated fatty acids [FA0103]] ([M-H]-)	5-octadecylenic acid; 5Z-octadecenoic acid [Unsaturated fatty acids [FA0103]] ([M-H]-)	6-octadecylenic acid (see KEGG C08363); 6Z-octadecenoic acid [Unsaturated fatty acids [FA0103]] ([M-H]-)	Petroselaidic acid; 6E-octadecenoic acid [Unsaturated fatty acids [FA0103]] ([M-H]-)	7Z-octadecenoic acid [Unsaturated fatty acids [FA0103]] ([M-H]-)	7E-octadecenoic acid [Unsaturated fatty acids [FA0103]] ([M-H]-)	cis-8-oleic acid; 8Z-octadecenoic acid [Unsaturated fatty acids [FA0103]] ([M-H]-)	trans-8-elaidic acid; 8E-octadecenoic acid [Unsaturated fatty acids [FA0103]] ([M-H]-)	9-elaidic acid (see KEGG C01712); 9E-octadecenoic acid [Unsaturated fatty acids [FA0103]] ([M-H]-)	cis-10-oleic acid; 10Z-octadecenoic acid [Unsaturated fatty acids [FA0103]] ([M-H]-)	10E-octadecenoic acid [Unsaturated fatty acids [FA0103]] ([M-H]-)	cis-vaccenic acid (see KEGG C08367); 11Z-octadecenoic acid [Unsaturated fatty acids [FA0103]] ([M-H]-)	trans-vaccenic acid (see KEGG C08367); 11E-octadecenoic acid [Unsaturated fatty acids [FA0103]] ([M-H]-)	cis-12-oleic acid; 12Z-octadecenoic acid [Unsaturated fatty acids [FA0103]] ([M-H]-)	trans-12-elaidic acid; 12E-octadecenoic acid [Unsaturated fatty acids [FA0103]] ([M-H]-)	15E-octadecenoic acid [Unsaturated fatty acids [FA0103]] ([M-H]-)	16E-octadecenoic acid [Unsaturated fatty acids [FA0103]] ([M-H]-)	13Z-octadecenoic acid [Unsaturated fatty acids [FA0103]] ([M-H]-)	15Z-octadecenoic acid [Unsaturated fatty acids [FA0103]] ([M-H]-)	16Z-octadecenoic acid [Unsaturated fatty acids [FA0103]] ([M-H]-)	17-octadecenoic acid [Unsaturated fatty acids [FA0103]] ([M-H]-)	3Z-octadecenoic acid [Unsaturated fatty acids [FA0103]] ([M-H]-)	4Z-octadecenoic acid [Unsaturated fatty acids [FA0103]] ([M-H]-)	5Z-octadecenoic acid [Unsaturated fatty acids [FA0103]] ([M-H]-)	18:1(13E); 13E-octadecenoic acid [Unsaturated fatty acids [FA0103]] ([M-H]-)	18:1(14E); 14E-octadecenoic acid [Unsaturated fatty acids [FA0103]] ([M-H]-)
1306	282.020197156	C8H14NO6PS		ü
1307	282.03362	C6H13N5O4S2		û
1308	282.03838	C8H14NO8P	C8H14NO8P	ü	Lipids				N2-Acetyl-L-aminoadipyl-delta-phosphate ([M-H]-)
1311	282.08441	C10H13N5O5	C10H13N5O5	ü	Peptides		283.091686466881	0.0635564050010417	Guanosine ([M-H]-)	Guanosine (see KEGG C00387); Guanosine [primary alcohol] ([M-H]-)	8-Hydroxy-deoxyguanosine [primary alcohol] ([M-H]-)
1313	282.11947	C10H21NO8		ü
1316	283.01596	C7H13N2O6PS		û
1320	283.04593	C12H12O8		ü
1321	283.049278584	C9H16O8S		ü
1322	283.058802917	C9H17O8P		ü
1323	283.082296286	C13H16O7	C13H16O7	ü	Phytochemicals		284.089572752881	-0.106319467593788	p-Cresol glucuronide [acetal] ([M-H]-)
1324	283.09347	C12H16N2O6		ü
1325	283.110443	C14H21O4P		ü
1326	283.118686087	C14H20O6		ü
1327	283.137312143	C15H24O3S		ü
1328	283.15509875	C15H24O5		ü
1329	283.264218571	C18H36O2	C18H36O2	ü	Lipids		284.271495037881	-0.124815478546527	Octadecanoic acid;Stearate;Stearic acid ([M-H]-)	Stearic acid (see KEGG C01530); octadecanoic acid [Straight chain fatty acids [FA0101]] ([M-H]-)	10-methyl-heptadecanoic acid [Branched fatty acids [FA0102]] ([M-H]-)	(+)-Isostearic acid; 16-methyl-heptadecanoic acid [Branched fatty acids [FA0102]] ([M-H]-)	2,6-dimethyl-hexadecanoic acid [Branched fatty acids [FA0102]] ([M-H]-)	4,8-dimethyl-hexadecanoic acid [Branched fatty acids [FA0102]] ([M-H]-)	2,14-dimethyl-hexadecanoic acid [Branched fatty acids [FA0102]] ([M-H]-)	4,14-dimethyl-hexadecanoic acid [Branched fatty acids [FA0102]] ([M-H]-)	6,14-dimethyl-hexadecanoic acid [Branched fatty acids [FA0102]] ([M-H]-)	lambda isostearic acid; 2-methyl-heptadecanoic acid [Branched fatty acids [FA0102]] ([M-H]-)	neostearic acid; 15,15-dimethyl-hexadecanoic acid [Branched fatty acids [FA0102]] ([M-H]-)	11,15-dimethyl-hexadecanoic acid [Branched fatty acids [FA0102]] ([M-H]-)	15-methyl-heptadecanoic acid [Branched fatty acids [FA0102]] ([M-H]-)	14-Methylheptadecanoic acid; 14-Methylheptadecanoic acid [Branched fatty acids [FA0102]] ([M-H]-)	Hexadecyl acetate [Fatty alcohols [FA05]] ([M-H]-)
1330	284.02821	C9H11N5O2S2		û
1331	284.03267	C11H12NO6P	C15H9O6	ü	Phytochemicals		285.039946466881	0.117806486901548	Riccionidin A ([M-H]-)
1332	284.08957	C12H19N3OS2		ü
1333	284.11408	C13H19NO6		ü
1337	284.956489375	C7H10O6S3		ü
1340	285.018783333	C10H10N2O6S		ü
1341	285.022785	C15H10O4S		ü
1342	285.025168667	C11H10O9		ü
1344	285.029144	C12H14ClN2S2		û
1346	285.040435968	C15H10O6	C15H10O6	ü	Phytochemicals		286.047712434881	-0.0898229715941816	Luteolin;3',4',5,7-Tetrahydroxyflavone;5,7,3',4'-Tetrahydroxyflavone ([M-H]-)	Aureusidin ([M-H]-)	Maritimetin ([M-H]-)	Datiscetin;3,5,7,2'-Tetrahydroxyflavone ([M-H]-)	Fisetin;7,3',4'-Trihydroxyflavonol ([M-H]-)	Isoscutellarein;8-Hydroxyapigenin ([M-H]-)	Scutellarein;Isocarthamidin;6-Hydroxyapigenin ([M-H]-)	Orobol ([M-H]-)	2'-Hydroxygenistein;2',4',5,7-Tetrahydroxyisoflavone ([M-H]-)	Luteolin (see KEGG C01514); 2-(3,4-dihydroxyphenyl)-5,7-dihydroxy-chromen-4-one [phenol or hydroxyhetarene] ([M-H]-)	Kaempferol (see KEGG C05903); 3,5,7-trihydroxy-2-(4-hydroxyphenyl)chromen-4-one [phenol or hydroxyhetarene] ([M-H]-)	Baptigenin [Isoflavonoids [PK1205]] ([M-H]-)	7,8,2',4'-Tetrahydroxyisoflavone [Isoflavonoids [PK1205]] ([M-H]-)	Orobol; 5,7,3',4'-Tetrahydroxyisoflavone [Isoflavonoids [PK1205]] ([M-H]-)	2'-Hydroxygenistein [Isoflavonoids [PK1205]] ([M-H]-)	6-Hydroxygenistein [Isoflavonoids [PK1205]] ([M-H]-)	Kaempferol (see KEGG C05903) [Flavones and Flavonols [PK1211]] ([M-H]-)	Luteolin (see KEGG C01514) [Flavones and Flavonols [PK1211]] ([M-H]-)	7,3',4',5'-Tetrahydroxyflavone [Flavones and Flavonols [PK1211]] ([M-H]-)	5,7,2',5'-Tetrahydroxyflavone [Flavones and Flavonols [PK1211]] ([M-H]-)	5,7,2',6'-Tetrahydroxyflavone [Flavones and Flavonols [PK1211]] ([M-H]-)	5,7,2',3'-Tetrahydroxyflavone [Flavones and Flavonols [PK1211]] ([M-H]-)	Norartocarpetin [Flavones and Flavonols [PK1211]] ([M-H]-)	Scutellarein [Flavones and Flavonols [PK1211]] ([M-H]-)	Isoscutellarein; 4',5,7,8-Tetrahydroxyflavone [Flavones and Flavonols [PK1211]] ([M-H]-)	Fisetin; 3,3',4',7-Tetrahydroxyflavone [Flavones and Flavonols [PK1211]] ([M-H]-)	3,7,8,4'-Tetrahydroxyflavone [Flavones and Flavonols [PK1211]] ([M-H]-)	Datiscetin [Flavones and Flavonols [PK1211]] ([M-H]-)	6-Hydroxygalangin [Flavones and Flavonols [PK1211]] ([M-H]-)	8-Hydroxygalangin [Flavones and Flavonols [PK1211]] ([M-H]-)	Maritimetin [Aurone flavonoids [PK1213]] ([M-H]-)	Aureusidin [Aurone flavonoids [PK1213]] ([M-H]-)	Helmon; 4,7,4',6-Tetrahydroxyaurone [Aurone flavonoids [PK1213]] ([M-H]-)
1347	285.043798053	C12H14O6S	C15H11ClN2O2	ü	NM	Drug	286.051074519881	0.59372079701194	Oxazepam ([M-H]-)
1349	285.061566593	C12H14O8		ü
1350	285.064937658	C9H18O8S		ü
1351	285.097946696	C13H18O7	C13H18O7	ü	Carbohydrates		286.105223162881	-0.104354658954051	Salicin;Salicoside ([M-H]-)	Methylarbutin ([M-H]-)	Salicin (see KEGG C01451); (2R,3R,4S,5R,6S)-2-(hydroxymethyl)-6-[2-(hydroxymethyl)phenoxy]oxane-3,4,5-triol [acetal] ([M-H]-)
1352	285.1102	C13H22N2OS2		ü
1353	285.134345882	C14H22O6		ü
1354	285.170718182	C15H26O5		ü
1355	285.96289	C8H5ClN5OS2		û
1357	286.03446	C9H17ClNO3S2		ü
1359	286.04385	C9H13N5O2S2	C15H10O6	ü	Phytochemicals				C13 isotope of Luteolin;3',4',5,7-Tetrahydroxyflavone;5,7,3',4'-Tetrahydroxyflavone ([M-H]-)
1361	286.0567925	C11H13NO8		ü
1362	286.065	C6H17N5O4S2		û
1364	286.093226	C12H17NO7	C12H17NO7	ü	AminoSugars		287.100502466881	0.0020272798213568	Volkenin ([M-H]-)
1366	286.95634	C5H9N2O6PS2		û
1367	286.96241	C9H8N2O3S3		û
1368	286.96893	C10H8O6S2	C10H8O6S2	ü	Phytochemicals		287.976206466881	-0.0819079577571808	1,6-Naphthalenedisulfonic acid ([M-H]-)
1369	286.97221	C10H8ClN2O2S2		û
1371	287.023065	C11H12O7S		ü
1372	287.03033	C16H12ClOS		ü
1373	287.0343475	C10H12N2O6S		ü
1374	287.040822	C11H12O9	C15H11ClN2O2	ü	NM	Drug	288.048098466881	0.499143048608524	Cl37 isotope of Oxazepam ([M-H]-)
1375	287.05371	C8H17O9P		û
1376	287.056088684	C15H12O6	C15H12O6	ü	Phytochemicals		288.063365150881	-0.07995412713893	Dihydrokaempferol;Aromadendrin;(+)-Dihydrokaempferol;(+)-Aromadendrin ([M-H]-)	Eriodictyol ([M-H]-)	Okanin ([M-H]-)	Micromelin ([M-H]-)	3,5-Dimethoxy-1,6-dihydroxyxanthone ([M-H]-)	Gentiacaulein;2,8-Dihydroxy-1,6-dimethoxyxanthone ([M-H]-)	2-O-Methylswertianin;1,8-Dihydroxy-2,6-dimethoxyxanthone ([M-H]-)	Swerchirin;5-O-Methylbellidifolin;3,5-Dimethoxy-1,8-dihydroxyxanthone ([M-H]-)	(+-)-Dalbergioidin ([M-H]-)	2-Hydroxy-2,3-dihydrogenistein ([M-H]-)	Eriodictyol chalcone;2',3,4,4',6'-Pentahydroxychalcone ([M-H]-)	2,6,7,4'-Tetrahydroxyisoflavanone ([M-H]-)	Carthamidin ([M-H]-)	Eriodictyol (see KEGG C05631); (2S)-2-(3,4-dihydroxyphenyl)-5,7-dihydroxy-chroman-4-one [ketone] ([M-H]-)	Cyanomaclurin [Flavans, Flavanols and Leucoanthocyanidins [PK1202]] ([M-H]-)	6,12-Methano-6H,12H-dibenzo[b,f][1,5]dioxocin-2,3,9,13-tetrol [Flavans, Flavanols and Leucoanthocyanidins [PK1202]] ([M-H]-)	(+-)-Dalbergioidin [Isoflavonoids [PK1205]] ([M-H]-)	Robtein [Chalcones and dihydrochalcones [PK1212]] ([M-H]-)	Neoplathymenin [Chalcones and dihydrochalcones [PK1212]] ([M-H]-)	Okanin [Chalcones and dihydrochalcones [PK1212]] ([M-H]-)	3,4,2',4',6'-Pentahydroxychalcone [Chalcones and dihydrochalcones [PK1212]] ([M-H]-)	3,4,2',4',alpha-Pentahydroxychalcone [Chalcones and dihydrochalcones [PK1212]] ([M-H]-)	2,6,3',4'-Tetrahydroxy-2-benzylcoumaranone [Aurone flavonoids [PK1213]] ([M-H]-)	Maesopsin [Aurone flavonoids [PK1213]] ([M-H]-)	Eriodictyol (see KEGG C05631) [Flavanones [PK1214]] ([M-H]-)	Plathymenin [Flavanones [PK1214]] ([M-H]-)	Isookanin [Flavanones [PK1214]] ([M-H]-)	5,7,2',6'-Tetrahydroxyflavanone [Flavanones [PK1214]] ([M-H]-)	5,7,2',5'-Tetrahydroxyflavanone [Flavanones [PK1214]] ([M-H]-)	Steppogenin [Flavanones [PK1214]] ([M-H]-)	Carthamidin [Flavanones [PK1214]] ([M-H]-)	Isocarthamidin [Flavanones [PK1214]] ([M-H]-)
1377	287.077209341	C12H16O8		ü
1378	287.088485	C11H16N2O7		ü
1379	287.09027029	C9H21O8P	C12H17NO7	ü	AminoSugars				N15 isotope of Volkenin ([M-H]-)
1380	287.092506667	C16H16O5	C16H16O5	ü	Phytochemicals		288.099783133881	0.0331703572934353	Asebogenin;Phloretin 4'-methyl ether ([M-H]-)	5-Deoxodihydrokalafungin ([M-H]-)	7,2'-Dihydroxy-4'-methoxy-isoflavanol;DMI ([M-H]-)	Shikonin ([M-H]-)	4,2',4'-Trihydroxy-3-methoxydihydrochalcone [Chalcones and dihydrochalcones [PK1212]] ([M-H]-)	Dihydrocalythropsin [Chalcones and dihydrochalcones [PK1212]] ([M-H]-)	2',4',6'-Trihydroxy-4-methoxydihydrochalcone [Chalcones and dihydrochalcones [PK1212]] ([M-H]-)	4,2',4'-Trihydroxy-6'-methoxydihydrochalcone [Chalcones and dihydrochalcones [PK1212]] ([M-H]-)	Asebogenin [Chalcones and dihydrochalcones [PK1212]] ([M-H]-)	2',4',alpha-Trihydroxy-4-methoxydihydrochalcone [Chalcones and dihydrochalcones [PK1212]] ([M-H]-)	4,4',alpha-Trihydroxy-2'-methoxydihydrochalcone [Chalcones and dihydrochalcones [PK1212]] ([M-H]-)	Loureirin D [Chalcones and dihydrochalcones [PK1212]] ([M-H]-)
1381	287.113612917	C13H20O7		ü
1383	287.149984286	C14H24O6		ü
1384	287.22273	C16H32O4	C16H32O4	ü	Lipids		288.230006466881	-0.184656691350426	10,16-Dihydroxyhexadecanoic acid;Hexadecanoic acid, 10,16-dihydroxy- ([M-H]-)	Ustilic acid A; 15,16-dihydroxy-hexadecanoic acid [Hydroxy fatty acids [FA0105]] ([M-H]-)	4,12-dihydroxy-hexadecanoic acid [Hydroxy fatty acids [FA0105]] ([M-H]-)	9,10-dihydroxy-hexadecanoic acid [Hydroxy fatty acids [FA0105]] ([M-H]-)	9,16-dihydroxy-palmitic acid; 9,16-dihydroxy-hexadecanoic acid [Hydroxy fatty acids [FA0105]] ([M-H]-)	10,16-dihydroxy-palmitic acid; 10,16-dihydroxy-hexadecanoic acid [Hydroxy fatty acids [FA0105]] ([M-H]-)
1386	288.02113	C9H12N3O4PS		ü
1387	288.0336	C14H11NO4S	C14H11NO4S	ü	Phytochemicals		289.040876466881	-0.00822094720576122	N-(6-Oxo-6H-dibenzo[b,d]pyran-2-yl)methanesulfonamide ([M-H]-)
1388	288.063951111	C11H16NO6P		ü
1389	288.065932857	C10H15N3O5S		ü
1390	288.072460652	C11H15NO8	C11H15NO8	ü	Lipids		289.079737118881	-0.101791850943648	N-Succinyl-2-L-amino-6-oxoheptanedioate;N-Succinyl-L-2-amino-6-oxoheptanedioate;N-Succinyl-L-2-amino-6-oxopimelate;N-Succinyl-2-amino-6-oxo-L-pimelic acid;N-Succinyl-epsilon-keto-L-aminopimelic acid;(S)-2-(Succinylamino)-6-oxoheptanedioate ([M-H]-)	N-Succinyl-2-amino-6-ketopimelate (see KEGG C04462); (2S)-2-[(4-hydroxy-4-oxobutanoyl)amino]-6-oxoheptanedioic acid [ketone] ([M-H]-)
1391	288.108866429	C12H19NO7		ü
1392	288.120072333	C11H19N3O6	C11H19N3O6	ü	Peptides		289.127348799881	-0.126826113617856	Ophthalmic acid; (2S)-2-amino-4-[[(2S)-2-aminobutanoyl]-(carboxymethyl)carbamoyl]butanoic acid [primary amine] ([M-H]-)
1394	288.98706	C6H10O11S		û
1395	288.987783125	C10H10ClN2O2S2		ü
1396	288.9957975	C9H10N2O5S2		ü
1397	289.00231	C10H10O8S		ü
1399	289.005127117	C9H11N2O5PS		ü
1400	289.017680885	C14H10O5S		ü
1401	289.020074494	C10H10O10		ü
1402	289.03213	C10H14N2O4S2		ü
1403	289.032974018	C7H15O10P	C7H15O10P	ü	Carbohydrates				Sedoheptulose 7-phosphate;D-Sedoheptulose 7-phosphate;D-altro-Heptulose 7-phosphate;altro-Heptulose 7-phosphate ([M-H]-)
1404	289.035336667	C14H10O7		ü
1405	289.038685	C11H14O7S		ü
1406	289.056474598	C11H14O9		ü
1407	289.068526667	C11H18N2O3S2		ü
1408	289.069367606	C8H19O9P	C11H15NO8	ü	Lipids				N15 isotope of N-Succinyl-2-L-amino-6-oxoheptanedioate;N-Succinyl-L-2-amino-6-oxoheptanedioate;N-Succinyl-L-2-amino-6-oxopimelate;N-Succinyl-2-amino-6-oxo-L-pimelic acid;N-Succinyl-epsilon-keto-L-aminopimelic acid;(S)-2-(Succinylamino)-6-oxoheptanedioate ([M-H]-)
1409	289.071730885	C15H14O6	C15H14O6	ü	Phytochemicals		290.079007351881	-0.10659796747454	cis-3,4-Leucopelargonidin ([M-H]-)	(+)-Catechin;D-Catechin;Cyanidanol;(2R-trans)-2-(3,4-dihydroxyphenyl)-3,4-dihydro-2H-1-Benzopyran-3,5,7-triol;(2R,3S)-Catechin;(2R,3S)-(+)-Catechin;Cianidanol ([M-H]-)	alpha-Cotonefuran ([M-H]-)	2,8-Dihydroxy-3,4,7-trimethoxydibenzofuran ([M-H]-)	Ptaeroglycol ([M-H]-)	Mikanolide ([M-H]-)	(-)-Epicatechin ([M-H]-)	(+)-Epicatechin;ent-Epicatechin ([M-H]-)	Fisetinidol-4beta-ol;(-)-Mollisacacidin;Fisetinin-3,4-diol;5-Deoxyleucocyanidin ([M-H]-)	Isoplumericin ([M-H]-)	Plumericin ([M-H]-)	(-)-Catechin ([M-H]-)	Catechin;(+/-)-Catechin ([M-H]-)	Epicatechin (see KEGG C09727); (2R,3R)-2-(3,4-dihydroxyphenyl)chroman-3,5,7-triol [secondary alcohol] ([M-H]-)	Catechin (see KEGG C06562); (2R,3S)-2-(3,4-dihydroxyphenyl)chroman-3,5,7-triol [secondary alcohol] ([M-H]-)	(+)-Catechin (see KEGG C06562) [Flavans, Flavanols and Leucoanthocyanidins [PK1202]] ([M-H]-)	Epicatechin (see KEGG C09727) [Flavans, Flavanols and Leucoanthocyanidins [PK1202]] ([M-H]-)	Robinetinidol [Flavans, Flavanols and Leucoanthocyanidins [PK1202]] ([M-H]-)	ent-Robinetinidol [Flavans, Flavanols and Leucoanthocyanidins [PK1202]] ([M-H]-)	Mesquitol [Flavans, Flavanols and Leucoanthocyanidins [PK1202]] ([M-H]-)	(2R-cis)-2-(2,5-Dihydroxyphenyl)-3,4-dihydro-2H-1-benzopyran-3,5,7-triol [Flavans, Flavanols and Leucoanthocyanidins [PK1202]] ([M-H]-)	(2R,3R)-3,5,7,3',5'-Pentahydroxyflavan [Flavans, Flavanols and Leucoanthocyanidins [PK1202]] ([M-H]-)	Luteoforol [Flavans, Flavanols and Leucoanthocyanidins [PK1202]] ([M-H]-)	Fisetinidol-4beta-ol [Flavans, Flavanols and Leucoanthocyanidins [PK1202]] ([M-H]-)	Fisetinidol-4alpha-ol [Flavans, Flavanols and Leucoanthocyanidins [PK1202]] ([M-H]-)	Epifisetinidol-4alpha-ol [Flavans, Flavanols and Leucoanthocyanidins [PK1202]] ([M-H]-)	ent-Fisetinidol-4beta-ol [Flavans, Flavanols and Leucoanthocyanidins [PK1202]] ([M-H]-)	ent-Epifisetinidol-4beta-ol [Flavans, Flavanols and Leucoanthocyanidins [PK1202]] ([M-H]-)	Oritin-4beta-ol [Flavans, Flavanols and Leucoanthocyanidins [PK1202]] ([M-H]-)	Epioritin-4alpha-ol [Flavans, Flavanols and Leucoanthocyanidins [PK1202]] ([M-H]-)	Epioritin-4beta-ol [Flavans, Flavanols and Leucoanthocyanidins [PK1202]] ([M-H]-)	3,4,2',4',6'-Pentahydroxydihydrochalcone [Chalcones and dihydrochalcones [PK1212]] ([M-H]-)	Nubigenol [Chalcones and dihydrochalcones [PK1212]] ([M-H]-)	3,4,2',4',alpha-Pentahydroxydihydrochalcone [Chalcones and dihydrochalcones [PK1212]] ([M-H]-)
1410	289.082315	C17H18ClS		û
1411	289.087321429	C12H22N2S3		û
1412	289.092858485	C12H18O8		ü
1413	289.12932	C13H22O7		ü
1414	289.140491667	C12H22N2O6		ü
1418	290.008475	C11H13ClNO2S2		ü
1419	290.0195	C10H13ClN3OS2		ü
1420	290.0210275	C9H17Cl2NOS2		ü
1422	290.033962857	C10H13NO7S		ü
1424	290.03894	C9H17Cl2NO3S		ü
1426	290.088105248	C11H17NO8	C11H17NO8	ü	AminoSugars		291.095381714881	-0.11993449021829	2,7-Anhydro-alpha-N-acetylneuraminic acid ([M-H]-)	Sarmentosin epoxide ([M-H]-)
1427	290.10416	C16H21NS2		û
1428	290.124490283	C12H21NO7	C11H19N3O6	ü	Peptides		291.131766749881	0.465411971409605	O18 isotope of Ophthalmic acid; (2S)-2-amino-4-[[(2S)-2-aminobutanoyl]-(carboxymethyl)carbamoyl]butanoic acid [primary amine] ([M-H]-)
1430	290.963829231	C9H8O7S2		ü
1433	290.993798837	C9H12N2O3S3		ü
1434	291.002672	C6H12O11S		û
1435	291.003426071	C10H12ClN2O2S2		ü
1436	291.009369474	C10H13O6PS		ü
1437	291.012241806	C6H13O11P		û
1438	291.014605044	C13H8O8		ü
1439	291.01641	C8H16Cl2N2OS2		ü
1440	291.017967568	C10H12O8S		ü
1441	291.020780506	C9H13N2O5PS		ü
1443	291.0333362	C14H12O5S		ü
1444	291.035733689	C10H12O10		ü
1445	291.037176	C11H8N4O6	C7H15O10P	ü	Carbohydrates				O18 isotope of Sedoheptulose 7-phosphate;D-Sedoheptulose 7-phosphate;D-altro-Heptulose 7-phosphate;altro-Heptulose 7-phosphate ([M-H]-)
1446	291.048608	C7H17O10P		û
1447	291.050996	C14H12O7		ü
1448	291.054375556	C11H16O7S		ü
1449	291.072123714	C11H16O9		ü
1450	291.073596154	C12H12N4O5		ü
1451	291.075987188	C12H20ClN2S2	C15H14O6	ü	Phytochemicals				O18 isotope of cis-3,4-Leucopelargonidin ([M-H]-)
1452	291.07846	C11H16Cl2N4O		ü
1453	291.08739	C15H16O6	C15H16O6	ü	Phytochemicals		292.094666466881	-0.0747665467942903	Dihydromikanolide ([M-H]-)	(-)-Picrotoxinin [C15 isoprenoids (sesquiterpenes) [PR0103]] ([M-H]-)
1454	291.108505686	C12H20O8		ü
1456	291.1351	C15H20N2O4	C15H20N2O4	ü	Peptides		292.142376466881	0.238163247913787	Phenylbutyrylglutamine [carboxylic acid] ([M-H]-)
1457	291.144895556	C13H24O7	C13H24O7	ü	Carbohydrates		292.152172022881	-0.106763743748132	Heptopyranosides ([M-H]-)
1458	291.18127	C14H28O6		ü
1459	291.19246	C13H28N2O5		ü
1460	291.19654	C18H28O3	C18H28O3	ü	Lipids		292.203816466881	-0.097150051895303	12-OPDA;(15Z)-12-Oxophyto-10,15-dienoate;(15Z)-12-Oxophyto-10,15-dienoic acid;9(S),13(S)-12-Oxo-PDA;12-Oxo-10,15(Z)-phytodienoic acid ([M-H]-)	(9Z,11E,13E)-4-Oxooctadeca-9,11,13-trienoic acid;4-Oxo-9,11,13-octadecatrienoic acid;4-Oxo-cis-9,trans-11,trans-13-octadecatrienoic acid;alpha-Licanic acid ([M-H]-)	(9R,13R)-12-Oxo-phytodienoic acid;(9R,13R)-12-Oxo-phyto-10Z,15Z-dienoic acid;(10Z,15Z)-(9R,13R)-12-Oxophyto-10,15-dienoic acid ([M-H]-)	17beta-Hydroxy-2-oxa-5alpha-androstan-3-one ([M-H]-)	Etherolenic acid;(9Z,11E,1'E,3'Z)-12-(1',3'-Hexadienyloxy)-9,11-dodecadienoic acid ([M-H]-)	Colnelenic acid ([M-H]-)	9,10-EOT;9,10-Epoxyoctadecatrienoic acid;(9S)-(10E,12Z,15Z)-9,10-Epoxyoctadecatri-10,12,15-enoic acid;9,10-EOTrE ([M-H]-)	10-OPDA;10-Oxo-11,15-phytodienoic acid;(11Z,15Z)-10-Oxo-11,15-phytodienoic acid ([M-H]-)	(-)-8-hydroxy-11E,17-octadecadien-9-ynoic acid [Hydroxy fatty acids [FA0105]] ([M-H]-)	9-hydroxy-10E,14Z-octadecadien-12-ynoic acid [Hydroxy fatty acids [FA0105]] ([M-H]-)	8-hydroxy-9,11-octadecadiynoic acid [Hydroxy fatty acids [FA0105]] ([M-H]-)	8-hydroxy-10,12-octadecadiynoic acid [Hydroxy fatty acids [FA0105]] ([M-H]-)	alpha-licanic acid (see KEGG C08319); 4-oxo-9Z,11E,13E-octadecatrienoic acid [Oxo fatty acids [FA0106]] ([M-H]-)	(9Z)-11-{(3S)-3-[(2Z)-pent-2-en-1-yl]oxiran-2-ylidene}undec-9-enoic acid (see KEGG C04672) [Epoxy fatty acids [FA0107]] ([M-H]-)	13-keto-9Z,11E,15Z-octadecatrienoic acid [Other Octadecanoids [FA0200]] ([M-H]-)	12,13S-EOT (see KEGG C04672); 12,13S-epoxy-9Z,11,15Z-octadecatrienoic acid [Other Octadecanoids [FA0200]] ([M-H]-)	12-oxo-PDA; (1S,2S)-3-oxo-2-(2'Z-pentenyl)cyclopent-4-eneoctanoic acid [12-oxophytodienoic acid metabolites [FA0201]] ([M-H]-)	Colnelenic acid; 9-[1'E,3'Z,6'Z-trien-1'-yloxy]-non-8E-enoic acid [Fatty ethers [FA10]] ([M-H]-)
1461	291.199904118	C15H32O3S		û
1463	291.952308333	C7H7N3O4S3		ü
1467	292.015765	C8H12N3O5PS		ü
1468	292.017944	C7H11N5O4S2		û
1469	292.049620714	C10H15NO7S		ü
1470	292.08264087	C14H15NO6	C14H15NO6	ü	Phytochemicals		293.089917336881	-0.0680160551274716	(+)-2,7-Dideoxypancratistatin ([M-H]-)
1475	292.982676324	C9H10ClN2O3S2		ü
1476	293.00434	C14H10ClO3S		ü
1478	293.018375	C6H14O11S		û
1479	293.02788369	C6H15O11P		û
1480	293.030256964	C13H10O8	C13H10O8	ü	Phytochemicals		294.037533430881	-0.115504451161639	Tricrozarin A ([M-H]-)
1481	293.033631897	C10H14O8S		ü
1483	293.051389115	C10H14O10		ü
1484	293.06665	C14H14O7	C14H14O7	ü	Phytochemicals		294.073926466881	-0.0898055749910607	Cyclic de-hypoxanthine futalosine ([M-H]-)
1485	293.07	C11H18O7S		ü
1487	293.103030408	C15H18O6	C15H18O6	ü	Phytochemicals		294.110306874881	-0.107196909424041	Tutin ([M-H]-)
1490	293.124156991	C12H22O8		ü
1492	293.160575	C13H26O7		ü
1493	293.175812857	C17H26O4	C17H26O4	ü	Phytochemicals		294.183089323881	-0.0681781311517731	Phytuberin ([M-H]-)	[6]-Gingerol;(S)-(+)-[6]Gingerol;6-Gingerol ([M-H]-)	Gingerol (see KEGG C10462); 5-hydroxy-1-(4-hydroxy-3-methoxy-cyclohexyl)decan-3-one [ketone] ([M-H]-)
1494	293.179169636	C14H30O4S		û
1495	293.97478	C8H9NO7S2		ü
1496	293.98612	C7H9N3O6S2		û
1497	294.033588	C7H13N5O4S2	C13H10O8	ü	Phytochemicals				C13 isotope of Tricrozarin A ([M-H]-)
1500	294.0983125	C14H17NO6	C14H17NO6	ü	Carbohydrates		295.105588966881	0.00577885340643383	(R)-Prunasin ([M-H]-)	Indican;Indican, plant ([M-H]-)
1501	294.119421176	C11H21NO8		ü
1502	294.18244	C15H25N3O3		ü
1506	294.99636	C10H8N4O3S2		û
1507	295.00951	C12H8O9		ü
1510	295.039573333	C12H12N2O5S		ü
1511	295.042580366	C12H12ClN4OS		û
1512	295.045902124	C13H12O8	C13H12O8	ü	Phytochemicals		296.053178590881	-0.13133698421227	Phaseolic acid ([M-H]-)
1513	295.049397143	C10H16O8S		ü
1516	295.055566	C10H16Cl2N4S		û
1518	295.06452	C14H16O5S		ü
1519	295.07185	C8H16N4O6S		û
1520	295.082300469	C14H16O7	C14H16O7	ü	Phytochemicals		296.089576935881	-0.0878201062586418	de-Hypoxanthine futalosine;Dehypoxanthine futalosine ([M-H]-)
1521	295.08523	C13H17N2O4P	C17H14NO4	ü	Phytochemicals		296.092506466881	0.757526498367257	2,3,9,10-Tetrahydroxyberberine ([M-H]-)
1522	295.08568	C11H20O7S		ü
1524	295.118678958	C15H20O6	C15H20O6	ü	Lipids		296.125955424881	-0.111595372894962	Vomitoxin;Deoxynivalenol ([M-H]-)	Vomitoxin (see KEGG C09747) [C15 isoprenoids (sesquiterpenes) [PR0103]] ([M-H]-)
1525	295.130872	C15H24N2S2		û
1526	295.137303846	C16H24O3S		ü
1527	295.139819259	C12H24O8		ü
1528	295.227865	C18H32O3	C18H32O3	ü	Lipids		296.235141466881	-0.0115776300461349	(9Z,12Z)-(8S)-Hydroxyoctadeca-9,12-dienoic acid;Laetisaric acid;8-Hydroxylinoleic acid ([M-H]-)	13(S)-HODE;(13S)-Hydroxyoctadecadienoic acid;(9Z,11E)-(13S)-13-Hydroxyoctadeca-9,11-dienoic acid ([M-H]-)	9(S)-HODE;(9S)-Hydroxyoctadecadienoic acid;(10E,12Z)-(9S)-9-Hydroxyoctadeca-10,12-dienoic acid ([M-H]-)	9(10)-EpOME;(9R,10S)-(12Z)-9,10-Epoxyoctadecenoic acid ([M-H]-)	12(13)-EpOME;(12R,13S)-(9Z)-12,13-Epoxyoctadecenoic acid ([M-H]-)	13S-hydroxyoctadecadienoic acid (see KEGG C14762); (9Z,11E,13S)-13-hydroxyoctadeca-9,11-dienoic acid [secondary alcohol] ([M-H]-)	Alpha-dimorphecolic (see KEGG C14767); (9S,10E,12Z)-9-hydroxyoctadeca-10,12-dienoic acid [secondary alcohol] ([M-H]-)	9,10-Epoxyoctadecenoic acid (see KEGG C14825); 8-[3-[(Z)-oct-2-enyl]oxiran-2-yl]octanoic acid [dialkyl ether] ([M-H]-)	12,13-EpOME (see KEGG C14826); (Z)-11-(3-pentyloxiran-2-yl)undec-9-enoic acid [dialkyl ether] ([M-H]-)	9-HODE; (10E,12E)-9-hydroxyoctadeca-10,12-dienoic acid [secondary alcohol] ([M-H]-)	9-hydroxy-10E,12Z-octadecadienoic acid [Hydroxy fatty acids [FA0105]] ([M-H]-)	Dimorphecolic acid; 9-hydroxy-10E,12E-octadecadienoic acid [Hydroxy fatty acids [FA0105]] ([M-H]-)	Densipolic acid; 12-hydroxy-9Z,15Z-octadecadienoic acid [Hydroxy fatty acids [FA0105]] ([M-H]-)	13-hydroxy-9Z,11E-octadecadienoic acid (see KEGG C14762) [Hydroxy fatty acids [FA0105]] ([M-H]-)	alpha-artemisic acid; 13-hydroxy-9E,11E-octadecadienoic acid [Hydroxy fatty acids [FA0105]] ([M-H]-)	9-hydroxy-10,12-octadecadienoic acid [Hydroxy fatty acids [FA0105]] ([M-H]-)	13-hydroxy-9,11-octadecadienoic acid [Hydroxy fatty acids [FA0105]] ([M-H]-)	6-hydroxy-9Z,12Z-octadecadienoic acid [Hydroxy fatty acids [FA0105]] ([M-H]-)	beta-Dimorphecolic acid; 9S-hydroxy-10E,12E-octadecadienoic acid [Hydroxy fatty acids [FA0105]] ([M-H]-)	9(S)-HODE (see KEGG C14767); 9S-hydroxy-10E,12Z-octadecadienoic acid [Hydroxy fatty acids [FA0105]] ([M-H]-)	12R-hydroxy-9Z,15Z-octadecadienoic acid [Hydroxy fatty acids [FA0105]] ([M-H]-)	13R-hydroxy-9E,11Z-octadecadienoic acid [Hydroxy fatty acids [FA0105]] ([M-H]-)	13S-hydroxy-9E,11Z-octadecadienoic acid [Hydroxy fatty acids [FA0105]] ([M-H]-)	12-hydroxy-9-octadecynoic acid [Hydroxy fatty acids [FA0105]] ([M-H]-)	12S-hydroxy-9-octadecynoic acid [Hydroxy fatty acids [FA0105]] ([M-H]-)	12-hydroxy-10-octadecynoic acid [Hydroxy fatty acids [FA0105]] ([M-H]-)	8S-hydroxy-9Z,12Z-octadecadienoic acid (see KEGG C08318) [Hydroxy fatty acids [FA0105]] ([M-H]-)	13(S)-HODE (see KEGG C14762); 13S-hydroxy-9Z,11E-octadecadienoic acid [Hydroxy fatty acids [FA0105]] ([M-H]-)	Dimorphecolic Acid; 9-hydroxy-10E,12Z-octadecadienoic acid [Hydroxy fatty acids [FA0105]] ([M-H]-)	12-oxo-10E-octadecenoic acid [Oxo fatty acids [FA0106]] ([M-H]-)	12-oxo-10Z-octadecenoic acid [Oxo fatty acids [FA0106]] ([M-H]-)	12-oxo-9E-octadecenoic acid [Oxo fatty acids [FA0106]] ([M-H]-)	12-oxo-9Z-octadecenoic acid [Oxo fatty acids [FA0106]] ([M-H]-)	12,13-epoxy-9-octadecenoic acid [Epoxy fatty acids [FA0107]] ([M-H]-)	9,10-epoxy-12-octadecenoic acid [Epoxy fatty acids [FA0107]] ([M-H]-)	12S,13R-EpOME (see KEGG C08368); 12S,13R-epoxy-9Z-octadecenoic acid [Epoxy fatty acids [FA0107]] ([M-H]-)	9R,10S-EpOME (see KEGG C14825); 9R,10S-epoxy-12Z-octadecenoic acid [Epoxy fatty acids [FA0107]] ([M-H]-)	7-Methoxy-9-methyl-4E,8E-hexadecadienoic acid [Methoxy fatty acids [FA0108]] ([M-H]-)	13(R)-HODE (see KEGG C14762); 13R-hydroxy-9Z,11E-octadecadienoic acid [Other Octadecanoids [FA0200]] ([M-H]-)	9(R)-HODE (see KEGG C14767); 9R-hydroxy-10E,12Z-octadecadienoic acid [Other Octadecanoids [FA0200]] ([M-H]-)	9(10)-EpOME (see KEGG C14825); 9,10-epoxy-12Z-octadecenoic acid [Other Octadecanoids [FA0200]] ([M-H]-)
1530	296.0421	C13H15NO3S2		ü
1531	296.04588	C10H11N5O4S		û
1536	296.077518571	C13H15NO7		ü
1538	296.135056562	C11H23NO8		ü
1541	297.02511	C12H10O9		ü
1543	297.047072	C10H18O6S2	C12H15N2O3PS	ü	NM	Drug	298.054348466881	0.83653270617508	Quinalphos ([M-H]-)
1544	297.04725	C10H18O6S2		ü
1546	297.05626	C10H19O6PS		ü
1547	297.0615558	C13H14O8	C13H14O8	ü	Phytochemicals		298.068832266881	-0.1182871977474	D-Prephenyllactate ([M-H]-)
1548	297.064673571	C13H14ClN2O4		ü
1549	297.06493	C10H18O8S		ü
1550	297.071241111	C10H18Cl2N4S		û
1551	297.076871667	C17H14O5	C17H14O5	ü	Phytochemicals		298.084148133881	0.0827634304118338	Apigenin 7,4'-dimethyl ether;Apigenin dimethylether ([M-H]-)	Sayanedine ([M-H]-)	Sayanedine [Isoflavonoids [PK1205]] ([M-H]-)	Cladrin; 7-Hydroxy-3',4'-dimethoxyisoflavone [Isoflavonoids [PK1205]] ([M-H]-)	Afrormosin [Isoflavonoids [PK1205]] ([M-H]-)	Alfalone; 6-Hydroxy-7,4'-dimethoxyisoflavone [Isoflavonoids [PK1205]] ([M-H]-)	8-O-Methylretusin [Isoflavonoids [PK1205]] ([M-H]-)	5-O-Methylbiochanin A [Isoflavonoids [PK1205]] ([M-H]-)	Pterocarpin; 3-Methoxy-8,9-methylenedioxypterocarpan [Pterocarpans [PK1207]] ([M-H]-)	Kuhlmannin; 6-Hydroxy-7,8-dimethoxy-4-phenylcoumarin [Neoflavonoids [PK1210]] ([M-H]-)	4'-Hydroxy-5,7-dimethoxy-4-phenylcoumarin [Neoflavonoids [PK1210]] ([M-H]-)	Tithonine [Flavones and Flavonols [PK1211]] ([M-H]-)	7-Hydroxy-3',4'-dimethoxyflavone [Flavones and Flavonols [PK1211]] ([M-H]-)	5-Hydroxy-6,2'-dimethoxyflavone [Flavones and Flavonols [PK1211]] ([M-H]-)	5-Hydroxy-7,2'-dimethoxyflavone [Flavones and Flavonols [PK1211]] ([M-H]-)	6,8-Dimethylapigenin; Syzalterin [Flavones and Flavonols [PK1211]] ([M-H]-)	8-Demethylsideroxylin [Flavones and Flavonols [PK1211]] ([M-H]-)	Apigenin 7,4'-dimethyl ether; 5-Hydroxy-4',7-dimethoxyflavone [Flavones and Flavonols [PK1211]] ([M-H]-)	Baicalein 5,6-dimethyl ether; 7-Hydroxy-5,6-Dimethoxyflavone [Flavones and Flavonols [PK1211]] ([M-H]-)	Mosloflavone; 5-Hydroxy-6,7-Dimethoxyflavone [Flavones and Flavonols [PK1211]] ([M-H]-)	Norwogonin 5,8-dimethyl ether; 7-Hydroxy-5,8-Dimethoxyflavone [Flavones and Flavonols [PK1211]] ([M-H]-)	7-O-Methylwogonin; 5-Hydroxy-7,8-dimethoxyflavone [Flavones and Flavonols [PK1211]] ([M-H]-)	5,7-Dihydroxy-3-methoxy-8-methylflavone [Flavones and Flavonols [PK1211]] ([M-H]-)	3,5-Dihydroxy-7-methoxy-8-methylflavone [Flavones and Flavonols [PK1211]] ([M-H]-)	3,5,7-Trihydroxy-6,8-dimethylflavone [Flavones and Flavonols [PK1211]] ([M-H]-)	Galangin 3,7-dimethyl ether; 3,7-Dimethoxy-5-hydroxyflavone [Flavones and Flavonols [PK1211]] ([M-H]-)	Galangin 5,7-dimethyl ether [Flavones and Flavonols [PK1211]] ([M-H]-)	Isoneobavachalcone [Chalcones and dihydrochalcones [PK1212]] ([M-H]-)	Neobavachalcone [Chalcones and dihydrochalcones [PK1212]] ([M-H]-)	Lawinal [Flavanones [PK1214]] ([M-H]-)
1552	297.097939604	C14H18O7	C14H18O7	ü	Phytochemicals		298.105216070881	-0.124010617770157	Picein ([M-H]-)
1554	297.11015	C14H22N2OS2		ü
1557	297.134331379	C15H22O6		ü
1558	297.137715	C12H26O6S		û
1559	297.14955	C19H22O3	C19H22O3	ü	Phytochemicals		298.156826466881	-0.229168575252308	Ostruthin ([M-H]-)	Doisynoestrol;cis-1-Ethyl-1,2,3,4-tetrahydro-7-methoxy-2-methyl-2-phenanthrenecarboxylic acid ([M-H]-)	Glepidotin C (see KEGG C10259) [Diphenyl ethers, biphenyls, dibenzyls and stilbenes [PK1309]] ([M-H]-)
1560	297.152952613	C16H26O3S		ü
1561	297.243515	C18H34O3	C18H34O3	ü	Lipids		298.250791466881	-0.0117149032197264	2-Oxooctadecanoic acid;2-Oxostearate ([M-H]-)	(6R,7S)-6,7-Epoxyoctadecanoic acid;6R,7S-Epoxy-octadecanoic acid;6R,7S-Epoxy-octadecanoate ([M-H]-)	3-Oxooctadecanoic acid; 3-oxooctadecanoic acid [ketone] ([M-H]-)	Isoricinoleic Acid; 9-hydroxy-12Z-octadecenoic acid [Hydroxy fatty acids [FA0105]] ([M-H]-)	Ricinelaidic acid; 12-hydroxy-9E-octadecenoic acid [Hydroxy fatty acids [FA0105]] ([M-H]-)	12-hydroxy-10E-octadecenoic acid [Hydroxy fatty acids [FA0105]] ([M-H]-)	9-hydroxy-10Z-octadecenoic acid [Hydroxy fatty acids [FA0105]] ([M-H]-)	9-hydroxy-12-octadecenoic acid [Hydroxy fatty acids [FA0105]] ([M-H]-)	17-hydroxy-9Z-octadecenoic acid [Hydroxy fatty acids [FA0105]] ([M-H]-)	18-hydroxy-9Z-octadecenoic acid [Hydroxy fatty acids [FA0105]] ([M-H]-)	Ricinoleic acid; 12R-hydroxy-9Z-octadecenoic acid [Hydroxy fatty acids [FA0105]] ([M-H]-)	5-hydroxy-2-octadecenoic acid [Hydroxy fatty acids [FA0105]] ([M-H]-)	8-hydroxy-9-octadecenoic acid [Hydroxy fatty acids [FA0105]] ([M-H]-)	8R-hydroxy-9Z-octadecenoic acid [Hydroxy fatty acids [FA0105]] ([M-H]-)	9R-hydroxy-10E-octadecenoic acid [Hydroxy fatty acids [FA0105]] ([M-H]-)	9-hydroxy-10E-octadecenoic acid [Hydroxy fatty acids [FA0105]] ([M-H]-)	9R-hydroxy-12E-octadecenoic acid [Hydroxy fatty acids [FA0105]] ([M-H]-)	9R-hydroxy-12Z-octadecenoic acid [Hydroxy fatty acids [FA0105]] ([M-H]-)	10-hydroxy-8-octadecenoic acid [Hydroxy fatty acids [FA0105]] ([M-H]-)	10R-hydroxy-8E-octadecenoic acid [Hydroxy fatty acids [FA0105]] ([M-H]-)	11-hydroxy-9-octadecenoic acid [Hydroxy fatty acids [FA0105]] ([M-H]-)	12R-hydroxy-9E-octadecenoic acid [Hydroxy fatty acids [FA0105]] ([M-H]-)	12S-hydroxy-9E-octadecenoic acid [Hydroxy fatty acids [FA0105]] ([M-H]-)	12S-hydroxy-9Z-octadecenoic acid [Hydroxy fatty acids [FA0105]] ([M-H]-)	3S,7,11-Trimethyl-6,10-dodecadienoic acid [Hydroxy fatty acids [FA0105]] ([M-H]-)	3-keto stearic acid; 3-oxo-octadecanoic acid [Oxo fatty acids [FA0106]] ([M-H]-)	4-keto stearic acid; 4-oxo-octadecanoic acid [Oxo fatty acids [FA0106]] ([M-H]-)	5-keto stearic acid; 5-oxo-octadecanoic acid [Oxo fatty acids [FA0106]] ([M-H]-)	6-keto stearic acid; 6-oxo-octadecanoic acid [Oxo fatty acids [FA0106]] ([M-H]-)	7-keto-stearic acid; 7-oxo-octadecanoic acid [Oxo fatty acids [FA0106]] ([M-H]-)	9-keto stearic acid; 9-oxo-octadecanoic acid [Oxo fatty acids [FA0106]] ([M-H]-)	10-keto stearic acid; 10-oxo-octadecanoic acid [Oxo fatty acids [FA0106]] ([M-H]-)	16-methyl-10-oxo-heptadecanoic acid [Oxo fatty acids [FA0106]] ([M-H]-)	2-methyl-4-oxo-heptadecanoic acid [Oxo fatty acids [FA0106]] ([M-H]-)	11-oxo-octadecanoic acid [Oxo fatty acids [FA0106]] ([M-H]-)	12-oxo-octadecanoic acid [Oxo fatty acids [FA0106]] ([M-H]-)	13-oxo-octadecanoic acid [Oxo fatty acids [FA0106]] ([M-H]-)	14-oxo-octadecanoic acid [Oxo fatty acids [FA0106]] ([M-H]-)	15-oxo-octadecanoic acid [Oxo fatty acids [FA0106]] ([M-H]-)	16-oxo-octadecanoic acid [Oxo fatty acids [FA0106]] ([M-H]-)	17-oxo-octadecanoic acid [Oxo fatty acids [FA0106]] ([M-H]-)
1563	298.049625556	C14H17ClNS2		û
1564	298.053465	C8H17N3O5S2		ü
1565	298.05678	C12H13NO8		ü
1567	298.093225455	C13H17NO7		ü
1569	298.983330968	C10H8ClN4OS2		û
1571	298.992836667	C7H13N2O5PS2		ü
1573	299.005385	C12H12O5S2		ü
1574	299.01493	C13H12ClO4S		ü
1575	299.017317031	C8H13O10P		û
1576	299.019694634	C11H12ClN4S2	C15H8O7	ü	Phytochemicals				Pseudopurpurin ([M-H]-)
1577	299.02311	C12H12O7S		ü
1578	299.025590909	C11H13N2O4PS		ü
1579	299.02645	C9H16O7S2		ü
1580	299.040829636	C12H12O9		ü
1581	299.044196265	C9H16O9S		ü
1582	299.048456667	C10H20ClN2S3		û
1583	299.056112353	C16H12O6	C16H12O6	ü	Phytochemicals		300.063388819881	0.00239982059877334	5,7,4'-Trihydroxy-3'-methoxyflavone;3'-O-Methylluteolin;Chrysoeriol ([M-H]-)	Leptosidin ([M-H]-)	Diosmetin;Luteolin 4'-methyl ether ([M-H]-)	Hispidulin;Dinatin;Scutellarein 6-methyl ether ([M-H]-)	Kaempferide;Kaempferol 4'-methyl ether ([M-H]-)	Cajanin ([M-H]-)	Pratensein ([M-H]-)	Tectorigenin ([M-H]-)	2'-Hydroxybiochanin A;Dehydroferreirin ([M-H]-)	(+)-Sophorol ([M-H]-)	(-)-Sophorol ([M-H]-)	(+)-6a-Hydroxymaackiain ([M-H]-)	Rhamnocitrin;7-Methylkaempferol;3,4',5-Trihydroxy-7-methoxyflavone ([M-H]-)	Gliricidin [Isoflavonoids [PK1205]] ([M-H]-)	Koparin [Isoflavonoids [PK1205]] ([M-H]-)	7,2',4'-Trihydroxy-3'-methoxyisoflavone [Isoflavonoids [PK1205]] ([M-H]-)	7,8,3'-Trihydroxy-4'-methoxyisoflavone [Isoflavonoids [PK1205]] ([M-H]-)	7,8,4'-Trihydroxy-6-methoxyisoflavone [Isoflavonoids [PK1205]] ([M-H]-)	3'-O-Methylorobol [Isoflavonoids [PK1205]] ([M-H]-)	Pratensein; 5,7,3'-Trihydroxy-4'-methoxyisoflavone [Isoflavonoids [PK1205]] ([M-H]-)	Cajanin; 5,2',4'-Trihydroxy-7-methoxyisoflavone [Isoflavonoids [PK1205]] ([M-H]-)	2'-Hydroxybiochanin A [Isoflavonoids [PK1205]] ([M-H]-)	Santal; 5,3',4'-Trihydroxy-7-methoxyisoflavone [Isoflavonoids [PK1205]] ([M-H]-)	Tectorigenin; 5,7,4'-Trihydroxy-6-methoxyisoflavone [Isoflavonoids [PK1205]] ([M-H]-)	Isotectorigenin; 5,7,4'-Trihydroxy-8-methoxyisoflavone [Isoflavonoids [PK1205]] ([M-H]-)	(3R)-Sophorol [Isoflavonoids [PK1205]] ([M-H]-)	2-Hydroxymaackiain; 2,3-Dihydroxy-8,9-methylenedioxypterocarpan [Pterocarpans [PK1207]] ([M-H]-)	4-Hydroxymaackiain; 3,4-Dihydroxy-8,9-methylenedioxypterocarpan [Pterocarpans [PK1207]] ([M-H]-)	6a-Hydroxymaackiain; 3,6a-Dihydroxy-8,9-methylenedioxypterocarpan [Pterocarpans [PK1207]] ([M-H]-)	5,3',4'-Trihydroxy-7-methoxy-4-phenylcoumarin [Neoflavonoids [PK1210]] ([M-H]-)	7',3',4'-Trihydroxy-5-methoxy-4-phenylcoumarin [Neoflavonoids [PK1210]] ([M-H]-)	5,7,2'-Trihydroxy-6'-methoxyflavone [Flavones and Flavonols [PK1211]] ([M-H]-)	5,2',6'-Trihydroxy-7-methoxyflavone [Flavones and Flavonols [PK1211]] ([M-H]-)	Kaempferide [Flavones and Flavonols [PK1211]] ([M-H]-)	6-Methylluteolin [Flavones and Flavonols [PK1211]] ([M-H]-)	Chrysoeriol [Flavones and Flavonols [PK1211]] ([M-H]-)	Diosmetin; 5,7,3'-Trihydroxy-4'-methoxyflavone [Flavones and Flavonols [PK1211]] ([M-H]-)	Artocarpetin [Flavones and Flavonols [PK1211]] ([M-H]-)	Luteolin 5-methyl ether [Flavones and Flavonols [PK1211]] ([M-H]-)	Luteolin 7-methyl ether; 5,3',4'-Trihydroxy-7-methoxyflavone [Flavones and Flavonols [PK1211]] ([M-H]-)	5,7,2'-Trihydroxy-6-methoxyflavone [Flavones and Flavonols [PK1211]] ([M-H]-)
1584	299.05939	C13H16O6S	C16H13ClN2O2	ü	NM		300.066666466881	0.371562621840284	3-(4-Chloro-benzyl)-5-(2-methoxy-phenyl)-[1,2,4]oxadiazole ([M-H]-)
1586	299.077208584	C13H16O8	C13H16O8	ü	Phytochemicals		300.084485050881	-0.108395819110436	4-(beta-D-Glucosyloxy)benzoate ([M-H]-)
1587	299.090267353	C10H21O8P		ü
1588	299.09583	C14H20O5S		ü
1589	299.098331696	C10H20O10		ü
1590	299.113593894	C14H20O7	C14H20O7	ü	Carbohydrates		300.120870360881	-0.109046996377253	Salidroside;p-Hydroxyphenethyl alcohol 1-O-beta-D-glucoside;Tyrosol glucoside ([M-H]-)
1592	299.1258	C14H24N2OS2		ü
1593	299.1417	C15H25O4P		ü
1594	299.14997	C15H24O6		ü
1596	299.18653	C16H28O5	C16H28O5	ü	Lipids		300.193806466881	0.442771006407926	Tetranor-PGF1alpha ; 2,3,4,5-tetranor-9S,11R,15S-trihydroxy-13E-prostenoic acid [Prostaglandins [FA0301]] ([M-H]-)
1599	299.25923	C18H36O3	C18H36O3	ü	Lipids		300.266506466881	0.205352666933176	(R)-2-Hydroxystearate ([M-H]-)	(R)-10-Hydroxystearate ([M-H]-)	(R)-3-Hydroxy-Octadecanoic acid; (3R)-3-hydroxyoctadecanoic acid [secondary alcohol] ([M-H]-)	DL-2-hydroxy stearic acid; 2-hydroxy-octadecanoic acid [Hydroxy fatty acids [FA0105]] ([M-H]-)	DL-3-hydroxy stearic acid; 3-hydroxy-octadecanoic acid [Hydroxy fatty acids [FA0105]] ([M-H]-)	DL-4-hydroxy stearic acid; 4-hydroxy-octadecanoic acid [Hydroxy fatty acids [FA0105]] ([M-H]-)	DL-5-hydroxy stearic acid; 5-hydroxy-octadecanoic acid [Hydroxy fatty acids [FA0105]] ([M-H]-)	DL-6-hydroxy stearic acid; 6-hydroxy-octadecanoic acid [Hydroxy fatty acids [FA0105]] ([M-H]-)	DL-7-hydroxy stearic acid; 7-hydroxy-octadecanoic acid [Hydroxy fatty acids [FA0105]] ([M-H]-)	DL-8-hydroxy stearic acid; 8-hydroxy-octadecanoic acid [Hydroxy fatty acids [FA0105]] ([M-H]-)	DL-9-hydroxy stearic acid; 9-hydroxy-octadecanoic acid [Hydroxy fatty acids [FA0105]] ([M-H]-)	DL-10-hydroxy stearic acid; 10-hydroxy-octadecanoic acid [Hydroxy fatty acids [FA0105]] ([M-H]-)	DL-11-hydroxy stearic acid; 11-hydroxy-octadecanoic acid [Hydroxy fatty acids [FA0105]] ([M-H]-)	DL-12-hydroxy stearic acid; 12-hydroxy-octadecanoic acid [Hydroxy fatty acids [FA0105]] ([M-H]-)	DL-13-hydroxy stearic acid; 13-hydroxy-octadecanoic acid [Hydroxy fatty acids [FA0105]] ([M-H]-)	14-hydroxy stearic acid; 14-hydroxy-octadecanoic acid [Hydroxy fatty acids [FA0105]] ([M-H]-)	15-hydroxy stearic acid; 15-hydroxy-octadecanoic acid [Hydroxy fatty acids [FA0105]] ([M-H]-)	16-hydroxy stearic acid; 16-hydroxy-octadecanoic acid [Hydroxy fatty acids [FA0105]] ([M-H]-)	17-hydroxy stearic acid; 17-hydroxy-octadecanoic acid [Hydroxy fatty acids [FA0105]] ([M-H]-)	18-hydroxy stearic acid; 18-hydroxy-octadecanoic acid [Hydroxy fatty acids [FA0105]] ([M-H]-)	3-hydroxy-16-methyl-heptadecanoic acid [Hydroxy fatty acids [FA0105]] ([M-H]-)	2R-hydroxy-stearic acid; 2R-hydroxy-octadecanoic acid [Hydroxy fatty acids [FA0105]] ([M-H]-)	3R-hydroxy-octadecanoic acid [Hydroxy fatty acids [FA0105]] ([M-H]-)	9R-hydroxy-octadecanoic acid [Hydroxy fatty acids [FA0105]] ([M-H]-)	9S-hydroxy-octadecanoic acid [Hydroxy fatty acids [FA0105]] ([M-H]-)	12R-hydroxy-octadecanoic acid [Hydroxy fatty acids [FA0105]] ([M-H]-)	13R-hydroxy-octadecanoic acid [Hydroxy fatty acids [FA0105]] ([M-H]-)	(R)-10-hydroxystearic acid (see KEGG C03195); 10R-hydroxyoctadecanoic acid [Hydroxy fatty acids [FA0105]] ([M-H]-)
1600	299.98669	C8H7N5O4S2		ü
1602	300.01831	C11H11NO7S		ü
1603	300.01992	C12H12ClNO4P	C13H13Cl2NO3	ü	Phytochemicals		301.027196466881	-0.173913415516939	2-(3,5-Dichlorophenylcarbamoyl)-1,2-dimethylcyclopropane-1-carboxylic acid ([M-H]-)
1604	300.027588333	C11H12NO7P		ü
1605	300.02898	C13H15ClNOS2		ü
1607	300.048954234	C8H16NO9P	C8H16NO9P	ü	AminoSugars				N-Acetyl-D-glucosamine 6-phosphate ([M-H]-)
1608	300.0724	C12H15NO8	C12H15NO8	ü	Carbohydrates		301.079676466881	-0.299845733821556	4-Nitrophenol-alpha-D-galactopyranoside ([M-H]-)
1610	300.108840753	C13H19NO7		ü
1613	300.951388	C7H10O7S3		ü
1614	300.954335714	C6H11N2O4PS3	C6H11N2O4PS3	ü	NM	Drug	301.961612180881	-0.811703504355998	Methidathion ([M-H]-)
1617	300.98788	C11H10ClN2O2S2		û
1618	300.99013	C6H11N2O8PS		û
1622	300.998953097	C10H10ClN4OS2	C14H6O8	ü	Phytochemicals				Ellagic acid ([M-H]-)
1623	300.99952	C6H12N2O8P2		û
1625	301.00512	C10H11N2O5PS		ü
1626	301.01534	C9H14ClO7S		ü
1627	301.017676875	C15H10O5S		ü
1628	301.020065	C11H10O10		ü
1629	301.027750769	C9H18ClN2OS3		ü
1630	301.032975156	C8H15O10P		û
1631	301.03533973	C15H10O7	C15H10O7	ü	Phytochemicals		302.042616196881	-0.121117803125016	Quercetin;3,3',4,5,7-Pentahydroxyflavone;3,5,7,3',4'-Pentahydroxyflavone ([M-H]-)	2'-Hydroxypseudobaptigenin ([M-H]-)	Bracteatin ([M-H]-)	6-Hydroxykaempferol ([M-H]-)	6-Hydroxyluteolin;5,6,7,3',4'-Pentahydroxyflavone ([M-H]-)	Hypolaetin;8-Hydroxyluteolin ([M-H]-)	Isoetin;5,7,2',4',5'-Pentahydroxyflavone ([M-H]-)	Morin;3,5,7,2',4'-Pentahydroxyflavone ([M-H]-)	Robinetin;5-Deoxymyricetin ([M-H]-)	Tricetin;5,7,3',4',5'-Pentahydroxyflavone ([M-H]-)	2-(4-Hydroxyphenyl)-5,6,7,8-tetrahydroxy-4H-1-benzopyran-4-one;5,6,7,8,4'-Pentahydroxyflavone;Nortangeretin ([M-H]-)	Quercetin (see KEGG C00389); 2-(3,4-dihydroxyphenyl)-3,5,7-trihydroxy-chromen-4-one [phenol or hydroxyhetarene] ([M-H]-)	5,7,8,2',4'-Pentahydroxyisoflavone [Isoflavonoids [PK1205]] ([M-H]-)	Quercetin (see KEGG C00389) [Flavones and Flavonols [PK1211]] ([M-H]-)	Tricetin; 5,7,3',4',5'-Pentahydroxyflavone [Flavones and Flavonols [PK1211]] ([M-H]-)	Isoetin [Flavones and Flavonols [PK1211]] ([M-H]-)	6-Hydroxyluteolin [Flavones and Flavonols [PK1211]] ([M-H]-)	Hypolaetin [Flavones and Flavonols [PK1211]] ([M-H]-)	Robinetin [Flavones and Flavonols [PK1211]] ([M-H]-)	Rhynchosin [Flavones and Flavonols [PK1211]] ([M-H]-)	Melanoxetin; 3,7,8,3',4'-Pentahydroxyflavone [Flavones and Flavonols [PK1211]] ([M-H]-)	3,5,7,2',5'-Pentahydroxyflavone [Flavones and Flavonols [PK1211]] ([M-H]-)	Viscidulin I [Flavones and Flavonols [PK1211]] ([M-H]-)	Morin; 3,5,7,2',4'-Pentahydroxyflavonol [Flavones and Flavonols [PK1211]] ([M-H]-)	6-Hydroxykaempferol [Flavones and Flavonols [PK1211]] ([M-H]-)	Herbacetin [Flavones and Flavonols [PK1211]] ([M-H]-)	Bracteatin [Aurone flavonoids [PK1213]] ([M-H]-)
1632	301.038702679	C12H14O7S		ü
1635	301.056464681	C12H14O9	C16H13ClN2O2	ü	NM		302.063741147881	0.451381408265043	Cl37 isotope of 3-(4-Chloro-benzyl)-5-(2-methoxy-phenyl)-[1,2,4]oxadiazole ([M-H]-)
1636	301.06951	C9H19O9P	C12H15NO8	ü	Carbohydrates		302.076786466881	-0.0493868642509457	N15 isotope of 4-Nitrophenol-alpha-D-galactopyranoside ([M-H]-)
1637	301.071805	C16H14O6	C16H14O6	ü	Phytochemicals		302.079081466881	0.143821308656089	Hesperetin;3',5,7-Trihydroxy-4'-methoxyflavanone ([M-H]-)	Haematoxylin ([M-H]-)	(1S,3R)-Nanaomycin A ([M-H]-)	Ferreirin ([M-H]-)	Dihydrokalafungin ([M-H]-)	Homoeriodictyol chalcone ([M-H]-)	Hesperetin (see KEGG C01709); (2S)-5,7-dihydroxy-2-(3-hydroxy-4-methoxy-phenyl)chroman-4-one [ketone] ([M-H]-)	Peltogynan-4-alpha-ol [Flavans, Flavanols and Leucoanthocyanidins [PK1202]] ([M-H]-)	ent-Epipeltogynan-4alpha-ol [Flavans, Flavanols and Leucoanthocyanidins [PK1202]] ([M-H]-)	Mopanan-4alpha-ol [Flavans, Flavanols and Leucoanthocyanidins [PK1202]] ([M-H]-)	Epimopanan-4alpha-ol [Flavans, Flavanols and Leucoanthocyanidins [PK1202]] ([M-H]-)	(3R)-7,2',3'-Trihydroxy-4'-methoxyisoflavanone [Isoflavonoids [PK1205]] ([M-H]-)	Ferreirin [Isoflavonoids [PK1205]] ([M-H]-)	Isoferreirin [Isoflavonoids [PK1205]] ([M-H]-)	6a,7-Dihydroxymedicarpin; 3,6a,7-Trihydroxy-9-methoxypterocarpan [Pterocarpans [PK1207]] ([M-H]-)	Haematoxylin [Neoflavonoids [PK1210]] ([M-H]-)	Lanceoletin [Chalcones and dihydrochalcones [PK1212]] ([M-H]-)	4,2',4',6'-Tetrahydroxy-3-methoxychalcone [Chalcones and dihydrochalcones [PK1212]] ([M-H]-)	3,4,3',4'-Tetrahydroxy-2-methoxychalcone [Chalcones and dihydrochalcones [PK1212]] ([M-H]-)	2,6,3'-Trihydroxy-4'-methoxy-2-benzylcoumaranone [Aurone flavonoids [PK1213]] ([M-H]-)	Carpusin [Aurone flavonoids [PK1213]] ([M-H]-)	Hesperetin (see KEGG C01709) [Flavanones [PK1214]] ([M-H]-)	8-Methoxybutin [Flavanones [PK1214]] ([M-H]-)	7,2',6'-Trihydroxy-5-methoxyflavanone [Flavanones [PK1214]] ([M-H]-)	Scutamoenin [Flavanones [PK1214]] ([M-H]-)	5,2',3'-Trihydroxy-7-methoxyflavanone [Flavanones [PK1214]] ([M-H]-)	5,7,3',5'-Tetrahydroxy-6-methylflavanone [Flavanones [PK1214]] ([M-H]-)	Alysifolinone; 5,7,3'-Trihydroxy-5'-methoxyflavanone [Flavanones [PK1214]] ([M-H]-)	Homoeriodictyol [Flavanones [PK1214]] ([M-H]-)	Artocarpanone [Flavanones [PK1214]] ([M-H]-)	Sternbin [Flavanones [PK1214]] ([M-H]-)	5,7,4'-Trihydroxy-6-methoxyflavanone [Flavanones [PK1214]] ([M-H]-)	5,8,2'-Trihydroxy-7-methoxyflavanone [Flavanones [PK1214]] ([M-H]-)	5,7,4'-Trihydroxy-8-methoxyflavanone [Flavanones [PK1214]] ([M-H]-)	5,7,8-Trihydroxy-4'-methoxyflavanone [Flavanones [PK1214]] ([M-H]-)	Oresbiusin; 6,7,8-Trihydroxy-5-methoxyflavanone [Flavanones [PK1214]] ([M-H]-)
1639	301.0814475	C10H22ClN2O2S2	C13H16O8	ü	Phytochemicals		302.088723966881	-0.132469666633745	O18 isotope of 4-(beta-D-Glucosyloxy)benzoate ([M-H]-)
1640	301.08294	C15H14N2O5		ü
1641	301.08392	C16H18N2S2		û
1642	301.08732	C13H22N2S3		û
1643	301.092854595	C13H18O8		ü
1644	301.10417	C12H18N2O7	C12H18N2O7	ü	NM	Drug	302.111446466881	0.151253770505197	Bicozamycin;Bicyclomycin ([M-H]-)
1645	301.105921111	C10H23O8P		û
1646	301.121	C14H23O5P		ü
1647	301.129249545	C14H22O7		ü
1648	301.165648333	C15H26O6	C15H26O6	ü	Lipids		302.172924799881	-0.0456602508037459	Tributyrin;Glyceryl tributyrate;Glycerol tributyrate ([M-H]-)
1649	301.202115	C16H30O5	C16H30O5	ü	Lipids		302.209391466881	0.223793186096113	9-hydroxy-hexadecan-1,16-dioic acid [Dicarboxylic acids [FA0117]] ([M-H]-)
1650	302.03385	C11H13NO7S		ü
1651	302.035516667	C12H14ClNO4P		ü
1652	302.036775854	C10H14N3O4PS		ü
1653	302.03862	C9H13N5O3S2	C15H10O7	ü	Phytochemicals		303.045896466881	-0.367597094137606	C13 isotope of Quercetin;3,3',4,5,7-Pentahydroxyflavone;3,5,7,3',4'-Pentahydroxyflavone ([M-H]-)	C13 isotope of 2'-Hydroxypseudobaptigenin ([M-H]-)	C13 isotope of Bracteatin ([M-H]-)	C13 isotope of 6-Hydroxykaempferol ([M-H]-)	C13 isotope of 6-Hydroxyluteolin;5,6,7,3',4'-Pentahydroxyflavone ([M-H]-)	C13 isotope of Hypolaetin;8-Hydroxyluteolin ([M-H]-)	C13 isotope of Isoetin;5,7,2',4',5'-Pentahydroxyflavone ([M-H]-)	C13 isotope of Morin;3,5,7,2',4'-Pentahydroxyflavone ([M-H]-)	C13 isotope of Robinetin;5-Deoxymyricetin ([M-H]-)	C13 isotope of Tricetin;5,7,3',4',5'-Pentahydroxyflavone ([M-H]-)	C13 isotope of 2-(4-Hydroxyphenyl)-5,6,7,8-tetrahydroxy-4H-1-benzopyran-4-one;5,6,7,8,4'-Pentahydroxyflavone;Nortangeretin ([M-H]-)	C13 isotope of Quercetin (see KEGG C00389); 2-(3,4-dihydroxyphenyl)-3,5,7-trihydroxy-chromen-4-one [phenol or hydroxyhetarene] ([M-H]-)	C13 isotope of 5,7,8,2',4'-Pentahydroxyisoflavone [Isoflavonoids [PK1205]] ([M-H]-)	C13 isotope of Quercetin (see KEGG C00389) [Flavones and Flavonols [PK1211]] ([M-H]-)	C13 isotope of Tricetin; 5,7,3',4',5'-Pentahydroxyflavone [Flavones and Flavonols [PK1211]] ([M-H]-)	C13 isotope of Isoetin [Flavones and Flavonols [PK1211]] ([M-H]-)	C13 isotope of 6-Hydroxyluteolin [Flavones and Flavonols [PK1211]] ([M-H]-)	C13 isotope of Hypolaetin [Flavones and Flavonols [PK1211]] ([M-H]-)	C13 isotope of Robinetin [Flavones and Flavonols [PK1211]] ([M-H]-)	C13 isotope of Rhynchosin [Flavones and Flavonols [PK1211]] ([M-H]-)	C13 isotope of Melanoxetin; 3,7,8,3',4'-Pentahydroxyflavone [Flavones and Flavonols [PK1211]] ([M-H]-)	C13 isotope of 3,5,7,2',5'-Pentahydroxyflavone [Flavones and Flavonols [PK1211]] ([M-H]-)	C13 isotope of Viscidulin I [Flavones and Flavonols [PK1211]] ([M-H]-)	C13 isotope of Morin; 3,5,7,2',4'-Pentahydroxyflavonol [Flavones and Flavonols [PK1211]] ([M-H]-)	C13 isotope of 6-Hydroxykaempferol [Flavones and Flavonols [PK1211]] ([M-H]-)	C13 isotope of Herbacetin [Flavones and Flavonols [PK1211]] ([M-H]-)	C13 isotope of Bracteatin [Aurone flavonoids [PK1213]] ([M-H]-)
1654	302.049314074	C15H13NO4S		ü
1655	302.0517275	C11H13NO9		ü
1656	302.05582	C12H17ClN3S2		û
1657	302.05976	C6H17N5O5S2		û
1658	302.06701	C15H13NO6		ü
1659	302.088114706	C12H17NO8	C12H17NO8	ü	AminoSugars		303.095391172881	-0.0838615217407216	Gynocardin;2-Cyclopentene-1-carbonitrile,1-(beta-D-glucopyranosyloxy)-4,5-dihydroxy-,(1alpha,4alpha,5beta)- ([M-H]-)
1661	302.096225	C7H21N5O4S2		û
1662	302.10336	C16H17NO5		ü
1663	302.93954	C9H8N2O2S4		û
1665	302.963845	C10H8O7S2		ü
1666	302.967085	C10H8ClN2O3S2		û
1667	303.00267	C7H12O11S		û
1670	303.012236518	C7H13O11P		û
1671	303.018001765	C11H12O8S		ü
1672	303.020791143	C10H13N2O5PS		ü
1673	303.035741892	C11H12O10		ü
1674	303.037165	C12H8N4O6		û
1676	303.043395714	C9H20ClN2OS3		ü
1677	303.050993274	C15H12O7	C15H12O7	ü	Phytochemicals		304.058269740881	-0.108829470010912	Taxifolin;Dihydroquercetin;(+)-Dihydroquercetin;(+)-Taxifolin;trans-Dihydroquercetin ([M-H]-)	cis-Dihydroquercetin ([M-H]-)	Nigrescin [Aurone flavonoids [PK1213]] ([M-H]-)	Alphitonin [Aurone flavonoids [PK1213]] ([M-H]-)	5,7,3',4',5'-Pentahydroxyflavanone [Flavanones [PK1214]] ([M-H]-)
1678	303.054381429	C12H16O7S		ü
1679	303.057216	C11H17N2O4PS		ü
1680	303.072118407	C12H16O9		ü
1681	303.08333	C11H16N2O8	C11H16N2O8	ü	Peptides		304.090606466881	-0.194706449199471	N-Acetyl-aspartyl-glutamate;NAAG ([M-H]-)
1682	303.085184766	C9H21O9P	C12H17NO8	ü	AminoSugars				N15 isotope of Gynocardin;2-Cyclopentene-1-carbonitrile,1-(beta-D-glucopyranosyloxy)-4,5-dihydroxy-,(1alpha,4alpha,5beta)- ([M-H]-)
1683	303.09069	C13H20O6S		ü
1684	303.108505357	C13H20O8	C12H18N2O7	ü	NM		304.115781823881	0.443797183695333	O18 isotope of Bicozamycin;Bicyclomycin ([M-H]-)
1685	303.11979	C12H20N2O7	C12H20N2O7	ü	Phytochemicals		304.127066466881	0.0510656233814393	2'-Deoxymugineic acid ([M-H]-)
1686	303.144901538	C14H24O7		ü
1687	303.19992	C16H32O3S		ü
1689	303.952283684	C8H7N3O4S3		û
1690	303.99873	C10H11ClN3O2S2		û
1691	304.00760875	C10H15N3S4		û
1693	304.01608	C9H12N3O5PS		ü
1694	304.02549	C10H15N3O2S3		ü
1695	304.03436	C7H15NO10S		û
1696	304.035105	C11H15ClN3OS2		ü
1697	304.04974	C11H15NO7S		ü
1698	304.054305	C9H15N5O3S2	C15H12O7	ü	Phytochemicals		305.061581466881	-0.25026009421129	C13 isotope of Taxifolin;Dihydroquercetin;(+)-Dihydroquercetin;(+)-Taxifolin;trans-Dihydroquercetin ([M-H]-)	C13 isotope of cis-Dihydroquercetin ([M-H]-)	C13 isotope of Nigrescin [Aurone flavonoids [PK1213]] ([M-H]-)	C13 isotope of Alphitonin [Aurone flavonoids [PK1213]] ([M-H]-)	C13 isotope of 5,7,3',4',5'-Pentahydroxyflavanone [Flavanones [PK1214]] ([M-H]-)
1699	304.058878	C11H16NO7P		ü
1700	304.060851154	C10H15N3O6S		ü
1701	304.06742	C11H15NO9		ü
1703	304.07562	C6H19N5O5S2		û
1704	304.078685	C10H15N3O8	C10H15N3O8	ü	Carbohydrates				Convicine ([M-H]-)
1705	304.103774444	C12H19NO8		ü
1707	304.982671062	C10H10ClN2O3S2		ü
1708	304.991612478	C10H14N2OS4		ü
1709	304.99387	C9H10ClN4O2S2		û
1710	304.99738	C10H10O9S		ü
1711	305.00003823	C9H11N2O6PS		ü
1712	305.012589735	C14H10O6S		ü
1713	305.015004118	C10H10O11		û
1715	305.01837	C7H14O11S	C15H15BrO2	ü	NM	Plastic			Monobromobisphenol A;3-Monobromobisphenol A ([M-H]-)
1716	305.027902	C7H15O11P		û
1717	305.030256154	C14H10O8	C14H10O8	ü	Phytochemicals		306.037532620881	-0.113615938962207	2-Protocatechoylphloroglucinolcarboxylate;2-(3,4-Dihydroxybenzoyloxy)-4,6-dihydroxybenzoate ([M-H]-)
1718	305.03361	C11H14O8S		ü
1719	305.04082	C16H14ClO2S		ü
1720	305.051382062	C11H14O10		ü
1721	305.064275614	C8H19O10P		û
1722	305.06663964	C15H14O7	C15H14O7	ü	Phytochemicals		306.073916106881	-0.120232808914652	Leucocyanidin;2-(3,4-Dihydroxyphenyl)-3,4-dihydro-2H-1-benzopyran-3,4,5,7-tetrol;3,3',4,4',5,7-Flavanhexol;3,4-Cyanidiol;Leucoanthocyanidol;Leucocianidol;Leucocyanidol;Leukocyanidine;Procyanidol;Resivit;2,3-trans-3,4-cis-Leucocyanidin ([M-H]-)	(-)-Epigallocatechin ([M-H]-)	(+)-Gallocatechin [Flavans, Flavanols and Leucoanthocyanidins [PK1202]] ([M-H]-)	Epigallocatechin [Flavans, Flavanols and Leucoanthocyanidins [PK1202]] ([M-H]-)	Robinetinidol-4alpha-ol [Flavans, Flavanols and Leucoanthocyanidins [PK1202]] ([M-H]-)	Mesquitol-4beta-ol [Flavans, Flavanols and Leucoanthocyanidins [PK1202]] ([M-H]-)	Epimesquitol-4alpha-ol [Flavans, Flavanols and Leucoanthocyanidins [PK1202]] ([M-H]-)	Epimesquitol-4beta-ol [Flavans, Flavanols and Leucoanthocyanidins [PK1202]] ([M-H]-)	Leucocyanidin [Flavans, Flavanols and Leucoanthocyanidins [PK1202]] ([M-H]-)	Catechin-4beta-ol [Flavans, Flavanols and Leucoanthocyanidins [PK1202]] ([M-H]-)
1724	305.070021	C12H18O7S		ü
1725	305.077869153	C14H14N2O6		ü
1726	305.079704688	C13H18ClO6		ü
1727	305.08128	C11H18N2O6S		ü
1728	305.082225714	C12H22N2OS3	C10H15N3O8	ü	Carbohydrates		306.089502180881	0.763372007210917	C13 isotope of Convicine ([M-H]-)
1729	305.085260833	C16H18O4S		ü
1730	305.087764167	C12H18O9	C11H16N2O8	ü	Peptides		306.095040633881	0.422086022876651	O18 isotope of N-Acetyl-aspartyl-glutamate;NAAG ([M-H]-)
1731	305.10303	C16H18O6	C16H18O6	ü	Phytochemicals		306.110306466881	-0.104318003685164	Cimifugin ([M-H]-)
1732	305.106397377	C13H22O6S		ü
1733	305.124160395	C13H22O8	C12H20N2O7	ü	Phytochemicals		306.131436861881	0.457166554178262	O18 isotope of 2'-Deoxymugineic acid ([M-H]-)
1734	305.160561923	C14H26O7		ü
1735	305.1969	C15H30O6		ü
1736	305.21556	C16H34O3S		û
1737	305.967946667	C8H9N3O4S3		ü
1739	305.985945	C8H9N3O6S2		û
1741	306.003381667	C11H13ClNO3S2		ü
1742	306.015966667	C9H17Cl2NO2S2		ü
1743	306.01992	C13H13N3S3		û
1744	306.046645	C10H13NO10		û
1746	306.065238	C11H17NO7S		ü
1747	306.0701	C9H17N5O3S2	C15H14O7	ü	Phytochemicals		307.077376466881	0.22492625384358	C13 isotope of Leucocyanidin;2-(3,4-Dihydroxyphenyl)-3,4-dihydro-2H-1-benzopyran-3,4,5,7-tetrol;3,3',4,4',5,7-Flavanhexol;3,4-Cyanidiol;Leucoanthocyanidol;Leucocianidol;Leucocyanidol;Leukocyanidine;Procyanidol;Resivit;2,3-trans-3,4-cis-Leucocyanidin ([M-H]-)	C13 isotope of (-)-Epigallocatechin ([M-H]-)	C13 isotope of (+)-Gallocatechin [Flavans, Flavanols and Leucoanthocyanidins [PK1202]] ([M-H]-)	C13 isotope of Epigallocatechin [Flavans, Flavanols and Leucoanthocyanidins [PK1202]] ([M-H]-)	C13 isotope of Robinetinidol-4alpha-ol [Flavans, Flavanols and Leucoanthocyanidins [PK1202]] ([M-H]-)	C13 isotope of Mesquitol-4beta-ol [Flavans, Flavanols and Leucoanthocyanidins [PK1202]] ([M-H]-)	C13 isotope of Epimesquitol-4alpha-ol [Flavans, Flavanols and Leucoanthocyanidins [PK1202]] ([M-H]-)	C13 isotope of Epimesquitol-4beta-ol [Flavans, Flavanols and Leucoanthocyanidins [PK1202]] ([M-H]-)	C13 isotope of Leucocyanidin [Flavans, Flavanols and Leucoanthocyanidins [PK1202]] ([M-H]-)	C13 isotope of Catechin-4beta-ol [Flavans, Flavanols and Leucoanthocyanidins [PK1202]] ([M-H]-)
1749	306.07455	C11H18NO7P		ü
1750	306.076491667	C10H17N3O6S	C10H17N3O6S	ü	Peptides		307.083768133881	-0.124615937563494	Glutathione;5-L-Glutamyl-L-cysteinylglycine;N-(N-gamma-L-Glutamyl-L-cysteinyl)glycine;gamma-L-Glutamyl-L-cysteinyl-glycine;GSH;Reduced glutathione ([M-H]-)	Glutathione (see KEGG C00051); (2S)-2-amino-4-[[(1R)-1-(carboxymethylcarbamoyl)-2-sulfanyl-ethyl]carbamoyl]butanoic acid [primary amine] ([M-H]-)
1751	306.083059	C11H17NO9	C10H15N3O8	ü	Carbohydrates		307.090335466881	0.570543079171309	O18 isotope of Convicine ([M-H]-)
1752	306.09844	C15H17NO6		ü
1755	306.962103333	C8H9N2O5PS2		ü
1756	306.962534	C5H10O11P2		û
1758	306.9869225	C10H13O5PS2		ü
1759	306.98869625	C9H12N2O4S3		ü
1760	306.98978	C7H12ClO9S		û
1761	306.995925	C11H16O2S4		ü
1763	306.998325556	C10H12ClN2O3S2		ü
1764	307.00427	C10H13O7PS		ü
1765	307.00635	C9H12N2O6S2		ü
1766	307.007269906	C10H16N2OS4		ü
1767	307.009517797	C13H8O9		ü
1768	307.01137	C8H16Cl2N2O2S2		ü
1769	307.015688235	C9H13N2O6PS		ü
1771	307.028230769	C14H12O6S		ü
1772	307.030649375	C10H12O11		û
1773	307.03401	C7H16O11S		û
1775	307.043530619	C7H17O11P		û
1776	307.045901	C14H12O8		ü
1777	307.049335	C11H16O8S		ü
1779	307.06703646	C11H16O10		ü
1780	307.070956667	C12H20ClN2OS2	C15H14O7	ü	Phytochemicals		308.078233133881	0.110614632506584	O18 isotope of Leucocyanidin;2-(3,4-Dihydroxyphenyl)-3,4-dihydro-2H-1-benzopyran-3,4,5,7-tetrol;3,3',4,4',5,7-Flavanhexol;3,4-Cyanidiol;Leucoanthocyanidol;Leucocianidol;Leucocyanidol;Leukocyanidine;Procyanidol;Resivit;2,3-trans-3,4-cis-Leucocyanidin ([M-H]-)	O18 isotope of (-)-Epigallocatechin ([M-H]-)	O18 isotope of (+)-Gallocatechin [Flavans, Flavanols and Leucoanthocyanidins [PK1202]] ([M-H]-)	O18 isotope of Epigallocatechin [Flavans, Flavanols and Leucoanthocyanidins [PK1202]] ([M-H]-)	O18 isotope of Robinetinidol-4alpha-ol [Flavans, Flavanols and Leucoanthocyanidins [PK1202]] ([M-H]-)	O18 isotope of Mesquitol-4beta-ol [Flavans, Flavanols and Leucoanthocyanidins [PK1202]] ([M-H]-)	O18 isotope of Epimesquitol-4alpha-ol [Flavans, Flavanols and Leucoanthocyanidins [PK1202]] ([M-H]-)	O18 isotope of Epimesquitol-4beta-ol [Flavans, Flavanols and Leucoanthocyanidins [PK1202]] ([M-H]-)	O18 isotope of Leucocyanidin [Flavans, Flavanols and Leucoanthocyanidins [PK1202]] ([M-H]-)	O18 isotope of Catechin-4beta-ol [Flavans, Flavanols and Leucoanthocyanidins [PK1202]] ([M-H]-)
1784	307.082287826	C15H16O7	C15H16O7	ü	Phytochemicals		308.089564292881	-0.125559696868645	Allamandin ([M-H]-)
1785	307.085684	C12H20O7S		ü
1786	307.093593333	C14H16N2O6	C14H16N2O6	ü	Phytochemicals		308.100869799881	0.109282126874029	Indicaxanthin ([M-H]-)
1787	307.103418584	C12H20O9		ü
1788	307.118677959	C16H20O6	C16H20O6	ü	Phytochemicals		308.125954425881	-0.110487838783689	14-Dihydroxycornestin;Cornexistin ([M-H]-)
1789	307.12209	C13H24O6S		ü
1790	307.139803717	C13H24O8		ü
1791	307.176205294	C14H28O7		ü
1792	307.194793333	C15H32O4S		û
1793	308.02685	C10H15NO6S2		ü
1794	308.06889	C7H19ClN3O6S		û
1797	308.072263333	C11H20NO5PS	C10H17N3O6S	ü	Peptides		309.079539799881	-0.202481743378473	S34 isotope of Glutathione;5-L-Glutamyl-L-cysteinylglycine;N-(N-gamma-L-Glutamyl-L-cysteinyl)glycine;gamma-L-Glutamyl-L-cysteinyl-glycine;GSH;Reduced glutathione ([M-H]-)	S34 isotope of Glutathione (see KEGG C00051); (2S)-2-amino-4-[[(1R)-1-(carboxymethylcarbamoyl)-2-sulfanyl-ethyl]carbamoyl]butanoic acid [primary amine] ([M-H]-)
1799	308.077541688	C14H15NO7	C14H15NO7	ü	Phytochemicals		309.084818154881	-0.109283749818421	Isotan B ([M-H]-)	Inodxyl glucuronide (see KEGG C03033); (2S,3S,4S,5R,6S)-3,4,5-trihydroxy-6-(1H-indol-3-yloxy)oxane-2-carboxylicacid [acetal] ([M-H]-)
1800	308.080728	C14H15ClN3O3	C10H17N3O6S	ü	Peptides		309.088004466881	-0.156421498000542	O18 isotope of Glutathione;5-L-Glutamyl-L-cysteinylglycine;N-(N-gamma-L-Glutamyl-L-cysteinyl)glycine;gamma-L-Glutamyl-L-cysteinyl-glycine;GSH;Reduced glutathione ([M-H]-)	O18 isotope of Glutathione (see KEGG C00051); (2S)-2-amino-4-[[(1R)-1-(carboxymethylcarbamoyl)-2-sulfanyl-ethyl]carbamoyl]butanoic acid [primary amine] ([M-H]-)
1802	308.098671556	C11H19NO9	C11H19NO9	ü	AminoSugars		309.105948022881	-0.107651450887394	N-Acetylneuraminate;N-Acetylneuraminic acid;5-Acetamido-3,5-dideoxy-D-glycero-D-galacto-2-nonulosonic acid;Neu5Ac ([M-H]-)	N-Acetylneuraminic acid (see KEGG C00270); 5-acetylamino-2,4-dihydroxy-6-(1,2,3-trihydroxypropyl)oxane-2-carboxylic acid [hemiacetal] ([M-H]-)	N-Acetyl-a-neuraminic acid; N-acetyl-a-Neuraminic acid [hemiacetal] ([M-H]-)
1804	308.12197	C10H23N5O2S2	C16H20O6	ü	Phytochemicals		309.129246466881	-0.313933015061643	C13 isotope of 14-Dihydroxycornestin;Cornexistin ([M-H]-)
1805	308.135105	C12H23NO8		ü
1806	308.1502925	C16H23NO5	C16H23NO5	ü	Phytochemicals		309.157568966881	-0.174828031402411	Fulvine ([M-H]-)
1807	308.29594	C20H39NO		ü
1810	308.922985	C7H7N2O4PS3		ü
1814	308.978168627	C5H12O11P2	C5H12O11P2	ü	Carbohydrates				D-Ribose 5-diphosphate ([M-H]-)
1816	309.00269	C11H14ClO4S2		ü
1817	309.00544	C7H14ClO9S		û
1818	309.025165929	C13H10O9		ü
1819	309.028615	C10H14O9S		ü
1820	309.046296637	C10H14O11		û
1821	309.04727	C11H18O6S2		ü
1823	309.06154598	C14H14O8		ü
1824	309.06486875	C11H18O8S		ü
1825	309.065	C11H18O8S		ü
1827	309.082681182	C11H18O10		ü
1828	309.097938133	C15H18O7	C14H16N2O6	ü	Phytochemicals		310.105214599881	0.426979234425582	O18 isotope of Indicaxanthin ([M-H]-)	Mellitoxin ([M-H]-)	Picrotin ([M-H]-)
1829	309.101312969	C12H22O7S		ü
1831	309.119068142	C12H22O9		ü
1833	309.134323077	C16H22O6		ü
1834	309.137668	C13H26O6S		ü
1835	309.152956667	C17H26O3S		ü
1836	309.17407973	C14H30O5S		û
1837	309.92645	C6H5N3O6S3		ü
1839	310.028517143	C7H13N5O5S2		û
1841	310.049665	C15H17ClNS2		û
1842	310.07805	C10H17NO10		û
1843	310.09319177	C14H17NO7	C14H17NO7	ü	Phytochemicals		311.100468236881	-0.108515794312027	Taxiphyllin;(R)-4-Hydroxymandelonitrile beta-D-glucoside ([M-H]-)	p-Glucosyloxymandelonitrile ([M-H]-)	Zierin;Benzeneacetonitrile, alpha-(beta-D-glucopyranosyloxy)-3-hydroxy-,(S) ([M-H]-)
1844	310.150712222	C12H25NO8		ü
1846	310.9387	C7H9N2O4PS3		ü
1850	310.98759	C13H12O3S3		ü
1852	311.033641111	C15H16ClOS2		ü
1854	311.040814867	C13H12O9		ü
1855	311.048364932	C11H20ClN2S3		û
1856	311.048586	C11H20ClN2S3		û
1858	311.056	C17H12O6	C17H12O6	ü	Phytochemicals		312.063276466881	-0.358891386121405	Aspulvinone G ([M-H]-)	Betavulgarin ([M-H]-)	Aflatoxin B1 (see KEGG C06800); (6aR,9aS)-4-methoxy-2,3,6a,9a-tetrahydrocyclopenta[c]furo[3',2':4,5]furo[2,3-h]chromene-1,11-dione [ketone] ([M-H]-)	Aflatoxin B1 (see KEGG C06800) [Aflatoxins and related substances [PK10]] ([M-H]-)	Cuneatin [Isoflavonoids [PK1205]] ([M-H]-)	Fujikinetin [Isoflavonoids [PK1205]] ([M-H]-)	Maximaisoflavone E [Isoflavonoids [PK1205]] ([M-H]-)	Betavulgarin; 2'-Hydroxy-5-methoxy-6,7-methylenedioxyisoflavone [Isoflavonoids [PK1205]] ([M-H]-)	Irisone A; 5-Hydroxy-2'-methoxy-6,7-methylenedioxyisoflavone [Isoflavonoids [PK1205]] ([M-H]-)	Irisolone; 4'-Hydroxy-5-methoxy-6,7-methylenedioxyisoflavone [Isoflavonoids [PK1205]] ([M-H]-)	Boeravinone B; 6a,12a-Dehydro-6,9,11-trihydroxy-10-methylrotenone [Rotenoid flavonoids [PK1206]] ([M-H]-)	4-Deoxybryaquinone [Pterocarpans [PK1207]] ([M-H]-)	3-Hydroxy-4-methoxy-8,9-methylenedioxypterocarpene [Pterocarpans [PK1207]] ([M-H]-)	3-Hydroxy-8,9-dimethoxycoumestan [Coumestan flavonoids [PK1209]] ([M-H]-)	Wairol; 3-Hydroxy-7,9-dimethoxycoumestan [Coumestan flavonoids [PK1209]] ([M-H]-)	5'-Hydroxy-7,4'-dimethoxy-5,2'-oxido-4-phenylcoumarin [Neoflavonoids [PK1210]] ([M-H]-)	Prosogerin A [Flavones and Flavonols [PK1211]] ([M-H]-)	5-Hydroxy-7-methoxy-3',4'-methylenedioxyflavone [Flavones and Flavonols [PK1211]] ([M-H]-)	Galiposin; 1,3-Bis(1,3-benzodioxol-5-yl)-3-hydroxy-2-propen-1-one [Chalcones and dihydrochalcones [PK1212]] ([M-H]-)
1859	311.061946195	C10H16O11		û
1861	311.077221471	C14H16O8		ü
1862	311.080590114	C11H20O8S		ü
1864	311.098333894	C11H20O10	C11H20O10	ü	Carbohydrates		312.105610360881	-0.117249483675066	Vicianose;O-alpha-L-Arabinopyranosyl-(1-6)-D-glucopyranose ([M-H]-)	6-O-beta-D-Xylopyranosyl-D-glucose;Primeverose ([M-H]-)	R replaced by H in 6-O-(beta-D-Xylopyranosyl)-beta-D-glucopyranoside;beta-Primeveroside ([M-H]-)	6-O-(beta-D-Xylopyranosyl)-beta-D-glucopyranose;beta-Primeverose ([M-H]-)	Galactose-beta-1,4-xylose [hemiacetal] ([M-H]-)
1865	311.113588661	C15H20O7	C15H20O7	ü	Phytochemicals		312.120865127881	-0.121661156547577	4-Hydroxycinnamyl alcohol 4-D-glucoside;p-Coumaryl alcohol 4-O-glucoside ([M-H]-)	Deoxyanisatin ([M-H]-)	Nivalenol (see KEGG C06080) [ketone] ([M-H]-)
1867	311.12579	C15H24N2OS2		ü
1868	311.132242	C16H24O4S		ü
1869	311.134736667	C12H24O9		ü
1870	311.15009	C16H24O6		ü
1871	311.168597965	C17H28O3S		ü
1873	311.29555	C20H40O2	C20H40O2	ü	Lipids		312.302826466881	-0.0130263314978864	Phytanate;Phytanic acid ([M-H]-)	3D,7D,11D-Phytanic acid; (3R,7R,11R)-3,7,11,15-tetramethylhexadecanoic acid [carboxylic acid] ([M-H]-)	3L,7D,11D-Phytanic acid; (3S,7R,11R)-3,7,11,15-tetramethyl-Hexadecanoic acid [carboxylic acid] ([M-H]-)	Phytanic acid (see KEGG C01607); 3,7,11,15-tetramethylhexadecanoic acid [carboxylic acid] ([M-H]-)	Arachidic acid (see KEGG C06425); Eicosanoic acid [carboxylic acid] ([M-H]-)	Arachidic acid (see KEGG C06425); eicosanoic acid [Straight chain fatty acids [FA0101]] ([M-H]-)	Isoarachidic acid; 18-methyl-nonadecanoic acid [Branched fatty acids [FA0102]] ([M-H]-)	2,14-dimethyl-octadecanoic acid [Branched fatty acids [FA0102]] ([M-H]-)	4,14-dimethyl-octadecanoic acid [Branched fatty acids [FA0102]] ([M-H]-)	6,14-dimethyl-octadecanoic acid [Branched fatty acids [FA0102]] ([M-H]-)	4,16-dimethyl-octadecanoic acid [Branched fatty acids [FA0102]] ([M-H]-)	6,16-dimethyl-octadecanoic acid [Branched fatty acids [FA0102]] ([M-H]-)	17-methyl-nonadecanoic acid [Branched fatty acids [FA0102]] ([M-H]-)	3L,7D,11D-hhytanic acid; 3S,7R,11R,15-tetramethyl-hexadecanoic acid [Branched fatty acids [FA0102]] ([M-H]-)	19:0(11Me); 11-methyl-nonadecanoic acid [Branched fatty acids [FA0102]] ([M-H]-)	Octadecyl acetate [Fatty alcohols [FA05]] ([M-H]-)	Phytanic acid (see KEGG C01607); 3,7R,11R,15-tetramethyl-hexadecanoic acid [C20 isoprenoids (diterpenes) [PR0104]] ([M-H]-)
1876	311.97537	C10H7N3O5S2		û
1877	311.98613	C9H15NO3S4		ü
1878	311.9879	C7H12N3O5PS2		û
1879	311.99047	C5H9N5O7P2		û
1881	312.037038182	C13H15NO4S2		ü
1882	312.040461	C10H19NO4S3		ü
1887	312.08383	C12H15N3O7		ü
1888	312.09372	C10H19NO10		û
1889	312.09896	C16H15N3O4		ü
1891	312.10888	C14H19NO7	C14H19NO7	ü	Phytochemicals		313.116156466881	0.0144688321695993	Tyramine glucuronide (see KEGG C03033); (2S,3S,4S,5R,6S)-6-[4-(2-aminoethyl)phenoxy]-3,4,5-trihydroxyoxane-2-carboxylic acid [acetal] ([M-H]-)
1892	312.11688	C9H23N5O3S2	C15H20O7	ü	Phytochemicals		313.124156466881	-0.324715596907394	C13 isotope of 4-Hydroxycinnamyl alcohol 4-D-glucoside;p-Coumaryl alcohol 4-O-glucoside ([M-H]-)	C13 isotope of Deoxyanisatin ([M-H]-)	C13 isotope of Nivalenol (see KEGG C06080) [ketone] ([M-H]-)
1896	312.97199	C7H11N2O6PS2		û
1897	312.984672	C12H10O6S2		ü
1898	312.994185	C13H10ClO5S		ü
1904	313.056465135	C13H14O9	C13H14O9	ü	Phytochemicals		314.063741601881	-0.129124115020782	1-Salicylate glucuronide (see KEGG C03033); (2S,3S,4S,5R,6S)-6-(2-carboxyphenoxy)-3,4,5-trihydroxyoxane-2-carboxylicacid [acetal] ([M-H]-)
1905	313.06615125	C10H18Cl2N4OS		ü
1906	313.06944	C10H19O9P		ü
1907	313.071746	C17H14O6	C17H14O6	ü	Phytochemicals		314.079022466881	-0.0501465212711189	Ventinone A ([M-H]-)	Pisatin ([M-H]-)	6-Hydroxy-2-(4-hydroxyphenyl)-5,7-dimethoxy-4H-1-benzopyran-4-one;4',6-Dihydroxy-5,7-dimethoxyflavone ([M-H]-)	Pinobanksin 3-O-acetate ([M-H]-)	Aflatoxin B2 ([M-H]-)	Odoratin [Isoflavonoids [PK1205]] ([M-H]-)	7,2'-Dihydroxy-6,4'-dimethoxyisoflavone [Isoflavonoids [PK1205]] ([M-H]-)	3'-Hydroxy-8-O-methylretusin [Isoflavonoids [PK1205]] ([M-H]-)	Dipteryxin [Isoflavonoids [PK1205]] ([M-H]-)	Pratensein 3'-O-methyl ether; 5,7-Dihydroxy-3',4'-dimethoxyisoflavone [Isoflavonoids [PK1205]] ([M-H]-)	2'-Methoxybiochanin A; 5,7-Dihydroxy-2',4'-dimethoxyisoflavone [Isoflavonoids [PK1205]] ([M-H]-)	2',4'-Dihydroxy-5,7-dimethoxyisoflavone [Isoflavonoids [PK1205]] ([M-H]-)	7,3'-Dimethylorobol; 5,4'-Dihydroxy-7,3'-dimethoxyisoflavone [Isoflavonoids [PK1205]] ([M-H]-)	5,3'-Dihydroxy-7,4'-dimethoxyisoflavone [Isoflavonoids [PK1205]] ([M-H]-)	5,7-Dihydroxy-6,2'-dimethoxyisoflavone [Isoflavonoids [PK1205]] ([M-H]-)	Irisolidone; 5,7-Dihydroxy-6,4'-dimethoxyisoflavone [Isoflavonoids [PK1205]] ([M-H]-)	7-O-Methyltectorigenin; 5,4'-Dihydroxy-6,7-dimethoxyisoflavone [Isoflavonoids [PK1205]] ([M-H]-)	Muningin; 6,4'-Dihydroxy-5,7-dimethoxyisoflavone [Isoflavonoids [PK1205]] ([M-H]-)	5,2'-Dihydroxy-7,8-dimethoxyisoflavone [Isoflavonoids [PK1205]] ([M-H]-)	Onogenin; 7-Hydroxy-2'-methoxy-4',5'-methylenedioxyisoflavanone [Isoflavonoids [PK1205]] ([M-H]-)	2-Hydroxyhomopterocarpin [Pterocarpans [PK1207]] ([M-H]-)	4-Methoxymaackiain [Pterocarpans [PK1207]] ([M-H]-)	4-Hydroxypterocarpin [Pterocarpans [PK1207]] ([M-H]-)	(+)-Pisatin; 6a-Hydroxy-3-methoxy-8,9-methylenedioxypterocarpan [Pterocarpans [PK1207]] ([M-H]-)	Sophoracarpan B; (6R,6aS,11aR)-3-Hydroxy-6-methoxy-8,9-methylenedioxypterocarpan [Pterocarpans [PK1207]] ([M-H]-)	Melannein; 6,3'-Dihydroxy-7,4'-dimethoxy-4-phenylcoumarin [Neoflavonoids [PK1210]] ([M-H]-)	7,3'-Dihydroxy-5,4'-dimethoxy-4-phenylcoumarin [Neoflavonoids [PK1210]] ([M-H]-)	5,3'-Dihydroxy-7,4'-dimethoxy-4-phenylcoumarin [Neoflavonoids [PK1210]] ([M-H]-)	3',4'-Dihydroxy-5,7-dimethoxy-4-phenylcoumarin [Neoflavonoids [PK1210]] ([M-H]-)	Abrectorin [Flavones and Flavonols [PK1211]] ([M-H]-)	Luteolin 3',4'-dimethyl ether; 5,7-Dihydroxy-3',4'-dimethoxyflavone [Flavones and Flavonols [PK1211]] ([M-H]-)	Luteolin 5,3'-dimethyl ether [Flavones and Flavonols [PK1211]] ([M-H]-)	7,3'-Dihydroxy-5,4'-dimethoxyflavone [Flavones and Flavonols [PK1211]] ([M-H]-)	5,3',4'-Trihydroxy-7-methoxy-6-methylflavone [Flavones and Flavonols [PK1211]] ([M-H]-)	Velutin; Flavoyadorigenin B [Flavones and Flavonols [PK1211]] ([M-H]-)	Pilloin; 5,3'-Dihydroxy-7,4'-dimethoxyflavone [Flavones and Flavonols [PK1211]] ([M-H]-)	Cirsimaritin [Flavones and Flavonols [PK1211]] ([M-H]-)	Pectolinarigenin [Flavones and Flavonols [PK1211]] ([M-H]-)	Ladanein [Flavones and Flavonols [PK1211]] ([M-H]-)	Skullcapflavone I [Flavones and Flavonols [PK1211]] ([M-H]-)	5,7-Dihydroxy-8,2'-dimethoxyflavone [Flavones and Flavonols [PK1211]] ([M-H]-)
1908	313.077595294	C10H18O11		û
1909	313.078455	C11H22O6S2		ü
1910	313.09285125	C14H18O8		ü
1911	313.10255	C11H22Cl2N4S	C11H20O10	ü	Carbohydrates				O18 isotope of Vicianose;O-alpha-L-Arabinopyranosyl-(1-6)-D-glucopyranose ([M-H]-)
1912	313.10602	C12H22ClO7	C14H19NO7	ü	Phytochemicals		314.113296466881	0.350112722196886	N15 isotope of Tyramine glucuronide (see KEGG C03033); (2S,3S,4S,5R,6S)-6-[4-(2-aminoethyl)phenoxy]-3,4,5-trihydroxyoxane-2-carboxylic acid [acetal] ([M-H]-)
1913	313.10684	C13H26ClO2S2		ü
1915	313.113980885	C11H22O10		ü
1916	313.11714	C11H22ClN2O6		ü
1917	313.12923386	C15H22O7		ü
1918	313.147865517	C16H26O4S	C19H23ClN2	ü	NM	Drug	314.155141983881	0.528679033971439	Clomipramine ([M-H]-)
1920	313.20207	C17H30O5		ü
1921	313.2384075	C18H34O4	C18H34O4	ü	Lipids		314.245683966881	-0.0817324389751286	(9Z)-(7S,8S)-Dihydroxyoctadecenoic acid;(Z)-(7S,8S)-Dihydroxyoctadeca-9-enoic acid;(Z)-(7S,8S)-Dihydroxyoctadeca-9-enoate ([M-H]-)	12,13-DHOME;12,13-DHOA;(9Z)-12,13-Dihydroxyoctadec-9-enoic acid ([M-H]-)	Octadecanedioic acid; Octadecanedioic acid [carboxylic acid] ([M-H]-)	9,10-DHOME (see KEGG C14828); (Z)-9,10-dihydroxyoctadec-12-enoic acid [secondary alcohol] ([M-H]-)	12,13-DHOME (see KEGG C14829); (Z)-12,13-dihydroxyoctadec-9-enoic acid [secondary alcohol] ([M-H]-)	9,10-dihydroxy-12-octadecenoic acid [Hydroxy fatty acids [FA0105]] ([M-H]-)	9,13-dihydroxy-10-octadecenoic acid [Hydroxy fatty acids [FA0105]] ([M-H]-)	9,13-dihydroxy-11-octadecenoic acid [Hydroxy fatty acids [FA0105]] ([M-H]-)	12,13-dihydroxy-9-octadecenoic acid [Hydroxy fatty acids [FA0105]] ([M-H]-)	7S,8S-dihydroxy-9Z-octadecenoic acid (see KEGG C07355) [Hydroxy fatty acids [FA0105]] ([M-H]-)	9,10-DiHOME (see KEGG C14828); 9,10-dihydroxy-12Z-octadecenoic acid [Hydroxy fatty acids [FA0105]] ([M-H]-)	12,13-DiHOME (see KEGG C14829); 12,13-dihydroxy-9Z-octadecenoic acid [Hydroxy fatty acids [FA0105]] ([M-H]-)	Octadecanedioic acid; Octadecanedioic acid [Dicarboxylic acids [FA0117]] ([M-H]-)	18-hydroxy-9R,10S-epoxy-stearic acid; 18-hydroxy-9R,10S-epoxy-octadecanoic acid [Other Octadecanoids [FA0200]] ([M-H]-)	18-hydroxy-9S,10R-epoxy-stearic acid; 18-hydroxy-9S,10R-epoxy-octadecanoic acid [Other Octadecanoids [FA0200]] ([M-H]-)
1922	314.01738	C13H9N5OS2		û
1925	314.059774	C7H17N5O5S2	C13H14O9	ü	Phytochemicals				C13 isotope of 1-Salicylate glucuronide (see KEGG C03033); (2S,3S,4S,5R,6S)-6-(2-carboxyphenoxy)-3,4,5-trihydroxyoxane-2-carboxylicacid [acetal] ([M-H]-)
1926	314.0810325	C15H21ClNS2		û
1927	314.088116471	C13H17NO8		ü
1928	314.096296667	C8H21N5O4S2		û
1929	314.10922	C10H21NO10		û
1930	314.13252	C9H25N5O3S2		û
1934	314.9700075	C7H13N2O4PS3		ü
1935	314.975074688	C10H8N2O6S2	C14H11Cl3O2	ü	Phytochemicals		315.982351154881	-0.353942321003173	1,1,1-Trichloro-2,2-bis(4-hydroxyphenyl)ethane;HPTE;p,p'-Hydroxy-DDT ([M-H]-)
1937	314.987715	C7H13N2O6PS2		û
1939	315.009754	C12H13O6PS		ü
1940	315.01458	C11H12ClN4OS2		û
1941	315.017988	C12H12O8S		ü
1942	315.02147	C9H16O8S2		ü
1943	315.025174731	C17H12ClO2S		ü
1944	315.03573878	C12H12O10		ü
1945	315.039093333	C9H16O10S		û
1947	315.048616915	C9H17O10P		û
1948	315.049331111	C13H12N6S2		û
1949	315.050982727	C16H12O7	C16H12O7	ü	Phytochemicals		316.058259193881	-0.138161381359807	3',4',5,7-Tetrahydroxy-3-methoxyflavone;3-Methoxy-5,7,3',4'-tetrahydroxyflavone;3-O-Methylquercetin ([M-H]-)	Azaleatin;Quercetin 5-methyl ether ([M-H]-)	Isorhamnetin;3-Methylquercetin;Quercetin 3'-methyl ether ([M-H]-)	Pedalitin ([M-H]-)	Pinoquercetin;6-C-Methylquercetin ([M-H]-)	Rhamnetin;Quercetin 7-methyl ether ([M-H]-)	Sexangularetin;Herbacetin 8-methyl ether ([M-H]-)	Tamarixetin;Quercetin 4'-methyl ether ([M-H]-)	Isorhamnetin (see KEGG C10084); 3,5,7-trihydroxy-2-(4-hydroxy-3-methoxy-phenyl)chromen-4-one [phenol or hydroxyhetarene] ([M-H]-)	Junipegenin A; 5,7,3',5'-Tetrahydroxy-4'-methoxyisoflavone [Isoflavonoids [PK1205]] ([M-H]-)	5,6,7,4'-Tetrahydroxy-3'-methoxyisoflavone [Isoflavonoids [PK1205]] ([M-H]-)	5,6,7,4'-Tetrahydroxy-8-methoxyisoflavone [Isoflavonoids [PK1205]] ([M-H]-)	(-)-4,9,11,12a-Tetrahydroxyrotenone [Rotenoid flavonoids [PK1206]] ([M-H]-)	6a,7-Dihydroxymaackiain; 3,6a,7-Trihydroxy-8,9-methylenedioxypterocarpan [Pterocarpans [PK1207]] ([M-H]-)	Isorhamnetin (see KEGG C10084) [Flavones and Flavonols [PK1211]] ([M-H]-)	Tamarixetin; 3,3',5,7-Tetrahydroxy-4'-methoxyflavone [Flavones and Flavonols [PK1211]] ([M-H]-)	Tricetin 4'-methyl ether [Flavones and Flavonols [PK1211]] ([M-H]-)	Nepetin [Flavones and Flavonols [PK1211]] ([M-H]-)	Pedalitin; 3',4',5,6-Tetrahydroxy-7-methoxyflavone [Flavones and Flavonols [PK1211]] ([M-H]-)	Nodifloretin; 4',5,6,7-Tetrahydroxy-3'-methoxyflavone [Flavones and Flavonols [PK1211]] ([M-H]-)	6-Hydroxyluteolin 4'-methyl ether [Flavones and Flavonols [PK1211]] ([M-H]-)	Carajuflavone [Flavones and Flavonols [PK1211]] ([M-H]-)	Onopordin; 5,7,3',4'-Tetrahydroxy-8-methoxyflavone [Flavones and Flavonols [PK1211]] ([M-H]-)	Hypolaetin 3'-methyl ether [Flavones and Flavonols [PK1211]] ([M-H]-)	3-Methoxy-6,7,3',4'-tetrahydroxyflavone [Flavones and Flavonols [PK1211]] ([M-H]-)	7-Methoxy-3,6,3',4'-tetrahydroxyflavone [Flavones and Flavonols [PK1211]] ([M-H]-)	Transilitin; 3',4',7,8-Tetrahydroxy-3-methoxyflavone [Flavones and Flavonols [PK1211]] ([M-H]-)	3,7,3',4'-Tetrahydroxy-8-methoxyflavone [Flavones and Flavonols [PK1211]] ([M-H]-)	3'-O-Methylmelanoxetin [Flavones and Flavonols [PK1211]] ([M-H]-)	Pinoquercetin [Flavones and Flavonols [PK1211]] ([M-H]-)	Milimorin [Flavones and Flavonols [PK1211]] ([M-H]-)	Azaleatin [Flavones and Flavonols [PK1211]] ([M-H]-)	Rhamnetin; 3,5,3',4'-Tetrahydroxy-7-methoxyflavone [Flavones and Flavonols [PK1211]] ([M-H]-)	Quercetin 3-methyl ether [Flavones and Flavonols [PK1211]] ([M-H]-)	5,6,7,4'-Tetrahydroxy-3-methoxyflavone [Flavones and Flavonols [PK1211]] ([M-H]-)	Vogeletin [Flavones and Flavonols [PK1211]] ([M-H]-)	6-Methoxykaempferol; 3,5,7,4'-Tetrahydroxy-6-methoxyflavone [Flavones and Flavonols [PK1211]] ([M-H]-)	3,5,6,4'-Tetrahydroxy-7-methoxyflavone [Flavones and Flavonols [PK1211]] ([M-H]-)	3,5,6,7-Tetrahydroxy-4'-methoxyflavone [Flavones and Flavonols [PK1211]] ([M-H]-)	3,5,8,2'-Tetrahydroxy-7-methoxyflavone [Flavones and Flavonols [PK1211]] ([M-H]-)	Sexangularetin [Flavones and Flavonols [PK1211]] ([M-H]-)
1951	315.054365	C13H16O7S		ü
1952	315.056885556	C12H17N2O4PS		ü
1953	315.05766	C10H20O7S2		ü
1954	315.06085	C9H21N2O4PS2	C13H14O9	ü	Phytochemicals		316.068126466881	0.311242799636656	O18 isotope of 1-Salicylate glucuronide (see KEGG C03033); (2S,3S,4S,5R,6S)-6-(2-carboxyphenoxy)-3,4,5-trihydroxyoxane-2-carboxylicacid [acetal] ([M-H]-)
1955	315.06427825	C14H16ClO6		ü
1956	315.064839375	C15H20ClOS2		ü
1957	315.06564	C12H16N2O6S		ü
1959	315.072111062	C13H16O9		ü
1960	315.076195	C14H20ClN2S2	C17H14O6	ü	Phytochemicals				O18 isotope of Ventinone A ([M-H]-)
1961	315.07979125	C11H24ClN2S3		û
1962	315.080026667	C8H20N4O5S2		û
1963	315.08333	C12H16N2O8		ü
1964	315.085152188	C10H21O9P		ü
1966	315.087372857	C17H16O6	C17H16O6	ü	Phytochemicals		316.094649323881	-0.1234787628882	Cajanol ([M-H]-)	2,3-Dihydro-6-hydroxy-2-(4-hydroxyphenyl)-5,7-dimethoxy-4H-1-benzopyran-4-one;4',6-Dihydroxy-5,7-dimethoxyflavanone ([M-H]-)	Isobyakangelicol;Anhydrobyakangelicin ([M-H]-)	Byakangelicol ([M-H]-)	Neobyakangelicol ([M-H]-)	7-O-Methylpeltogynol [Flavans, Flavanols and Leucoanthocyanidins [PK1202]] ([M-H]-)	7,4'-Dihydroxy-3',5'-dimethoxyisoflavanone [Isoflavonoids [PK1205]] ([M-H]-)	Violanone; 7,3'-Dihydroxy-2',4'-dimethoxyisoflavanone [Isoflavonoids [PK1205]] ([M-H]-)	Lespedeol C; 7,4'-Dihydroxy-2',3'-dimethoxyisoflavanone [Isoflavonoids [PK1205]] ([M-H]-)	Ougenin [Isoflavonoids [PK1205]] ([M-H]-)	Cajanol [Isoflavonoids [PK1205]] ([M-H]-)	Homoferreirin [Isoflavonoids [PK1205]] ([M-H]-)	7,4'-Dihydroxy-5,2'-dimethoxyisoflavanone [Isoflavonoids [PK1205]] ([M-H]-)	Philenopteran; 3,9-Dihydroxy-7,10-dimethoxypterocarpan [Pterocarpans [PK1207]] ([M-H]-)	2,8-Dihydroxy-3,9-dimethoxypterocarpan [Pterocarpans [PK1207]] ([M-H]-)	Mucronucarpan; 2,10-Dihydroxy-3,9-dimethoxypterocarpan [Pterocarpans [PK1207]] ([M-H]-)	Nissolicarpin; 3,7-Dihydroxy-2,9-dimethoxypterocarpan [Pterocarpans [PK1207]] ([M-H]-)	Melilotocarpan D; 4,10-Dihydroxy-3,9-dimethoxypterocarpan [Pterocarpans [PK1207]] ([M-H]-)	Melilotocarpan E; 4,9-Dihydroxy-3,10-dimethoxypterocarpan [Pterocarpans [PK1207]] ([M-H]-)	Pendulone; 7-Hydroxy-3',4'-dimethoxyisoflavanquinone [Isoflavans [PK1208]] ([M-H]-)	Mucroquinone; 7-Hydroxy-8,4'-dimethoxyisoflavanquinone [Isoflavans [PK1208]] ([M-H]-)	Lapathinol; 5-Hydroxy-8-methoxy-6,7-methylenedioxyisoflavan-4-ol [Isoflavans [PK1208]] ([M-H]-)	6,7,3'-Trihydroxy-2',4'-dimethoxyisoflavene [Isoflavans [PK1208]] ([M-H]-)	2',4',4-Trihydroxy-3',3-methoxychalcone [Chalcones and dihydrochalcones [PK1212]] ([M-H]-)	4,2',6'-Trihydroxy-3,4'-dimethoxychalcone [Chalcones and dihydrochalcones [PK1212]] ([M-H]-)	2',4'-Dihydroxy-6'-methoxy-3,4-methylenedioxydihydrochalcone [Chalcones and dihydrochalcones [PK1212]] ([M-H]-)	7,4'-Dihydroxy-8,3'-dimethoxyflavanone [Flavanones [PK1214]] ([M-H]-)	7,8-Dihydroxy-6,4'-dimethoxyflavanone [Flavanones [PK1214]] ([M-H]-)	5,2'-Dihydroxy-7,5'-dimethoxyflavanone [Flavanones [PK1214]] ([M-H]-)	5,3'-Dihydroxy-7,2'-dimethoxyflavanone [Flavanones [PK1214]] ([M-H]-)	Cyrtominetin [Flavanones [PK1214]] ([M-H]-)	5,2'-Dihydroxy-7,4'-dimethoxyflavanone [Flavanones [PK1214]] ([M-H]-)	Eriodictyol 7,3'-dimethyl ether [Flavanones [PK1214]] ([M-H]-)	Persicogenin [Flavanones [PK1214]] ([M-H]-)	5,4'-Dihydroxy-6,7-dimethoxyflavanone [Flavanones [PK1214]] ([M-H]-)	5,7-Dihydroxy-8,2'-dimethoxyflavanone [Flavanones [PK1214]] ([M-H]-)	5,7-Dihydroxy-8,4'-dimethoxyflavanone [Flavanones [PK1214]] ([M-H]-)	Dihydroskullcap flavone I; 5,2'-Dihydroxy-7,8-dimethoxyflavanone [Flavanones [PK1214]] ([M-H]-)	5,4'-Dihydroxy-7,8-dimethoxyflavanone [Flavanones [PK1214]] ([M-H]-)	Didymocarpin A [Flavanones [PK1214]] ([M-H]-)	Mosloflavanone; (S)-2,5-Dihydroxy-6,7-dimethoxyflavanone [Flavanones [PK1214]] ([M-H]-)
1967	315.09078	C14H20O6S		ü
1968	315.093250973	C10H20O11		û
1970	315.108502566	C14H20O8		ü
1971	315.118179375	C11H24Cl2N4S		û
1972	315.11974	C13H20N2O7		ü
1973	315.12067	C14H24N2O2S2		ü
1974	315.12159	C11H25O8P		û
1975	315.127155	C15H24O5S		ü
1977	315.14488175	C15H24O7	C19H23ClN2	ü	NM	Drug	316.152158216881	0.41847010274321	Cl37 isotope of Clomipramine ([M-H]-)
1978	315.1813325	C16H28O6		ü
1980	316.027368333	C9H12N5O4PS		ü
1981	316.033034231	C13H11N5OS2		û
1982	316.067448571	C12H15NO9		ü
1983	316.068246667	C13H19NO4S2		ü
1984	316.071653333	C10H23NO4S3		û
1985	316.07609	C15H15N3O3S		ü
1986	316.07962	C12H19N3O3S2		ü
1987	316.080191765	C9H20NO9P		û
1989	316.096577778	C15H23ClNS2		û
1990	316.103766842	C13H19NO8		ü
1991	316.11179	C8H23N5O4S2		û
1992	316.14017	C14H23NO7		ü
1995	316.96691	C6H11N2O7PS2		û
1996	316.982664063	C11H10ClN2O3S2		ü
1997	316.991590444	C7H11O12P		û
1998	316.993856	C10H10ClN4O2S2		û
1999	317.000041667	C10H11N2O6PS		ü
2000	317.00442	C16H10ClO3S		ü
2001	317.0183	C8H14O11S		û
2002	317.027867833	C8H15O11P	C8H15O11P	ü	Nucleotides				3-Deoxy-D-manno-octulosonate 8-phosphate;2-Dehydro-3-deoxy-D-octonate 8-phosphate ([M-H]-)
2003	317.030251828	C15H10O8	C15H10O8	ü	Phytochemicals		318.037528294881	-0.122960817618557	3,3',4',5,7,8-Hexahydroxyflavone ([M-H]-)	Quercetagetin;6-Hydroxyquercetin ([M-H]-)	Myricetin (see KEGG C10107); 4H-1-Benzopyran-4-one, 3,5,7-trihydroxy-2-(3,4,5-trihydroxyphenyl [phenol or hydroxyhetarene] ([M-H]-)	Myricetin (see KEGG C10107) [Flavones and Flavonols [PK1211]] ([M-H]-)	Bitalosidin; 5,6,7,8,3',4'-Hexahydroxyflavone [Flavones and Flavonols [PK1211]] ([M-H]-)	3,5,8,3',4',5'-Hexahydroxyflavone [Flavones and Flavonols [PK1211]] ([M-H]-)	5'-Hydroxymorin [Flavones and Flavonols [PK1211]] ([M-H]-)	Quercetagetin [Flavones and Flavonols [PK1211]] ([M-H]-)	Gossypetin [Flavones and Flavonols [PK1211]] ([M-H]-)	Norwedelic acid; 5,6-Dihydroxy-2-(2',4',6'-trihydroxyphenyl)benzofuran-3-carboxylic acid [Other Flavonoids [PK1216]] ([M-H]-)
2004	317.033621667	C12H14O8S		ü
2005	317.0351375	C13H15ClO5P		ü
2006	317.03636	C11H15N2O5PS		ü
2007	317.0408575	C17H14ClO2S		ü
2008	317.044866667	C11H14N2O7S		ü
2009	317.04902	C16H14O5S		ü
2010	317.051367538	C12H14O10		ü
2011	317.052868	C13H10N4O6		û
2012	317.054747611	C9H18O10S		û
2014	317.0666436	C16H14O7	C16H14O7	ü	Lipids		318.073920066881	-0.103192876436208	Orsellinate depside;Lecanoric acid ([M-H]-)	Tamarixetin (see KEGG C10188); 3,5,7-trihydroxy-2-(3-hydroxy-4-methoxy-phenyl)chroman-4-one [ketone] ([M-H]-)	Bolusanthin; 3,5,7,3'-Tetrahydroxy-4'-methoxyisoflavone [Isoflavonoids [PK1205]] ([M-H]-)	5,7,2',5'-Tetrahydroxy-6-methoxyflavanone [Flavanones [PK1214]] ([M-H]-)	6-Methoxyeriodictyol [Flavanones [PK1214]] ([M-H]-)	8-Methoxyeriodictyol [Flavanones [PK1214]] ([M-H]-)	8-Hydroxyhesperetin; 5,7,8,3'-Tetrahydroxy-4'-methoxyflavanone [Flavanones [PK1214]] ([M-H]-)	Lecanoric acid (see KEGG C02868) [Depsides and depsidones [PK1308]] ([M-H]-)
2015	317.070004951	C13H18O7S		ü
2016	317.076358761	C9H23N2O4PS2		û
2017	317.087765224	C13H18O9		ü
2018	317.091146	C10H22O9S		û
2019	317.100821807	C10H23O9P		û
2020	317.10292	C17H18O6	C17H18O6	ü	Phytochemicals		318.110196466881	-0.447260905116826	Paeonilactone C ([M-H]-)	Epicatechin 5,3'-dimethyl ether [Flavans, Flavanols and Leucoanthocyanidins [PK1202]] ([M-H]-)	Catechin 7,4'-dimethyl ether [Flavans, Flavanols and Leucoanthocyanidins [PK1202]] ([M-H]-)	Bryaflavan; 6,7,3'-Trihydroxy-2',4'-dimethoxyisoflavan [Isoflavans [PK1208]] ([M-H]-)	8-Demethylduartin; 7,8,3'-Trihydroxy-2',4'-dimethoxyisoflavan [Isoflavans [PK1208]] ([M-H]-)	Protofarrerol [Flavanones [PK1214]] ([M-H]-)
2021	317.10641	C14H22O6S		ü
2022	317.112773333	C11H26ClN2O2S2		û
2023	317.114241667	C16H18N2O5		ü
2024	317.11514	C17H22N2S2		û
2025	317.124149231	C14H22O8		ü
2026	317.160531111	C15H26O7		ü
2027	317.19697	C16H30O6	C16H30O6	ü	Lipids		318.204246466881	0.0245507420762217	(-)-Menthyl O-beta-D-glucoside ([M-H]-)	(-)-menthyl beta-D-glucoside (see KEGG C03962); (1R,2S,5R)-5-methyl-2-(propan-2-yl)cyclohexyl beta-D-glucopyranoside [C10 isoprenoids (monoterpenes) [PR0102]] ([M-H]-)
2030	318.014310833	C11H13ClN3O2S2		ü
2031	318.023242679	C11H17N3S4		û
2032	318.028877714	C11H13NO8S		ü
2033	318.031671667	C10H14N3O5PS		ü
2035	318.044211429	C15H13NO5S		ü
2037	318.061925	C15H13NO7		ü
2039	318.07979	C8H21N3O6S2		û
2040	318.08303	C12H17NO9		ü
2042	318.119406596	C13H21NO8		ü
2044	318.16705	C13H25N3O6		ü
2045	318.95972	C11H12O3S4		ü
2046	318.96319	C8H8N4O4S3		ü
2049	318.979748	C9H9N2O7PS		ü
2050	318.998307647	C11H12ClN2O3S2		ü
2051	319.007151905	C7H13O12P		û
2052	319.009509318	C10H12ClN4O2S2		û
2053	319.01298	C11H12O9S		ü
2054	319.01769	C9H12N4O5S2		ü
2055	319.030642121	C11H12O11		ü
2056	319.043524112	C8H17O11P		û
2057	319.045904719	C15H12O8	C15H12O8	ü	Phytochemicals		320.053181185881	-0.11332362660725	Dihydromyricetin;Ampelopsin;(+)-Dihydromyricetin;(+)-Ampelopsin ([M-H]-)	Amaronol A; (+)- 2,4,6-Trihydroxy-2-[(3,4,5-trihydroxyphenyl)methyl]-3(2H)-benzofuranone [Aurone flavonoids [PK1213]] ([M-H]-)
2058	319.049267368	C12H16O8S		ü
2059	319.050550952	C13H12N4O4S		û
2060	319.056511111	C17H16ClO2S		ü
2061	319.058993571	C13H16ClO7		ü
2062	319.067021414	C12H16O10		ü
2063	319.07038	C9H20O10S		û
2064	319.078274074	C11H16N2O9		ü
2065	319.080051792	C9H21O10P		û
2066	319.082287079	C16H16O7	C16H16O7	ü	Phytochemicals		320.089563545881	-0.123178755343578	4-Coumaroylshikimate;trans-5-O-(4-Coumaroyl)shikimate ([M-H]-)	Gallocatechin 4'-methyl ether [Flavans, Flavanols and Leucoanthocyanidins [PK1202]] ([M-H]-)	Ourateacatechin [Flavans, Flavanols and Leucoanthocyanidins [PK1202]] ([M-H]-)	ent-Gallocatechin 4'-methyl ether [Flavans, Flavanols and Leucoanthocyanidins [PK1202]] ([M-H]-)	Mesquitol-4alpha-ol 8-methyl ether [Flavans, Flavanols and Leucoanthocyanidins [PK1202]] ([M-H]-)	Gliricidol [Chalcones and dihydrochalcones [PK1212]] ([M-H]-)
2067	319.08565625	C13H20O7S		ü
2068	319.093516154	C15H16N2O6		ü
2070	319.09790125	C13H24N2OS3	C20H16O4	ü	Phytochemicals		320.105177716881	0.998833022021979	Phenolphthalin ([M-H]-)	Erythrinin A [Isoflavonoids [PK1205]] ([M-H]-)	Anhydrotuberosin; 3-Hydroxy-6'',6''-dimethylpyrano[2'',3'':9,8]pterocarpene [Pterocarpans [PK1207]] ([M-H]-)	5-Hydroxy-6'',6''-dimethylpyrano[2'',3'':7,8]flavone [Flavones and Flavonols [PK1211]] ([M-H]-)
2071	319.103410645	C13H20O9		ü
2072	319.11866	C17H20O6	C17H20O6	ü	Phytochemicals	Toxin	320.125936466881	-0.162609980327941	PR-toxin;PR Toxin ([M-H]-)	Conchosin B ([M-H]-)
2073	319.137300674	C18H24O3S		ü
2074	319.13980398	C14H24O8	C14H24O8	ü	Carbohydrates		320.147080446881	-0.116811750048665	Valproic acid glucuronide (see KEGG C03033); 3,4,5-trihydroxy-6-(2-propylpentanoyloxy)oxane-2-carboxylic acid [secondary alcohol] ([M-H]-)
2075	319.176197727	C15H28O7		ü
2076	319.21267	C16H32O6		ü
2077	319.231202353	C17H36O3S		û
2079	319.947184956	C8H7N3O5S3		ü
2082	319.993613333	C10H11ClN3O3S2		ü
2083	320.04455	C11H15NO8S		ü
2084	320.04601	C12H16ClNO5P		ü
2085	320.04922	C9H15N5O4S2	C15H12O8	ü	Phytochemicals		321.056496466881	-0.236564297920663	C13 isotope of Dihydromyricetin;Ampelopsin;(+)-Dihydromyricetin;(+)-Ampelopsin ([M-H]-)	C13 isotope of Amaronol A; (+)- 2,4,6-Trihydroxy-2-[(3,4,5-trihydroxyphenyl)methyl]-3(2H)-benzofuranone [Aurone flavonoids [PK1213]] ([M-H]-)
2086	320.053753333	C11H16NO8P		ü
2087	320.05571	C10H15N3O7S		ü
2088	320.062276726	C11H15NO10	C11H15NO10	ü	Peptides		321.069553192881	-0.132750880384806	Beta-Citryl-L-glutamic acid; 3-[[(2S)-1,5-dihydroxy-1, 5-dioxopentan-2-yl]carbamoyl]-3-hydroxypentanedioic acid [tertiary alcohol] ([M-H]-)
2089	320.07756	C15H15NO7		ü
2090	320.083496667	C11H20N3O4PS		ü
2091	320.098696667	C12H19NO9		ü
2097	320.97757885	C10H10ClN2O4S2		ü
2098	320.986519292	C10H14N2O2S4		ü
2099	320.994941776	C9H11N2O7PS		ü
2100	321.007492717	C14H10O7S		ü
2101	321.013995714	C11H14ClN2O3S2		ü
2102	321.022846667	C7H15O12P		û
2103	321.025160526	C14H10O9	C14H10O9	ü	Phytochemicals		322.032436992881	-0.139876447524786	Digallate;Digallic acid ([M-H]-)
2104	321.02855	C11H14O9S		ü
2105	321.031333333	C10H15N2O6PS		ü
2106	321.04332	C7H18N2O8S2		û
2107	321.043867059	C15H14O6S		ü
2108	321.046289115	C11H14O11		ü
2109	321.05393	C9H22ClN2O2S3		û
2110	321.059154286	C8H19O11P	C11H15NO10	ü	Peptides				N15 isotope of Beta-Citryl-L-glutamic acid; 3-[[(2S)-1,5-dihydroxy-1, 5-dioxopentan-2-yl]carbamoyl]-3-hydroxypentanedioic acid [tertiary alcohol] ([M-H]-)
2111	321.061550187	C15H14O8	C15H14O8	ü	Phytochemicals		322.068826653881	-0.126927621682306	Leucodelphinidin ([M-H]-)	Gallocatechin-4beta-ol [Flavans, Flavanols and Leucoanthocyanidins [PK1202]] ([M-H]-)
2113	321.064930952	C12H18O8S		ü
2115	321.072795	C14H14N2O7		ü
2116	321.074629167	C13H18ClO7		ü
2117	321.077152195	C12H22N2O2S3	C19H14O5	ü	Peptides	Toxin	322.084428661881	0.950285932612069	Decarboxytetracenomycin F1 ([M-H]-)	Millettocalyxin C; 2-(2,5-Dimethoxyphenyl)-4H-furo[2,3-h]-1-benzopyran-4-one [Flavones and Flavonols [PK1211]] ([M-H]-)	3,4'-Dimethoxyfurano[2,3:7,8]flavone [Flavones and Flavonols [PK1211]] ([M-H]-)	Ovalitenin C [Chalcones and dihydrochalcones [PK1212]] ([M-H]-)
2119	321.082676195	C12H18O10		ü
2120	321.097933962	C16H18O7		ü
2121	321.1013	C13H22O7S		ü
2122	321.109193333	C15H18N2O6		ü
2123	321.112582857	C12H22N2O6S	C12H22N2O6S	ü	Peptides		322.119859323881	0.00589332553009363	N-((R)-Pantothenoyl)-L-cysteine;D-Pantothenoyl-L-cysteine;N-Pantothenoylcysteine ([M-H]-)
2124	321.119066744	C13H22O9		ü
2125	321.12435	C19H18N2O3		ü
2127	321.1343197	C17H22O6	C17H22O6	ü	Phytochemicals		322.141596166881	-0.131583628476724	Tetraneurin A ([M-H]-)
2128	321.155448817	C14H26O8		ü
2129	321.1708	C18H26O5	C18H26O5	ü	Phytochemicals	Toxin	322.178076466881	0.163574213399967	alpha-Zearalanol;Zeranol ([M-H]-)
2130	321.174062273	C15H30O5S		ü
2131	321.191835147	C15H30O7		ü
2132	321.210468689	C16H34O4S		û
2133	321.219969796	C16H35O4P		û
2135	321.95192	C9H9NO6S3		ü
2136	321.9555	C5H11NO9P2S		û
2137	321.962858333	C8H9N3O5S3		ü
2138	321.980954286	C8H9N3O7S2		û
2139	321.989913333	C12H13Cl2NOS2		ü
2141	321.99823	C11H13ClNO4S2		ü
2142	322.010845	C9H17Cl2NO3S2		ü
2144	322.0330925	C10H14NO9P		ü
2146	322.04971	C16H17ClNS2		û
2147	322.06018	C11H17NO8S		ü
2148	322.06165	C12H18ClNO5P		ü
2149	322.0779425	C11H17NO10		ü
2151	322.093215385	C15H17NO7		ü
2153	322.114313274	C12H21NO9		ü
2155	322.13776	C11H25N5O2S2	C17H22O6	ü	Phytochemicals		323.145036466881	0.13412336710174	C13 isotope of Tetraneurin A ([M-H]-)
2156	322.22339	C15H33NO6		û
2160	322.980966667	C9H9O11P		û
2161	322.9818365	C10H13O6PS2		ü
2162	322.98359	C9H12N2O5S3		ü
2163	322.984701111	C7H12ClO10S		û
2164	322.9909	C11H16O3S4		ü
2166	322.993236705	C10H12ClN2O4S2		ü
2167	322.999123333	C10H13O8PS		ü
2168	323.002171515	C10H16N2O2S4		ü
2170	323.01733	C10H13O10P	C10H13O10P	ü	Phytochemicals		324.024606466881	-0.0828891408511166	5-O-(1-Carboxyvinyl)-3-phosphoshikimate;O5-(1-Carboxyvinyl)-3-phosphoshikimate ([M-H]-)
2171	323.025564	C13H13N2O4PS		ü
2172	323.028540909	C9H13N2O9P	C9H13N2O9P	ü	Nucleotides				UMP;Uridylic acid;Uridine monophosphate;Uridine 5'-monophosphate;5'Uridylic acid ([M-H]-)
2173	323.040820732	C14H12O9		ü
2174	323.050538	C11H16Cl2N4OS		ü
2175	323.051316667	C16H16ClO3S		ü
2176	323.061942523	C11H16O11		ü
2177	323.077197361	C15H16O8		ü
2178	323.080587714	C12H20O8S		ü
2179	323.098329099	C12H20O10	C12H20O10	ü	Carbohydrates		324.105605565881	-0.127735476477449	Bis-D-fructose 2',1:2,1'-dianhydride;Difructose anhydride I;Di-D-fructose 1,2'; 2,1' dianhydride ([M-H]-)
2180	323.099624	C13H16N4O6		ü
2181	323.113590156	C16H20O7		ü
2182	323.1169384	C13H24O7S	C12H22N2O6S	ü	Peptides		324.124214866881	0.343695943359391	O18 isotope of N-((R)-Pantothenoyl)-L-cysteine;D-Pantothenoyl-L-cysteine;N-Pantothenoylcysteine ([M-H]-)
2184	323.12499	C15H20N2O6		ü
2186	323.134710088	C13H24O9		ü
2187	323.14995	C17H24O6	C17H24O6	ü	Phytochemicals		324.157226466881	-0.191923777246147	Tetraneurin E ([M-H]-)
2188	323.15332	C14H28O6S		ü
2189	323.1686035	C18H28O3S		ü
2190	323.171099444	C14H28O8		ü
2191	323.18974	C15H32O5S		û
2192	323.95878	C8H8NO9PS		û
2195	324.030474	C13H15N3OS3		ü
2196	324.03076	C10H16NO7PS		ü
2198	324.04432	C8H15N5O5S2		û
2200	324.06532	C16H19ClNS2		û
2201	324.07249	C14H15NO8	C14H15NO8	ü	Phytochemicals		325.079766466881	7.58195259027854e-05	Pancratistatin ([M-H]-)
2202	324.093563077	C11H19NO10	C11H19NO10	ü	AminoSugars		325.100839543881	-0.173609831933141	N-Glycoloyl-neuraminate;N-Glycolylneuraminate;NeuNGc ([M-H]-)
2204	324.11696	C10H23N5O3S2		ü
2205	324.91798	C7H7N2O5PS3		ü
2206	324.970465625	C9H12O7P2S		ü
2208	325.00568	C10H14O8S2		ü
2209	325.020078	C13H10O10		ü
2210	325.03726	C8H15N4O6PS		û
2211	325.041206607	C13H15N2O4PS		ü
2212	325.0484426	C15H14ClO6		ü
2214	325.0532875	C10H18N2O6S2		ü
2215	325.056462124	C14H14O9	C14H14O9	ü	Phytochemicals		326.063738590881	-0.133620290819832	Sinapoyltartronate ([M-H]-)
2216	325.0599	C11H18O9S		ü
2217	325.060854	C12H22O4S3		ü
2218	325.077590268	C11H18O11		ü
2219	325.092849381	C15H18O8	C15H18O8	ü	Phytochemicals		326.100125847881	-0.128227548167409	4-O-beta-D-Glucosyl-4-hydroxycinnamate ([M-H]-)	cis-beta-D-Glucosyl-2-hydroxycinnamate;beta-D-Glucosyl-2-coumarinate ([M-H]-)	4'-O-beta-D-Glucosyl-cis-p-coumarate ([M-H]-)	Bilobalide ([M-H]-)	p-Coumaroyl-D-glucose;1-O-(4-Coumaroyl)-beta-D-glucose ([M-H]-)
2220	325.096214409	C12H22O8S		ü
2221	325.09762	C13H18N4O4S		ü
2222	325.11398125	C12H22O10	C12H21O10R	ü	Carbohydrates		326.121257716881	-0.120524681313256	R replaced by H in alpha-L-Fucosyl-1,2-beta-D-galactoside;Glycoprotein alpha-L-fucosyl-(1,2)-D-galactose;Glycolipid alpha-L-fucosyl-1,2-beta-D-galactose;alpha-L-Fucosyl-(1->2)-D-galactosyl-R ([M-H]-)	Robinobiose ([M-H]-)	Rutinose ([M-H]-)	2-O-a-L-Fucopyranosyl-galactose; (2R,3S,4S,5R)-3,4,5,6-tetrahydroxy-2-[(2S,3S,4R,5S,6S)-3,4,5-trihydroxy-6-methyloxan-2-yl]oxyhexanal [aldehyde] ([M-H]-)	3-O-a-L-Fucopyranosyl-D-glucose [aldehyde] ([M-H]-)
2223	325.125216389	C11H22N2O9		ü
2224	325.129231619	C16H22O7	C16H22O7	ü	NM	Drug	326.136508085881	-0.138272953169556	Hinokitiol glucoside;beta-Thujaplicin 2-O-beta-D-glucoside ([M-H]-)
2226	325.14143625	C16H26N2OS2		ü
2227	325.147860606	C17H26O4S		ü
2228	325.16174	C12H26N2O8		ü
2230	325.184247611	C18H30O3S		ü
2231	326.01092	C9H14NO8PS		ü
2232	326.01626	C13H13NO5S2		ü
2233	326.030571538	C12H13ClN5S2		û
2234	326.04459	C15H17ClNOS2		ü
2235	326.051741875	C13H13NO9		ü
2236	326.055793333	C14H17ClN3S2		û
2237	326.0808825	C16H21ClNS2		û
2238	326.08809981	C14H17NO8	C14H17NO8	ü	NM	Drug	327.095376276881	-0.123370245661883	Acetaminophen glucuronide; 4-acetamidophenyl b-D-glucopyranosiduronic acid [acetal] ([M-H]-)
2239	326.09611	C9H21N5O4S2	C15H18O8	ü	Phytochemicals		327.103386466881	-0.416762527362322	C13 isotope of 4-O-beta-D-Glucosyl-4-hydroxycinnamate ([M-H]-)	C13 isotope of cis-beta-D-Glucosyl-2-hydroxycinnamate;beta-D-Glucosyl-2-coumarinate ([M-H]-)	C13 isotope of 4'-O-beta-D-Glucosyl-cis-p-coumarate ([M-H]-)	C13 isotope of Bilobalide ([M-H]-)	C13 isotope of p-Coumaroyl-D-glucose;1-O-(4-Coumaroyl)-beta-D-glucose ([M-H]-)
2240	326.10922404	C11H21NO10		ü
2245	326.93405	C8H8ClN2O4S3		ü
2246	326.943524667	C8H9ClN2O4PS2		ü
2249	326.961032353	C7H10N2O7P2S		û
2251	326.969403333	C7H9N2O9PS		û
2253	326.97842	C8H12N2O6S3		ü
2255	326.994556667	C9H13O9PS		ü
2256	327.02773	C14H12ClO7		ü
2257	327.0357309	C13H12O10		ü
2258	327.045424286	C10H16Cl2N4O2S		ü
2259	327.04864	C10H17O10P		ü
2260	327.050936667	C17H12O7	C17H12O7	ü	Phytochemicals		328.058213133881	-0.273926379573985	(-)-Acanthocarpan ([M-H]-)	Aflatoxin M1 ([M-H]-)	2,3-Epoxyaflatoxin B1 [ketone] ([M-H]-)	5,3'-Dihydroxy-2'-methoxy-6,7-methylenedioxyisoflavone [Isoflavonoids [PK1205]] ([M-H]-)	Dalspinin; 5,7-Dihydroxy-6-methoxy-3',4'-methylenedioxyisoflavone [Isoflavonoids [PK1205]] ([M-H]-)	(-)-Acanthocarpan [Pterocarpans [PK1207]] ([M-H]-)	Bryaquinone [Pterocarpans [PK1207]] ([M-H]-)	Kanzakiflavone 1 [Flavones and Flavonols [PK1211]] ([M-H]-)
2261	327.051126667	C17H12O7	C17H12O7	ü	Phytochemicals		328.058403133881	0.307022703262703	(-)-Acanthocarpan ([M-H]-)	Aflatoxin M1 ([M-H]-)	2,3-Epoxyaflatoxin B1 [ketone] ([M-H]-)	5,3'-Dihydroxy-2'-methoxy-6,7-methylenedioxyisoflavone [Isoflavonoids [PK1205]] ([M-H]-)	Dalspinin; 5,7-Dihydroxy-6-methoxy-3',4'-methylenedioxyisoflavone [Isoflavonoids [PK1205]] ([M-H]-)	(-)-Acanthocarpan [Pterocarpans [PK1207]] ([M-H]-)	Bryaquinone [Pterocarpans [PK1207]] ([M-H]-)	Kanzakiflavone 1 [Flavones and Flavonols [PK1211]] ([M-H]-)
2262	327.05686439	C13H17N2O4PS		ü
2265	327.07211566	C14H16O9	C14H16O9	ü	Phytochemicals		328.079392126881	-0.122181858650706	Bergenin ([M-H]-)
2266	327.075486549	C11H20O9S		ü
2267	327.08518	C11H21O9P	C14H17NO8	ü	NM	Drug	328.092456466881	0.015491319341474	N15 isotope of Acetaminophen glucuronide; 4-acetamidophenyl b-D-glucopyranosiduronic acid [acetal] ([M-H]-)
2268	327.087368182	C18H16O6	C18H16O6	ü	Phytochemicals		328.094644648881	-0.133241461625634	Betagarin;5,2'-Dimethoxy-6,7-methylenedioxyflavanone ([M-H]-)	2-(4-Hydroxyphenyl)-5,6,7-trimethoxy-4H-1-benzopyran-4-one;4'-Hydroxy-5,6,7-trimethoxyflavone ([M-H]-)	7-Hydroxy-2',4',5'-trimethoxyisoflavone ([M-H]-)	9-Demethylmunduserone ([M-H]-)	Ophiopogonanone A ([M-H]-)	4-O-Methyl-3',4'-methylenedioxymopanan-4alpha-ol [Flavans, Flavanols and Leucoanthocyanidins [PK1202]] ([M-H]-)	7-Hydroxy-2',4',5'-trimethoxyisoflavone [Isoflavonoids [PK1205]] ([M-H]-)	2'-Hydroxy-7,3',4'-trimethoxyisoflavone [Isoflavonoids [PK1205]] ([M-H]-)	Cladrastin [Isoflavonoids [PK1205]] ([M-H]-)	7-Hydroxy-8,3',4'-trimethoxyisoflavone [Isoflavonoids [PK1205]] ([M-H]-)	7,4'-Di-O-methyltectorigenin; 5-Hydroxy-6,7,4'-trimethoxyisoflavone [Isoflavonoids [PK1205]] ([M-H]-)	5-Methoxyafrormosin; 7-Hydroxy-5,6,4'-trimethoxyisoflavone [Isoflavonoids [PK1205]] ([M-H]-)	Iso-5-methoxyafrormosin; 7-Hydroxy-5,8,4'-trimethoxyisoflavone [Isoflavonoids [PK1205]] ([M-H]-)	6,7-Dimethoxy-3',4'-methylenedioxyisoflavanone [Isoflavonoids [PK1205]] ([M-H]-)	2-Methoxypterocarpin; 2,3-Dimethoxy-8,9-methylenedioxypterocarpan [Pterocarpans [PK1207]] ([M-H]-)	4-Methoxypterocarpin [Pterocarpans [PK1207]] ([M-H]-)	6-Methoxypterocarpin; (6S,6aS,11aR)-3,6-Dimethoxy-8,9-methylenedioxypterocarpan [Pterocarpans [PK1207]] ([M-H]-)	Bryacarpene 2; 10-Hydroxy-3,8,9-trimethoxypterocarpene [Pterocarpans [PK1207]] ([M-H]-)	Bryacarpene 4; 4-Hydroxy-3,9,10-trimethoxypterocarpene [Pterocarpans [PK1207]] ([M-H]-)	3'-Hydroxy-5,7,4'-trimethoxy-4-phenylcoumarin [Neoflavonoids [PK1210]] ([M-H]-)	Exostemin; 8-Hydroxy-5,7,4'-trimethoxy-4-phenylcoumarin [Neoflavonoids [PK1210]] ([M-H]-)	Grantionin [Flavones and Flavonols [PK1211]] ([M-H]-)	Zapotinin [Flavones and Flavonols [PK1211]] ([M-H]-)	5-Hydroxy-7,2',5'-trimethoxyflavone [Flavones and Flavonols [PK1211]] ([M-H]-)	5-Hydroxy-7,2',6'-trimethoxyflavone [Flavones and Flavonols [PK1211]] ([M-H]-)	Noratocarpetin 7,2',4'-trimethyl ether [Flavones and Flavonols [PK1211]] ([M-H]-)	6,8-Di-C-methylluteolin 7-methyl ether; 5,3',4'-Trihydroxy-7-methoxy-6,8-dimethylflavone [Flavones and Flavonols [PK1211]] ([M-H]-)	Luteolin 7,3',4'-trimethyl ether; 5-Hydroxy-7,3',4'-trimethoxyflavone [Flavones and Flavonols [PK1211]] ([M-H]-)	Salvigenin [Flavones and Flavonols [PK1211]] ([M-H]-)	6-Hydroxy-5,7,4'-trimethoxyflavone [Flavones and Flavonols [PK1211]] ([M-H]-)	7-Hydroxy-5,8,2'-trimethoxyflavone [Flavones and Flavonols [PK1211]] ([M-H]-)	Andrographin; 5-Hydroxy-2',7,8-trimethoxyflavone [Flavones and Flavonols [PK1211]] ([M-H]-)	Isoscutellarein 7,8,4'-trimethyl ether; 5-Hydroxy-7,8,4'-trimethoxyflavone [Flavones and Flavonols [PK1211]] ([M-H]-)	8-Hydroxy-5,6,7-trimethoxyflavone [Flavones and Flavonols [PK1211]] ([M-H]-)	Alnetin [Flavones and Flavonols [PK1211]] ([M-H]-)	Fisetin 7,3',4'-trimethyl ether [Flavones and Flavonols [PK1211]] ([M-H]-)	3-Hydroxy-7,8,4'-trimethoxyflavone [Flavones and Flavonols [PK1211]] ([M-H]-)	6,8-Di-C-methylkaempferol 7-methyl ether [Flavones and Flavonols [PK1211]] ([M-H]-)	8-Demethyllatifolin; 5,4'-Dihydroxy-3,7-dimethoxy-6-methylflavone [Flavones and Flavonols [PK1211]] ([M-H]-)	5,7-Dihydroxy-2-(4-hydroxyphenyl)-3-methoxy-6,8-dimethyl-4H-1-benzopyran-4-one [Flavones and Flavonols [PK1211]] ([M-H]-)	Kaempferol 3,5,7-trimethyl ether [Flavones and Flavonols [PK1211]] ([M-H]-)
2269	327.093243894	C11H20O11		ü
2270	327.097163333	C12H24ClN2O2S2	C15H18O8	ü	Phytochemicals		328.104439799881	0.079134593383569	O18 isotope of 4-O-beta-D-Glucosyl-4-hydroxycinnamate ([M-H]-)	O18 isotope of cis-beta-D-Glucosyl-2-hydroxycinnamate;beta-D-Glucosyl-2-coumarinate ([M-H]-)	O18 isotope of 4'-O-beta-D-Glucosyl-cis-p-coumarate ([M-H]-)	O18 isotope of Bilobalide ([M-H]-)	O18 isotope of p-Coumaroyl-D-glucose;1-O-(4-Coumaroyl)-beta-D-glucose ([M-H]-)
2271	327.108498761	C15H20O8	C15H20O8	ü	Phytochemicals	Toxin	328.115775227881	-0.129528884618558	Anisatin ([M-H]-)
2273	327.121572308	C12H25O8P		ü
2274	327.12386	C19H20O5	C19H20O5	ü	Phytochemicals		328.131136466881	0.191755138202693	Decursin ([M-H]-)	(-)-Deltoin ([M-H]-)	2',3',4',6'-Tetramethoxychalcone [Chalcones and dihydrochalcones [PK1212]] ([M-H]-)	2-Hydroxy-7,8-dehydrograndiflorone [Chalcones and dihydrochalcones [PK1212]] ([M-H]-)	5-O-Methylleridol [Flavanones [PK1214]] ([M-H]-)
2275	327.129628584	C12H24O10		ü
2276	327.144911212	C16H24O7	C16H24O7	ü	Phytochemicals		328.152187678881	-0.0471586702943198	Rhododendrin ([M-H]-)	Prostaglandin M; 7R-hydroxy-5,11-dioxotetranorprostane-1,16-dioic acid [Prostaglandins [FA0301]] ([M-H]-)
2277	327.163514717	C17H28O4S	C17H28O4S	ü	Lipids		328.170791183881	-0.11979122740507	Steryl sulfate ([M-H]-)
2278	327.17736	C12H28N2O8		û
2281	327.217735	C18H32O5	C18H32O5	ü	Lipids		328.225011466881	0.114122301418049	2,3-Dinor-8-iso prostaglandin F1alpha;2,3-Dinor-8-iso PGF1alpha ([M-H]-)	11-hydroperoxy-12,13-epoxy-9-octadecenoic acid [Hydroperoxy fatty acids [FA0104]] ([M-H]-)	9,12,13-trihydroxy-10,15-octadecadienoic acid [Hydroxy fatty acids [FA0105]] ([M-H]-)	9S,10S,11R-trihydroxy-12Z,15Z-octadecadienoic acid [Other Octadecanoids [FA0200]] ([M-H]-)	9S,12S,13S-trihydroxy-10E,15Z-octadecadienoic acid [Other Octadecanoids [FA0200]] ([M-H]-)	9S,11R,15S-trihydroxy-2,3-dinor-13E-prostaenoic acid-cyclo[8S,12R] (see KEGG C14795) [Prostaglandins [FA0301]] ([M-H]-)
2282	327.25416	C19H36O4	C19H36O4	ü	Lipids		328.261436466881	0.234784245337426	MG(0:0/16:1(9Z)/0:0); 2-(9Z-hexadecenoyl)-glycerol [primary alcohol] ([M-H]-)
2284	327.96453	C6H8N3O9PS		û
2285	327.96531	C7H12N3O4PS3		ü
2287	328.051183617	C14H16ClNO4P		ü
2289	328.060192571	C15H19ClNOS2		ü
2290	328.06406	C9H19N3O6S2		ü
2291	328.06734	C13H15NO9		ü
2292	328.0756125	C8H19N5O5S2	C14H16O9	ü	Phytochemicals				C13 isotope of Bergenin ([M-H]-)
2294	328.09667	C16H23ClNS2		û
2295	328.103762593	C14H19NO8	C14H19NO8	ü	Phytochemicals		329.111039059881	-0.0838475876835184	Lithospermoside;Griffonin ([M-H]-)
2296	328.10716	C11H23NO8S		ü
2297	328.1118425	C9H23N5O4S2	C15H20O8	ü	Phytochemicals		329.119118966881	-0.162959003706721	C13 isotope of Anisatin ([M-H]-)
2300	328.949215364	C7H11N2O5PS3		ü
2301	328.958513333	C4H11O13PS		û
2302	328.9653	C8H12O8P2S		ü
2304	329.000040377	C11H11N2O6PS		ü
2305	329.012594737	C16H10O6S		ü
2306	329.03029	C16H10O8		ü
2307	329.03376	C13H14O8S		ü
2308	329.036448571	C12H15N2O5PS		ü
2310	329.04344	C14H14ClO7		ü
2313	329.051377965	C13H14O10		ü
2314	329.05459	C13H14ClN2O6		ü
2315	329.05587	C10H20O8P2		ü
2316	329.061047368	C10H18Cl2N4O2S		ü
2317	329.06442	C10H19O10P		ü
2318	329.06553	C11H15N4O6P		ü
2319	329.066694	C17H14O7	C17H14O7	ü	Phytochemicals		330.073970466881	0.0537306914100628	3',4',5-Trihydroxy-3,7-dimethoxyflavone;3,7-Di-O-methylquercetin ([M-H]-)	(-)-Bisdechlorogeodin ([M-H]-)	Cirsiliol ([M-H]-)	Tricin;Tricetin 3',5'-di-methyl ether ([M-H]-)	Hildecarpin ([M-H]-)	Aflatoxin G2 ([M-H]-)	Aurantio-obtusin ([M-H]-)	Dryopterin [Flavans, Flavanols and Leucoanthocyanidins [PK1202]] ([M-H]-)	2'-Hydroxy-5'-methoxybiochanin A; 5,7,2'-Trihydroxy-4',5'-dimethoxyisoflavone [Isoflavonoids [PK1205]] ([M-H]-)	Podospicatin; 5,7,2'-Trihydroxy-6,5'-dimethoxyisoflavone [Isoflavonoids [PK1205]] ([M-H]-)	Iristectorigenin A; 5,7,3'-Trihydroxy-6,4'-dimethoxyisoflavone [Isoflavonoids [PK1205]] ([M-H]-)	Iristectorigenin B; 5,7,4'-Trihydroxy-6,3'-dimethoxyisoflavone [Isoflavonoids [PK1205]] ([M-H]-)	6-Methoxyorobol 7-methyl ether; 5,3',4'-Trihydroxy-6,7-dimethoxyisoflavone [Isoflavonoids [PK1205]] ([M-H]-)	5,7,3'-Trihydroxy-8,4'-dimethoxyisoflavone [Isoflavonoids [PK1205]] ([M-H]-)	(-)-4,11,12a-Trihydroxy-9-methoxyrotenone [Rotenoid flavonoids [PK1206]] ([M-H]-)	Trifolian; 1,3-Dihydroxy-2-methoxy-8,9-methylenedioxypterocarpan [Pterocarpans [PK1207]] ([M-H]-)	Hildecarpin; 3,6a-Dihydroxy-2-methoxy-8,9-methylenedioxypterocarpan [Pterocarpans [PK1207]] ([M-H]-)	Tephrocarpin; 3,6a-Dihydroxy-4-methoxy-8,9-methylenedioxypterocarpan [Pterocarpans [PK1207]] ([M-H]-)	8,3',4'-Trihydroxy-5,7-dimethoxy-4-phenylcoumarin [Neoflavonoids [PK1210]] ([M-H]-)	6,7,4'-Trihydroxy-3',5'-dimethoxyflavone [Flavones and Flavonols [PK1211]] ([M-H]-)	5,4',5'-Trihydroxy-6,2'-dimethoxyflavone [Flavones and Flavonols [PK1211]] ([M-H]-)	Tricin; 5,7,4'-Trihydroxy-3',5'-dimethoxyflavone [Flavones and Flavonols [PK1211]] ([M-H]-)	Apometzgerin; Tricetin 3',4'-dimethyl ether [Flavones and Flavonols [PK1211]] ([M-H]-)	Isoetin 5,7-dimethyl ether [Flavones and Flavonols [PK1211]] ([M-H]-)	Cirsiliol [Flavones and Flavonols [PK1211]] ([M-H]-)	6-Hydroxyluteolin 5,6-dimethyl ether [Flavones and Flavonols [PK1211]] ([M-H]-)	Jaceosidin [Flavones and Flavonols [PK1211]] ([M-H]-)	Desmethoxycentaureidin; 5,7,3'-Trihydroxy-6,4'-dimethoxyflavone [Flavones and Flavonols [PK1211]] ([M-H]-)	6-Hydroxyluteolin 7,3'-dimethyl ether; 5,6,4'-Trihydroxy-7,3'-dimethoxyflavone [Flavones and Flavonols [PK1211]] ([M-H]-)	Nuchensin; 5,6,3'-Trihydroxy-7,4'-dimethoxyflavone [Flavones and Flavonols [PK1211]] ([M-H]-)	Tamaridone [Flavones and Flavonols [PK1211]] ([M-H]-)	Rehderianin I [Flavones and Flavonols [PK1211]] ([M-H]-)	Viscidulin II [Flavones and Flavonols [PK1211]] ([M-H]-)	5,7,2'-Trihydroxy-8,6'-dimethoxyflavone [Flavones and Flavonols [PK1211]] ([M-H]-)	Hypolaetin 8,3'-dimethyl ether; 5,7,4'-Trihydroxy-8,3'-dimethoxyflavone [Flavones and Flavonols [PK1211]] ([M-H]-)	5,8,2'-Trihydroxy-6,7-dimethoxyflavone [Flavones and Flavonols [PK1211]] ([M-H]-)	5,7,2'-trihydroxy-6,8-dimethoxyflavone [Flavones and Flavonols [PK1211]] ([M-H]-)	Desmethoxysudachitin; 5,7,4'-Trihydroxy-6,8-dimethoxyflavone [Flavones and Flavonols [PK1211]] ([M-H]-)	Thymusin [Flavones and Flavonols [PK1211]] ([M-H]-)	5,6,8-Trihydroxy-7,4'-dimethoxyflavone [Flavones and Flavonols [PK1211]] ([M-H]-)	Isothymusin [Flavones and Flavonols [PK1211]] ([M-H]-)
2320	329.06998625	C14H18O7S		ü
2321	329.072516567	C13H19N2O4PS		ü
2323	329.087766195	C14H18O9		ü
2324	329.10075	C11H23O9P	C14H19NO8	ü	Phytochemicals		330.108026466881	-0.227885105105176	N15 isotope of Lithospermoside;Griffonin ([M-H]-)
2325	329.103085	C18H18O6	C18H18O6	ü	Phytochemicals		330.110361466881	0.0704103427768655	Samaderin A ([M-H]-)	2,3-Dihydro-6-hydroxy-2-(4-methoxyphenyl)-5,7-dimethoxy-4H-1-benzopyran-4-one;6-Hydroxy-4',5,7-trimethoxyflavanone ([M-H]-)	2,3-Dihydro-2-(4-hydroxyphenyl)-5,6,7-trimethoxy-4H-1-benzopyran-4-one;4'-Hydroxy-5,6,7-trimethoxyflavanone ([M-H]-)	Acetylshikonin ([M-H]-)	Aflatoxin B1 dialcohol [ketone] ([M-H]-)	3',4'-Methylenedioxy epicatechin 5,7-dimethyl ether [Flavans, Flavanols and Leucoanthocyanidins [PK1202]] ([M-H]-)	(+)-8-Hydroxy-5,5-dimethylpeltogynan [Flavans, Flavanols and Leucoanthocyanidins [PK1202]] ([M-H]-)	3'-O-Methylviolanone; 7-Hydroxy-2',3',4'-trimethoxyisoflavanone [Isoflavonoids [PK1205]] ([M-H]-)	3'-Methoxyisosativanone [Isoflavonoids [PK1205]] ([M-H]-)	9-O-Methylphilenopteran; 3-Hydroxy-7,9,10-trimethoxypterocarpan [Pterocarpans [PK1207]] ([M-H]-)	Melilotocarpan C; 4-Hydroxy-3,9,10-trimethoxypterocarpan [Pterocarpans [PK1207]] ([M-H]-)	Odoricarpan; 10-Hydroxy-3,4,9-trimethoxypterocarpan [Pterocarpans [PK1207]] ([M-H]-)	4-Hydroxy-2,3,9-trimethoxypterocarpan [Pterocarpans [PK1207]] ([M-H]-)	Cerasin [Chalcones and dihydrochalcones [PK1212]] ([M-H]-)	3,2'-Dihydroxy-4,4',6'-trimethoxychalcone [Chalcones and dihydrochalcones [PK1212]] ([M-H]-)	2',4'-Dihydroxy-2,3',6'-trimethoxychalcone [Chalcones and dihydrochalcones [PK1212]] ([M-H]-)	4,6'-Dihydroxy-2',3',4'-trimethoxychalcone [Chalcones and dihydrochalcones [PK1212]] ([M-H]-)	4,2'-Dihydroxy-3',4',6'-trimethoxychalcone [Chalcones and dihydrochalcones [PK1212]] ([M-H]-)	Pedicin; 2',5'-Dihydroxy-3',4',6'-trimethoxychalcone [Chalcones and dihydrochalcones [PK1212]] ([M-H]-)	Isodidymocarpin [Chalcones and dihydrochalcones [PK1212]] ([M-H]-)	beta-Hydroxy-2',6'-dimethoxy-3',4'-methylenedioxydihydrochalcone [Chalcones and dihydrochalcones [PK1212]] ([M-H]-)	(2R)-5-Hydroxy-7,2',3'-trimethoxyflavanone [Flavanones [PK1214]] ([M-H]-)	5,7,4'-Trihydroxy-3'-methoxy-6,8-di-C-methylflavanone [Flavanones [PK1214]] ([M-H]-)	2'-Hydroxymatteucinol; 5,7,2'-Trihydroxy-4'-methoxy-6,8-dimethylflavanone [Flavanones [PK1214]] ([M-H]-)	Cerasinone [Flavanones [PK1214]] ([M-H]-)	Eriodictyol 7,3',4'-trimethyl ether [Flavanones [PK1214]] ([M-H]-)	5-Hydroxy-6,7,4'-trimethoxyflavanone [Flavanones [PK1214]] ([M-H]-)	4'-Hydroxy-5,6,7-trimethoxyflavanone [Flavanones [PK1214]] ([M-H]-)	7-Hydroxy-5,8,2'-trimethoxyflavanone [Flavanones [PK1214]] ([M-H]-)	5-Hydroxy-7,8,4'-trimethoxyflavanone [Flavanones [PK1214]] ([M-H]-)	Isopedicin [Flavanones [PK1214]] ([M-H]-)	5-Hydroxy-6,7,8-trimethoxyflavanone [Flavanones [PK1214]] ([M-H]-)	Kwangsienin A [Flavanones [PK1214]] ([M-H]-)
2326	329.106402105	C15H22O6S		ü
2327	329.108896136	C11H22O11		ü
2328	329.11279	C12H26ClN2O2S2	C15H20O8	ü	Phytochemicals		330.120066466881	0.00755838448327157	O18 isotope of Anisatin ([M-H]-)
2329	329.124154304	C15H22O8		ü
2331	329.139406667	C19H22O5	C19H22O5	ü	Phytochemicals		330.146683133881	-0.123563019720976	Podolide ([M-H]-)	Gibberellin A7 ([M-H]-)	Gibberellin A5 ([M-H]-)	Gibberellin A51-catabolite (see KEGG C11854) [C20 isoprenoids (diterpenes) [PR0104]] ([M-H]-)	Gibberellin A7 (see KEGG C11867) [C20 isoprenoids (diterpenes) [PR0104]] ([M-H]-)	Gibberellin A5 (see KEGG C11871) [C20 isoprenoids (diterpenes) [PR0104]] ([M-H]-)
2332	329.1605875	C16H26O7	C16H26O7	ü	Lipids		330.167863966881	0.0327990087758659	8-Epiiridodial glucoside ([M-H]-)	Picrocrocin ([M-H]-)	Schizonepetoside A ([M-H]-)	Schizonepetoside B ([M-H]-)	Schizonepetoside C ([M-H]-)	Schizonepetoside D ([M-H]-)	Picrocrocin; (4S)-2,6,6-trimethyl-4-[(2R,3R,4S,5S,6R)-3,4,5-trihydroxy-6-(hydroxymethyl)oxan-2-yl]oxy-cyclohexene-1-carbaldehyde [aldehyde] ([M-H]-)	Tetranor-PGFM; 9S,11R-dihydroxy-15-oxo-2,3,4,5-tetranor-prostan-1,20-dioic acid [Prostaglandins [FA0301]] ([M-H]-)	8-Epiiridodial glucoside (see KEGG C11656) [C10 isoprenoids (monoterpenes) [PR0102]] ([M-H]-)	Iridodial glucoside (see KEGG C11670) [C10 isoprenoids (monoterpenes) [PR0102]] ([M-H]-)
2333	329.233335	C18H34O5	C18H34O5	ü	Lipids		330.240611466881	-0.0386391585016256	9,12,13-TriHOME;9(S),12(S),13(S)-Trihydroxy-10(E)-octadecenoic acid;(10E)-(9S,12S,13S)-9,12,13-Trihydroxyoctadec-10-enoic acid ([M-H]-)	9,10-Dihydroxy-12,13-epoxyoctadecanoate;9,10-Dihydroxy-12,13-epoxyoctadecanoic acid ([M-H]-)	9,12,13-TriHOME (see KEGG C14833); (E,9S,12S,13S)-9,12,13-trihydroxyoctadec-10-enoic acid [secondary alcohol] ([M-H]-)	9,10,13-TriHOME (see KEGG C14835); (E)-9,10,13-trihydroxyoctadec-11-enoic acid [secondary alcohol] ([M-H]-)	11,12,13-trihydroxy-9-octadecenoic acid [Hydroxy fatty acids [FA0105]] ([M-H]-)	9,10,13-trihydroxy-11-octadecenoic acid [Hydroxy fatty acids [FA0105]] ([M-H]-)	9,12,13-trihydroxy-10-octadecenoic acid [Hydroxy fatty acids [FA0105]] ([M-H]-)	5,8,12-trihydroxy-9-octadecenoic acid [Hydroxy fatty acids [FA0105]] ([M-H]-)	9,10,18-trihydroxy-12-octadecenoic acid [Hydroxy fatty acids [FA0105]] ([M-H]-)	(+)-9,10,18-trihydroxy-12Z-octadecenoic acid [Hydroxy fatty acids [FA0105]] ([M-H]-)	9S,10S,11R-trihydroxy-12Z-octadecenoic acid [Other Octadecanoids [FA0200]] ([M-H]-)	9,12,13-TriHOME (see KEGG C14833); 9S,12S,13S-trihydroxy-10E-octadecenoic acid [Other Octadecanoids [FA0200]] ([M-H]-)
2337	330.00326	C13H13ClNO3S2		ü
2338	330.014298571	C12H13ClN3O2S2		ü
2339	330.030485	C13H14ClNO5P		ü
2340	330.05064	C13H17ClN3OS2		ü
2341	330.075846	C15H21ClNOS2		ü
2342	330.082995333	C13H17NO9		ü
2343	330.083185	C13H17NO9		ü
2345	330.10556	C11H17N5O7		û
2346	330.10942	C16H17N3O5		ü
2347	330.119399655	C14H21NO8	C14H21NO8	ü	AminoSugars		331.126676121881	-0.122721806273304	5'-O-beta-D-Glucosylpyridoxine ([M-H]-)
2348	330.13066	C13H21N3O7		ü
2350	330.946114513	C6H9N2O8PS2		û
2351	330.952228	C10H8N2O5S3		ü
2353	330.964874286	C7H13N2O5PS3		ü
2356	330.997619231	C8H12O12S		û
2357	330.99984	C10H12N4O3S3		ü
2359	331.01286	C12H12O9S		ü
2360	331.01572	C11H13N2O6PS		ü
2361	331.03407	C9H16O11S		û
2362	331.038289487	C10H20ClN2O2S3		ü
2363	331.04355	C9H17O11P		û
2364	331.045930588	C16H12O8	C16H12O8	ü	Phytochemicals		332.053207054881	-0.0310725433271017	3,3',4',5,7-Pentahydroxy-8-methoxyflavone ([M-H]-)	Laricitrin;3'-O-Methylmyricetin ([M-H]-)	3',4',5'-Trihydroxywogonin [Flavones and Flavonols [PK1211]] ([M-H]-)	5,7,8,3',4'-Pentahydroxy-6-methoxyflavone [Flavones and Flavonols [PK1211]] ([M-H]-)	Pinomyricetin [Flavones and Flavonols [PK1211]] ([M-H]-)	Laricitrin [Flavones and Flavonols [PK1211]] ([M-H]-)	Mearnsetin [Flavones and Flavonols [PK1211]] ([M-H]-)	Myricetin 5-methyl ether [Flavones and Flavonols [PK1211]] ([M-H]-)	Europetin [Flavones and Flavonols [PK1211]] ([M-H]-)	Annulatin [Flavones and Flavonols [PK1211]] ([M-H]-)	Quercetagetin 3-methyl ether [Flavones and Flavonols [PK1211]] ([M-H]-)	Allopatuletin [Flavones and Flavonols [PK1211]] ([M-H]-)	Patuletin; 3,5,7,3',4'-Pentahydroxy-6-methoxyflavone [Flavones and Flavonols [PK1211]] ([M-H]-)	Quercetagetin 7-methyl ether [Flavones and Flavonols [PK1211]] ([M-H]-)	Quercetagetin 3'-methyl ether [Flavones and Flavonols [PK1211]] ([M-H]-)	Quercetagetin 4'-methyl ether [Flavones and Flavonols [PK1211]] ([M-H]-)	Gossypetin 3-methyl ether [Flavones and Flavonols [PK1211]] ([M-H]-)	Ranupetin [Flavones and Flavonols [PK1211]] ([M-H]-)	Corniculatusin [Flavones and Flavonols [PK1211]] ([M-H]-)	Haplogenin [Flavones and Flavonols [PK1211]] ([M-H]-)	Crombenin [Aurone flavonoids [PK1213]] ([M-H]-)
2365	331.049277143	C13H16O8S		ü
2366	331.055639891	C9H21N2O5PS2		ü
2368	331.058934286	C14H16ClO7		ü
2369	331.05915	C14H16ClO7		ü
2371	331.0606	C12H16N2O7S		ü
2373	331.067027611	C13H16O10	C13H16O10	ü	Carbohydrates		332.074304077881	-0.128767999979683	1-O-Galloyl-beta-D-glucose;1-Galloyl-beta-glucose;beta-Glucogallin;1-Galloyl-beta-D-glucose ([M-H]-)
2374	331.071531667	C10H22O8P2		û
2376	331.080071375	C10H21O10P		ü
2377	331.08231	C17H16O7	C17H16O7	ü	Phytochemicals		332.089586466881	-0.0494836434873073	Sulochrin ([M-H]-)	Parvisoflavanone [Isoflavonoids [PK1205]] ([M-H]-)	Dihydrotricetin 7,3'-dimethyl ether [Flavanones [PK1214]] ([M-H]-)	Dioclein; 5,2',5'-Trihydroxy-6,7-dimethoxyflavanone [Flavanones [PK1214]] ([M-H]-)	5,2',5'-Trihydroxy-7,8-dimethoxyflavanone [Flavanones [PK1214]] ([M-H]-)	5,7,4'-Trihydroxy-8,3'-dimethoxyflavanone [Flavanones [PK1214]] ([M-H]-)
2378	331.085652187	C14H20O7S		ü
2379	331.088168571	C13H21N2O4PS		ü
2380	331.0920125	C10H25N2O4PS2		û
2381	331.0934	C16H16N2O6		ü
2382	331.103415888	C14H20O9		ü
2383	331.11458	C13H20N2O8		ü
2384	331.116285	C11H25O9P	C14H21NO8	ü	AminoSugars				N15 isotope of 5'-O-beta-D-Glucosylpyridoxine ([M-H]-)
2386	331.122021667	C15H24O6S		ü
2387	331.12221	C15H24O6S		ü
2388	331.139806364	C15H24O8		ü
2389	331.176182812	C16H28O7	C16H28O7	ü	Lipids		332.183459278881	-0.132726933059019	(2S,3S)-2-Hydroxytridecane-1,2,3-tricarboxylate ([M-H]-)
2390	331.947201739	C9H7N3O5S3		û
2392	331.949395	C8H11ClNO5S3		ü
2393	331.98383	C10H11N3O4S3		ü
2394	332.04012	C9H12N5O7P		û
2395	332.046133333	C13H16ClNO5P		ü
2396	332.062274286	C12H15NO10		ü
2397	332.07344	C11H15N3O9		û
2398	332.0752	C9H20NO10P		û
2399	332.09867122	C13H19NO9		ü
2400	332.106765	C8H23N5O5S2		û
2404	332.961763	C6H11N2O8PS2		û
2405	332.97758	C11H10ClN2O4S2		ü
2406	332.978838333	C9H10N4O4S3		û
2407	332.985612727	C10H10N2O7S2		ü
2408	332.993	C15H10ClN2OS2		û
2409	333.0017925	C11H11O10P		ü
2410	333.010201304	C11H10O12		û
2411	333.01413	C11H15N2O4PS2		ü
2412	333.022763482	C8H15O12P		û
2413	333.025158375	C15H10O9	C15H10O9	ü	Phytochemicals		334.032434841881	-0.141295207964877	3,5,6,7,2',3',4'-Heptahydroxyflavone [Flavones and Flavonols [PK1211]] ([M-H]-)	8-Hydroxyquercetagetin [Flavones and Flavonols [PK1211]] ([M-H]-)
2414	333.03136	C11H15N2O6PS		ü
2415	333.033222857	C10H14N4O5S2		ü
2416	333.046292784	C12H14O11		ü
2417	333.05102	C10H14N4O7S		û
2418	333.0549825	C15H14N2O5S		ü
2419	333.059179469	C9H19O11P	C9H19O11P	ü	Carbohydrates				sn-glycero-3-Phospho-1-inositol;1-(sn-glycero-3-Phospho)-1D-myo-inositol ([M-H]-)
2420	333.0599	C13H14N6OS2		û
2421	333.064952	C13H18O8S		ü
2423	333.07368	C16H18N2O2S2		ü
2424	333.077170909	C13H22N2O2S3	C20H14O5	ü	Phytochemicals		334.084447375881	0.9722344529078	19-Hydroxy-8-O-methyltetrangulol ([M-H]-)
2425	333.082673582	C13H18O10		ü
2426	333.095735474	C10H23O10P		û
2427	333.09799	C17H18O7	C17H18O7	ü	Phytochemicals		334.105266466881	0.0406868290543288	Byakangelicin ([M-H]-)	Epimesquitol-4alpha-ol 4-ethyl ether [Flavans, Flavanols and Leucoanthocyanidins [PK1202]] ([M-H]-)
2428	333.10129875	C14H22O7S		ü
2429	333.10913	C16H18N2O6		ü
2430	333.119067982	C14H22O9		ü
2431	333.13432	C18H22O6		ü
2432	333.137662857	C15H26O6S		ü
2433	333.152924	C19H26O3S		ü
2434	333.155452712	C15H26O8		ü
2435	333.191847429	C16H30O7		ü
2436	333.962857273	C9H9N3O5S3		ü
2437	333.999526667	C10H13N3O4S3		ü
2439	334.00921425	C11H13ClN3O3S2		ü
2442	334.01813	C11H17N3OS4		ü
2443	334.0260475	C13H13N5S3		û
2444	334.043562	C13H13N5O2S2		û
2445	334.04959	C17H17ClNS2		û
2446	334.06015	C12H17NO8S		ü
2448	334.07143	C11H17N3O7S	C11H17N3O7S	ü	Peptides		335.078706466881	-0.0431900716217433	S-Formylglutathione ([M-H]-)	S-Formylglutathione (see KEGG C01031); 2-amino-5-[1-(carboxymethylcarbamoyl)-2-formylsulfanyl-ethyl]amino-5-oxo-pentanoic acid [primary amine] ([M-H]-)
2449	334.074601667	C11H17ClN5O3S		ü
2450	334.077967143	C12H17NO10		ü
2451	334.099145	C12H22N3O4PS		ü
2452	334.114310294	C13H21NO9		ü
2455	334.20575	C16H33NO4S		ü
2456	334.31158	C22H41NO		ü
2460	334.993235714	C11H12ClN2O4S2		ü
2462	335.00449	C10H12ClN4O3S2		ü
2464	335.01737	C11H13O10P		ü
2465	335.02584	C11H12O12		û
2466	335.0384446	C8H17O12P		û
2467	335.040834483	C15H12O9	C11H15NO9P	ü	Nucleotides		336.048110949881	-0.990150915512317	Nicotinate D-ribonucleotide;beta-Nicotinate D-ribonucleotide;Nicotinate ribonucleotide;Nicotinic acid ribonucleotide ([M-H]-)
2468	335.0426	C10H20Cl2N2O2S2		ü
2469	335.044245	C12H16O9S		ü
2470	335.046991444	C11H17N2O6PS		ü
2472	335.059543846	C16H16O6S		ü
2473	335.061941327	C12H16O11		ü
2474	335.063417234	C13H12N4O7	C9H19O11P	ü	Carbohydrates		336.070693700881	-0.151416258541436	O18 isotope of sn-glycero-3-Phospho-1-inositol;1-(sn-glycero-3-Phospho)-1D-myo-inositol ([M-H]-)	O18 isotope of alpha-D-Galactosyl-(1,1')-sn-glycerol 3-phosphate;1-O-alpha-D-Galactosyl-sn-glycerol 3-phosphate ([M-H]-)	O18 isotope of 2-(beta-D-Glucosyl)-sn-glycerol 3-phosphate ([M-H]-)	O18 isotope of 1-(sn-Glycero-3-phospho)-1D-myo-inositol (see KEGG C01225); 2,3-dihydroxypropyl [(2R,3S,5R,6R)-2,3,4,5,6-pentahydroxycyclohexyl] hydrogen phosphate [primary alcohol] ([M-H]-)
2475	335.0653165	C9H20O11S		û
2476	335.074827308	C9H21O11P	C11H17N3O7S	ü	Peptides				C13 isotope of S-Formylglutathione ([M-H]-)
2477	335.077197732	C16H16O8	C16H16O8	ü	Phytochemicals		336.084474198881	-0.129136567027604	Altersolanol A ([M-H]-)
2478	335.080632	C13H20O8S		ü
2479	335.090259643	C14H20ClO7		ü
2480	335.092801509	C13H24N2O2S3	C20H16O5	ü	Lipids		336.100077975881	0.908300505616361	Psoralidin ([M-H]-)	Glabrone [Isoflavonoids [PK1205]] ([M-H]-)	Puerarone; 7,2'-Dihydroxy-6'',6''-dimethylpyrano[2'',3'':4',5']isoflavone [Isoflavonoids [PK1205]] ([M-H]-)	Alpinumisoflavone [Isoflavonoids [PK1205]] ([M-H]-)	Derrone [Isoflavonoids [PK1205]] ([M-H]-)	Isoderrone; 5,7-Dihydroxy-6'',6''-dimethylpyrano[2'',3'':4',3']isoflavone [Isoflavonoids [PK1205]] ([M-H]-)	Clandestacarpin [Pterocarpans [PK1207]] ([M-H]-)	Psoralidin; 3,9-Dihydroxy-2-prenylcoumestan [Coumestan flavonoids [PK1209]] ([M-H]-)	Isosojagol [Coumestan flavonoids [PK1209]] ([M-H]-)	Phaseol; 3,9-Dihydroxy-4-prenylcoumestan [Coumestan flavonoids [PK1209]] ([M-H]-)	Sojagol [Coumestan flavonoids [PK1209]] ([M-H]-)	Isopsoralidin [Coumestan flavonoids [PK1209]] ([M-H]-)	Ciliatin A [Flavones and Flavonols [PK1211]] ([M-H]-)	Atalantoflavone [Flavones and Flavonols [PK1211]] ([M-H]-)	Yinyanghuo C [Flavones and Flavonols [PK1211]] ([M-H]-)	Carpachromene; 5,4'-Dihidroxy-6'',6''-dimethylpyrano[2'',3'':7,6]flavone [Flavones and Flavonols [PK1211]] ([M-H]-)
2481	335.098329279	C13H20O10		ü
2482	335.109587895	C12H20N2O9	C12H20N2O9	ü	Phytochemicals		336.116864361881	-0.0473430769199227	3-Epihydroxymugineic acid ([M-H]-)
2483	335.113583235	C17H20O7		ü
2484	335.116955556	C14H24O7S		ü
2485	335.12489	C16H20N2O6		ü
2486	335.132212222	C18H24O4S	C18H24O4S	ü	Lipids		336.139488688881	-0.124004907445383	Steroid O-sulfate;Phenolic steroid O-sulfate ([M-H]-)
2487	335.13471292	C14H24O9		ü
2488	335.149972727	C18H24O6	C18H24O6	ü	Lipids		336.157249193881	-0.117240525828914	Omega-Carboxy-trinor-leukotriene B4; 5,12-dihydroxyicosa-6,8,10,14-tetraenedioic acid [secondary alcohol] ([M-H]-)
2490	335.171102941	C15H28O8		ü
2491	335.207487586	C16H32O7		ü
2492	335.9421	C8H7N3O6S3		ü
2495	336.03293	C10H15N3O6S2		ü
2498	336.06525	C17H19ClNS2		û
2499	336.07625	C12H19NO8S		ü
2500	336.07826	C11H20N3O5PS		ü
2502	336.08548	C13H19ClNO7		ü
2503	336.0935275	C12H19NO10		ü
2505	336.10884	C16H19NO7	C16H19NO7	ü	Carbohydrates		337.116116466881	-0.105573388100518	Indole-3-acetyl-myo-inositol;Indol-3-ylacetyl-myo-inositol;Indole-3-ylacetyl-myo-inositol;Indol-3-ylacetyl-1D-myo-inositol ([M-H]-)
2506	336.129967722	C13H23NO9	C13H23NO9	ü	AminoSugars		337.137244188881	-0.110461882543998	Streptobiosamine ([M-H]-)
2509	336.327158333	C22H43NO		ü
2510	336.945065	C9H10N2O4S4		ü
2511	336.97249625	C10H10ClN2O5S2		ü
2512	336.981434222	C10H14N2O3S4		ü
2513	337.008888784	C11H14ClN2O4S2		ü
2514	337.01782732	C11H18N2O2S4		ü
2515	337.020086105	C14H10O10		ü
2516	337.0262325	C10H15N2O7PS		ü
2517	337.035712857	C11H18N2O4S3		ü
2518	337.038790625	C15H14O7S		ü
2520	337.041208039	C11H14O12		û
2521	337.044579063	C8H18O12S		û
2523	337.054107031	C8H19O12P		û
2524	337.056466577	C15H14O9		ü
2526	337.059664	C15H14ClN2O5		ü
2527	337.06399	C13H22ClN2S3		û
2529	337.068753333	C15H18N2O3S2		ü
2530	337.06927931	C12H19O9P		ü
2533	337.077594956	C12H18O11		ü
2535	337.087278235	C16H22N2S3		û
2537	337.09284618	C16H18O8	C16H18O8	ü	Phytochemicals		338.100122646881	-0.133158741095721	1-Caffeoyl-4-deoxyquinic acid ([M-H]-)	p-Coumaroyl quinic acid;trans-5-O-(4-Coumaroyl)-D-quinate ([M-H]-)
2538	337.09622	C13H22O8S		ü
2539	337.113982566	C13H22O10	C12H20N2O9	ü	Phytochemicals		338.121259032881	0.392818001785999	O18 isotope of 3-Epihydroxymugineic acid ([M-H]-)
2540	337.129241897	C17H22O7	C17H22O7	ü	Phytochemicals		338.136518363881	-0.102864346124131	1-Peroxyferolide ([M-H]-)
2541	337.132637273	C14H26O7S		ü
2542	337.150366195	C14H26O9		ü
2543	337.165626667	C18H26O6	C18H26O6	ü	Lipids		338.172903133881	-0.105044216217463	Pinolidoxin ([M-H]-)
2544	337.184243333	C19H30O3S		ü
2545	337.186806667	C15H30O8		ü
2546	337.205377257	C16H34O5S		û
2547	337.21501	C17H34ClO4		ü
2548	337.97576	C8H9N3O8S2		û
2549	338.02335	C8H13N5O6S2		û
2550	338.0339	C14H13NO7S		ü
2551	338.048570556	C10H17N3O6S2	C10H17N3O6S2	ü	Peptides		339.055847022881	-0.0894901253960166	S-Sulfanylglutathione ([M-H]-)
2552	338.05174	C14H13NO9		ü
2553	338.06305	C13H13N3O8		ü
2554	338.072848077	C11H17NO11		û
2556	338.088125	C15H17NO8	C15H17NO8	ü	Carbohydrates		339.095401466881	-0.0444841681649072	6-Hydroxy-5-methoxyindole glucuronide (see KEGG C03033); (2S,3S,4S,5R,6S)-3,4,5-trihydroxy-6-[(5-methoxy-1H-indol-6-yl)oxy]oxane-2-carboxylic acid [acetal] ([M-H]-)
2557	338.109245556	C12H21NO10		ü
2561	338.97676375	C10H13O7PS2		ü
2562	338.97966	C7H12ClO11S		û
2564	338.988734306	C6H14O12P2	C6H14O12P2	ü	Carbohydrates				D-Fructose 1,6-bisphosphate ([M-H]-)
2565	339.014826667	C10H16N2O5S3		ü
2566	339.035745294	C14H12O10		ü
2568	339.05111	C18H12O7	C18H12O7	ü	Phytochemicals		340.058386466881	0.246998515955827	7-Methoxy-5,6:3',4'-bis(methylenedioxy)flavone [Flavones and Flavonols [PK1211]] ([M-H]-)
2570	339.056859027	C11H16O12		û
2571	339.072115402	C15H16O9	C15H16O9	ü	Phytochemicals		340.079391868881	-0.118618657144672	Daphnin ([M-H]-)	Cichoriin ([M-H]-)	Esculin;Esculoside ([M-H]-)
2572	339.07552	C12H20O9S		ü
2573	339.081827308	C12H20Cl2N4OS		ü
2574	339.0842	C15H20N2O3S2		ü
2575	339.093245089	C12H20O11	C12H20O11	ü	Carbohydrates		340.100521555881	-0.117668752069589	Cellobiono-1,5-lactone;Cellobiose-1,5-lactone ([M-H]-)	3-Ketosucrose;3-Dehydro-alpha-D-glucosyl-beta-D-fructofuranoside ([M-H]-)	3'-Ketolactose (see KEGG C05403); (2S,3S,4R,5R)-4-[(2R,3S,5S,6S)-3,5-dihydroxy-6-(hydroxymethyl)-4-oxo-oxan-2-yl]oxy-2,3,5,6-tetrahydroxy-hexanal [ketone] ([M-H]-)
2576	339.108506705	C16H20O8		ü
2577	339.111785	C13H24O8S		ü
2579	339.129642857	C13H24O10	C13H24O10	ü	Carbohydrates		340.136919323881	-0.0815068795676539	Methyl-2-alpha-L-fucopyranosyl-beta-D-galactoside ([M-H]-)
2580	339.144892958	C17H24O7		ü
2581	339.163514667	C18H28O4S		ü
2582	339.166035	C14H28O9		ü
2584	339.199897788	C19H32O3S		ü
2585	339.326832895	C22H44O2	C22H44O2	ü	Lipids		340.334109361881	-0.0627369160620043	Docosanoic acid;Docosanoate;Behenic acid ([M-H]-)	Behenic acid (see KEGG C08281); docosanoic acid [Straight chain fatty acids [FA0101]] ([M-H]-)	Isobehenic acid; 20-methyl-heneicosanoic acid [Branched fatty acids [FA0102]] ([M-H]-)	19-methyl-heneicosanoic acid [Branched fatty acids [FA0102]] ([M-H]-)	3-methyl-heneicosanoic acid [Branched fatty acids [FA0102]] ([M-H]-)	Eicosyl acetate [Fatty alcohols [FA05]] ([M-H]-)
2587	340.016625	C10H15NO8S2		ü
2588	340.02751	C12H19ClNO2S3		ü
2589	340.046233457	C13H15ClN5S2	C17H11NO7	ü	Phytochemicals	Toxin			Aristolochic acid;Aristolochic acid I ([M-H]-)
2590	340.075525	C9H19N5O5S2	C15H16O9	ü	Phytochemicals				C13 isotope of Daphnin ([M-H]-)
2592	340.096468	C17H23ClNS2	C12H20O11	ü	Carbohydrates				C13 isotope of Cellobiono-1,5-lactone;Cellobiose-1,5-lactone ([M-H]-)
2594	340.11195	C10H23N5O4S2		ü
2597	340.96533	C9H12O8P2S		ü
2598	341.036125862	C13H15N2O5PS		ü
2599	341.043336364	C15H14ClO7	C17H11NO7	ü	Phytochemicals		342.050612830881	0.0769490508783313	N15 isotope of Aristolochic acid;Aristolochic acid I ([M-H]-)
2601	341.051386931	C14H14O10		ü
2602	341.05485	C11H18O10S		ü
2603	341.061080192	C11H18Cl2N4O2S		ü
2604	341.06365	C14H18N2O4S2		ü
2605	341.066622703	C18H14O7	C18H14O7	ü	Lipids	Toxin	342.073899169881	-0.157201014169046	Dihydromethylsterigmatocystin ([M-H]-)	Phyllocoumarin [Flavans, Flavanols and Leucoanthocyanidins [PK1202]] ([M-H]-)	6-Hydroxy-7,2'-dimethoxy-4',5'-methylenedioxyisoflavone [Isoflavonoids [PK1205]] ([M-H]-)	Dalpatein [Isoflavonoids [PK1205]] ([M-H]-)	Maximaisoflavone F; 7-Hydroxy-8,2'-dimethoxy-4',5'-methylenedioxyisoflavonel [Isoflavonoids [PK1205]] ([M-H]-)	Isoiriskashmirianin; 3'-Hydroxy-5,5'-dimethoxy-6,7-methylenedioxyisoflavone [Isoflavonoids [PK1205]] ([M-H]-)	Dipteryxine; 7-Hydroxy-5,6-dimethoxy-3',4'-methylenedioxyisoflavone [Isoflavonoids [PK1205]] ([M-H]-)	Iriskumaonin; 3'-Hydroxy-5,4'-dimethoxy-6,7-methylenedioxyisoflavone [Isoflavonoids [PK1205]] ([M-H]-)	Squarrosin; 5-Hydroxy-3',4'-dimethoxy-6,7-methylenedioxyisoflavone [Isoflavonoids [PK1205]] ([M-H]-)	Iriskashmirianin; 4'-Hydroxy-5,3'-dimethoxy-6,7-methylenedioxyisoflavone [Isoflavonoids [PK1205]] ([M-H]-)	Platycarpanetin [Isoflavonoids [PK1205]] ([M-H]-)	Leiocalycin; 2-Hydroxy-1,3-dimethoxy-8,9-methylenedioxypterocarpene [Pterocarpans [PK1207]] ([M-H]-)	Sisafolin; 5,4'-Dihydroxy-7,2'-dimethoxy-6-formyl-4-phenylcoumarin [Neoflavonoids [PK1210]] ([M-H]-)	7,3'-Dihydroxy-5,4'-dimethoxy-6-formyl-4-phenylcoumarin [Neoflavonoids [PK1210]] ([M-H]-)	2-(1,3-Benzodioxol-5-yl)-5-hydroxy-6,8-dimethoxy-4H-1-benzopyran-4-one [Flavones and Flavonols [PK1211]] ([M-H]-)	Apigenin 7-lactate [Flavones and Flavonols [PK1211]] ([M-H]-)	5-Hydroxy-3,7-dimethoxy-3',4'-methylenedioxyflavone [Flavones and Flavonols [PK1211]] ([M-H]-)	8-Hydroxygalangin 7-methyl ether 8-acetate [Flavones and Flavonols [PK1211]] ([M-H]-)
2606	341.072508922	C11H18O12		û
2607	341.0799	C16H18ClO6		ü
2609	341.087747869	C15H18O9	C15H18O9	ü	Phytochemicals		342.095024335881	-0.169508929537283	Caffeic acid 3-glucoside ([M-H]-)
2610	341.087787547	C15H18O9	C15H18O9	ü	Phytochemicals		342.095064013881	-0.0531810861439502	Caffeic acid 3-glucoside ([M-H]-)
2611	341.091168182	C12H22O9S		ü
2612	341.099896481	C15H22N2O3S2		ü
2614	341.108884071	C12H22O11	C12H22O11	ü	Carbohydrates		342.116160537881	-0.149462008717774	Sucrose;Cane sugar;Saccharose;1-alpha-D-Glucopyranosyl-2-beta-D-fructofuranoside ([M-H]-)	Maltose;Malt sugar;alpha-D-Glucopyranosyl-(1->4)-D-glucopyranose ([M-H]-)	Lactose;1-beta-D-Galactopyranosyl-4-alpha-D-glucopyranose;Milk sugar;alpha-Lactose;Anhydrous lactose ([M-H]-)	Isomaltose;Brachiose ([M-H]-)	alpha-Maltose;alpha-Malt sugar ([M-H]-)	alpha,alpha-Trehalose;alpha,alpha'-Trehalose;Trehalose ([M-H]-)	alpha-D-Galactosyl-(1->3)-1D-myo-inositol;O-alpha-D-Galactosyl-(1->3)-1D-myo-inositol;3-O-alpha-D-Galactosyl-1D-myo-inositol;1-alpha-D-Galactosyl-myo-inositol;Galactinol ([M-H]-)	Nigerose;Sakebiose ([M-H]-)	Inulobiose;1-O-beta-D-Fructo-furanosyl-D-fructose ([M-H]-)	Levanbiose ([M-H]-)	Mannobiose ([M-H]-)	Palatinose;6-O-alpha-D-Glucopyranosyl-D-fructofuranose ([M-H]-)	beta-Lactose;beta-D-Lactose ([M-H]-)	beta-Maltose ([M-H]-)	Laminaribiose;Laminariaceae;3-beta-D-Glucosyl-D-glucose ([M-H]-)	D-Glucosyl-D-mannose ([M-H]-)	D-Fructosyl-D-fructofuranose ([M-H]-)	alpha-D-Glucosyl-(1,3)-D-mannose ([M-H]-)	alpha-D-Aldosyl beta-D-fructoside;alpha-D-Aldosyl1 beta-D-fructoside;alpha-D-Aldosyl2 beta-D-fructoside ([M-H]-)	R replaced by H in D-Galactosyl-1,4-beta-D-glucosyl-R ([M-H]-)	R replaced by H in alpha-D-Mannosyl-1,3-(R1)-beta-D-mannosyl-R2;3-(alpha-D-Mannosyl)-beta-D-mannosyl-R ([M-H]-)	Epimelibiose;6-O-(alpha-D-Galactopyranosyl)-D-mannopyranose ([M-H]-)	Melibiose;6-O-(alpha-D-Galactopyranosyl)-D-glucopyranose;D-Gal-alpha1->6D-Glucose ([M-H]-)	beta-D-Gal-(1->4)-D-Glc ([M-H]-)	alpha-Cellobiose;1-beta-D-Glucopyranosyl-4-alpha-D-glucopyranose ([M-H]-)	beta-Cellobiose;1-beta-D-Glucopyranosyl-4-beta-D-glucopyranose ([M-H]-)	Lactulose ([M-H]-)	Gentiobiose ([M-H]-)	2-O-beta-D-Glucopyranosyl-beta-D-glucopyranose;Sophorose ([M-H]-)	R replaced by H in 6-(alpha-D-Mannosyl)-beta-D-mannosyl-R ([M-H]-)	2-alpha-D-Glucosyl-D-glucose ([M-H]-)	Melibiose (see KEGG C05402); 2,3,4,5-tetrahydroxy-6-[3,4,5-trihydroxy-6-(hydroxymethyl)oxan-2-yl]oxy-hexanal [hemiacetal] ([M-H]-)	Cellobiose (see KEGG C00185); 6-(hydroxymethyl)-5-[3,4,5-trihydroxy-6-(hydroxymethyl)oxan-2-yl]oxy-oxane-2,3,4-triol [hemiacetal] ([M-H]-)	D-Maltose (see KEGG C00208); (2R,3S,4S,5R,6R)-2-(hydroxymethyl)-6-[(2R,3S,4R,5R)-4,5,6-trihydroxy-2-(hydroxymethyl)oxan-3-yl]oxyoxane-3,4,5-triol [hemiacetal] ([M-H]-)	Alpha-Lactose (see KEGG C00243); (2R,3S,4S,5R,6S)-2-(hydroxymethyl)-6-[(2R,3R,4S,5R,6S)-4,5,6-trihydroxy-2-(hydroxymethyl)oxan-3-yl]oxy-oxane-3,4,5-triol [hemiacetal] ([M-H]-)	Sucrose (see KEGG C00089); (2R,3R,4S,5S,6R)-2-[(2S,3S,4S,5R)-3,4-dihydroxy-2,5-bis(hydroxymethyl)oxolan-2-yl]oxy-6-(hydroxymethyl)oxane-3,4,5-triol [acetal] ([M-H]-)	Lactulose (see KEGG C07064); 4-O-b-D-galactopyranosyl-D-fructofuranose [hemiacetal] ([M-H]-)	Trehalose (see KEGG C01083); 2-(hydroxymethyl)-6-[3,4,5-trihydroxy-6-(hydroxymethyl)oxan-2-yl]oxy-oxane-3,4,5-triol [acetal] ([M-H]-)	Isomaltose (see KEGG C00252); (3R,4S,5R,6R)-6-[[(2S,3R,4S,5R,6R)-3,4,5-trihydroxy-6-(hydroxymethyl)oxan-2-yl]oxymethyl]oxane-2,3,4,5-tetrol [hemiacetal] ([M-H]-)	Galactinol (see KEGG C01235); (1R,2S,4R,5R)-6-[(2S,3R,4S,5R,6R)-3,4,5-trihydroxy-6-(hydroxymethyl)oxan-2-yl]oxycyclohexane-1,2,3,4,5-pentol [acetal] ([M-H]-)	3-b-Galactopyranosyl glucose; (2R,3S,4R,5R)-2,4,5,6-tetrahydroxy-3-[(2S,3R,4R,5S,6S)-3,4,5-trihydroxy-6-(hydroxymethyl)tetrahydropyran-2-yl]oxy-hexanal [aldehyde] ([M-H]-)
2615	341.117737143	C15H22N2O5S		ü
2617	341.124105045	C16H22O8	C16H22O8	ü	Phytochemicals		342.131381511881	-0.252547790448126	Coniferin ([M-H]-)
2618	341.139435	C20H22O5	C20H22O5	ü	Phytochemicals		342.146711466881	-0.0361625122821435	Phaseollidin hydrate ([M-H]-)
2619	341.142745	C17H26O5S		ü
2620	341.160542222	C17H26O7		ü
2621	341.16387	C14H30O7S		û
2622	341.179166364	C18H30O4S		ü
2623	341.26988	C20H38O4	C20H38O4	ü	Lipids		342.277156466881	0.430070127994578	Eicosanedioic acid; Eicosanedioic acid [Dicarboxylic acids [FA0117]] ([M-H]-)
2624	341.980903	C8H14N3O4PS3		ü
2626	342.02398	C10H18NO6PS2		ü
2627	342.03169	C12H14N3O5PS		ü
2628	342.054776	C8H17N5O6S2		û
2630	342.070065	C12H17N5O3S2	C18H14O7	ü	Lipids		343.077341466881	0.0989364590590805	C13 isotope of Dihydromethylsterigmatocystin ([M-H]-)	C13 isotope of Phyllocoumarin [Flavans, Flavanols and Leucoanthocyanidins [PK1202]] ([M-H]-)	C13 isotope of 6-Hydroxy-7,2'-dimethoxy-4',5'-methylenedioxyisoflavone [Isoflavonoids [PK1205]] ([M-H]-)	C13 isotope of Dalpatein [Isoflavonoids [PK1205]] ([M-H]-)	C13 isotope of Maximaisoflavone F; 7-Hydroxy-8,2'-dimethoxy-4',5'-methylenedioxyisoflavonel [Isoflavonoids [PK1205]] ([M-H]-)	C13 isotope of Isoiriskashmirianin; 3'-Hydroxy-5,5'-dimethoxy-6,7-methylenedioxyisoflavone [Isoflavonoids [PK1205]] ([M-H]-)	C13 isotope of Dipteryxine; 7-Hydroxy-5,6-dimethoxy-3',4'-methylenedioxyisoflavone [Isoflavonoids [PK1205]] ([M-H]-)	C13 isotope of Iriskumaonin; 3'-Hydroxy-5,4'-dimethoxy-6,7-methylenedioxyisoflavone [Isoflavonoids [PK1205]] ([M-H]-)	C13 isotope of Squarrosin; 5-Hydroxy-3',4'-dimethoxy-6,7-methylenedioxyisoflavone [Isoflavonoids [PK1205]] ([M-H]-)	C13 isotope of Iriskashmirianin; 4'-Hydroxy-5,3'-dimethoxy-6,7-methylenedioxyisoflavone [Isoflavonoids [PK1205]] ([M-H]-)	C13 isotope of Platycarpanetin [Isoflavonoids [PK1205]] ([M-H]-)	C13 isotope of Leiocalycin; 2-Hydroxy-1,3-dimethoxy-8,9-methylenedioxypterocarpene [Pterocarpans [PK1207]] ([M-H]-)	C13 isotope of Sisafolin; 5,4'-Dihydroxy-7,2'-dimethoxy-6-formyl-4-phenylcoumarin [Neoflavonoids [PK1210]] ([M-H]-)	C13 isotope of 7,3'-Dihydroxy-5,4'-dimethoxy-6-formyl-4-phenylcoumarin [Neoflavonoids [PK1210]] ([M-H]-)	C13 isotope of 2-(1,3-Benzodioxol-5-yl)-5-hydroxy-6,8-dimethoxy-4H-1-benzopyran-4-one [Flavones and Flavonols [PK1211]] ([M-H]-)	C13 isotope of Apigenin 7-lactate [Flavones and Flavonols [PK1211]] ([M-H]-)	C13 isotope of 5-Hydroxy-3,7-dimethoxy-3',4'-methylenedioxyflavone [Flavones and Flavonols [PK1211]] ([M-H]-)	C13 isotope of 8-Hydroxygalangin 7-methyl ether 8-acetate [Flavones and Flavonols [PK1211]] ([M-H]-)
2631	342.075848182	C16H21ClNOS2		ü
2632	342.083075	C14H17NO9	C14H17NO9	ü	Carbohydrates		343.090351466881	0.0594617871800721	DIBOA-glucoside;2,4-Dihydroxy-1,4-benzoxazin-3-one glucoside ([M-H]-)
2639	342.10623	C13H21N5O2S2		ü
2641	342.11229	C17H25ClNS2	C12H22O11	ü	Carbohydrates				C13 isotope of Sucrose;Cane sugar;Saccharose;1-alpha-D-Glucopyranosyl-2-beta-D-fructofuranoside ([M-H]-)
2646	342.127535	C10H25N5O4S2	C16H22O8	ü	Phytochemicals		343.134811466881	-0.0322479713958951	C13 isotope of Coniferin ([M-H]-)
2649	342.938575143	C8H9ClN2O5PS2		ü
2652	342.9559248	C7H10N2O8P2S		û
2654	342.964965	C8H13N2O5PS3		ü
2656	342.98944	C9H13O10PS		û
2657	342.99235	C9H13ClN2O6PS		ü
2658	343.00712	C9H13O12P		û
2659	343.009511429	C12H12ClN4O2S2		û
2660	343.012866667	C13H12O9S		ü
2661	343.02003	C18H12ClO3S		ü
2662	343.030628333	C13H12O11		ü
2663	343.0315275	C14H16O6S2	C17H13ClN2O2S	ü	NM	Drug	344.038803966881	0.517795819713893	L787257 ([M-H]-)
2665	343.04044	C10H16Cl2N4O3S		ü
2666	343.045968333	C17H12O8	C17H12O8	ü	Phytochemicals		344.053244799881	0.0800433864732722	3,4,3'-Tri-O-methylellagic acid ([M-H]-)	3,5,3'-Trihydroxy-4'-methoxy-6,7-methylenedioxyflavone [Flavones and Flavonols [PK1211]] ([M-H]-)	Herbacetin 8-acetate [Flavones and Flavonols [PK1211]] ([M-H]-)	Wharangin [Flavones and Flavonols [PK1211]] ([M-H]-)	Benthamianin [Flavones and Flavonols [PK1211]] ([M-H]-)
2667	343.051767333	C13H17N2O5PS		ü
2668	343.067029027	C14H16O10	C14H16O10	ü	Phytochemicals		344.074305493881	-0.120136403508457	Theogallin ([M-H]-)
2669	343.070388313	C11H20O10S		ü
2670	343.076737273	C11H20Cl2N4O2S		ü
2671	343.078268889	C13H16N2O9		ü
2672	343.082285155	C18H16O7	C18H16O7	ü	Phytochemicals		344.089561621881	-0.120169885655333	3',5-Dihydroxy-3,4',7-trimethoxyflavone;3,7,4'-Tri-O-methylquercetin ([M-H]-)	Cirsilineol ([M-H]-)	Eupatilin ([M-H]-)	(-)-Usnic acid;(S)-Usnic acid;(S)-usnate ([M-H]-)	Nevadensin ([M-H]-)	Pachypodol;Quercetin 3,7,3'-trimethyl ether ([M-H]-)	Santin ([M-H]-)	Tambulin;Herbacetin 7,8,4'-trimethyl ether ([M-H]-)	Xanthomicrol;4',5-dihydroxy-6,7,8-trimethoxyflavone ([M-H]-)	Obtusin ([M-H]-)	Panchovillin; 5,7-Dihydroxy-3',4',5'-trimethoxyisoflavone [Isoflavonoids [PK1205]] ([M-H]-)	Derrugenin; 5,4'-Dihydroxy-7,2',5'-trimethoxyisoflavone [Isoflavonoids [PK1205]] ([M-H]-)	Junipegenin B; 5,7-Dihydroxy-6,3',4'-trimethoxyisoflavone [Isoflavonoids [PK1205]] ([M-H]-)	5,3'-Dihydroxy-7,8,2'-trimethoxyisoflavone [Isoflavonoids [PK1205]] ([M-H]-)	5,7-Dihydroxy-8,3',4'-trimethoxyisoflavone [Isoflavonoids [PK1205]] ([M-H]-)	Boeravinone C; 4,11,12a-Trihydroxy-9-methoxy-10-methylrotenone [Rotenoid flavonoids [PK1206]] ([M-H]-)	2-Hydroxy-4-methoxypterocarpin; 2-Hydroxy-3,4-dimethoxy-8,9-methylenedioxypterocarpan [Pterocarpans [PK1207]] ([M-H]-)	Lathycarpin; 6a-Hydroxy-2,3-dimethoxy-8,9-methylenedioxypterocarpan [Pterocarpans [PK1207]] ([M-H]-)	Bryacarpene 1; 4,10-Dihydroxy-3,8,9-trimethoxypterocarpene [Pterocarpans [PK1207]] ([M-H]-)	8,3'-Dihydroxy-5,7,4'-trimethoxy-4-phenylcoumarin [Neoflavonoids [PK1210]] ([M-H]-)	Prosogerin E [Flavones and Flavonols [PK1211]] ([M-H]-)	8,3'-Dihydroxy-7,4',5'-trimethoxyflavone [Flavones and Flavonols [PK1211]] ([M-H]-)	5,5'-Dihydroxy-8,3',4'-trimethoxyflavone [Flavones and Flavonols [PK1211]] ([M-H]-)	Tricetin 3',4',5'-trimethyl ether; 5,7-Dihydroxy-3',4',5'-trimethoxyflavone [Flavones and Flavonols [PK1211]] ([M-H]-)	5,4'-dihydroxy-7,3',5'-trimethoxyflavone [Flavones and Flavonols [PK1211]] ([M-H]-)	Lethedocin [Flavones and Flavonols [PK1211]] ([M-H]-)	Eupatilin [Flavones and Flavonols [PK1211]] ([M-H]-)	Eupatorin; 3',5-Dihydroxy-4',6,7-trimethoxyflavone [Flavones and Flavonols [PK1211]] ([M-H]-)	6-Hydroxyluteolin 7,3',4'-trimethyl ether; 5,6-Dihydroxy-7,3',4'-Trimethoxyflavone [Flavones and Flavonols [PK1211]] ([M-H]-)	3',4'-Dihydroxy-5,6,7-trimethoxyflavone [Flavones and Flavonols [PK1211]] ([M-H]-)	Cirsilineol; 5,4'-Dihydroxy-6,7,3'-trimethoxyflavone [Flavones and Flavonols [PK1211]] ([M-H]-)	Wightin [Flavones and Flavonols [PK1211]] ([M-H]-)	Rivularin (flavone) [Flavones and Flavonols [PK1211]] ([M-H]-)	5,7-Dihydroxy-8,2',6'-trimethoxyflavone [Flavones and Flavonols [PK1211]] ([M-H]-)	5,7-Dihydroxy-8,3',5'trimethoxyflavone [Flavones and Flavonols [PK1211]] ([M-H]-)	Hypolaetin 8,3',4'-trimethyl ether; 5,7-Dihydroxy-8,3',4'-trimethoxyflavone [Flavones and Flavonols [PK1211]] ([M-H]-)	8,3'-Dihydroxy-5,7,4'-trimethoxyflavone [Flavones and Flavonols [PK1211]] ([M-H]-)	Tenaxin I [Flavones and Flavonols [PK1211]] ([M-H]-)	Nevadensin [Flavones and Flavonols [PK1211]] ([M-H]-)	Xanthomicrol [Flavones and Flavonols [PK1211]] ([M-H]-)	Pedunculin [Flavones and Flavonols [PK1211]] ([M-H]-)
2673	343.08566	C15H20O7S		ü
2674	343.088165303	C11H20O12		û
2675	343.092012917	C11H25N2O4PS2	C15H18O9	ü	Phytochemicals		344.099289383881	-0.114111834622463	O18 isotope of Caffeic acid 3-glucoside ([M-H]-)
2676	343.09546	C16H20ClO6		ü
2678	343.103420648	C15H20O9		ü
2681	343.113127816	C12H24Cl2N4OS	C12H22O11	ü	Carbohydrates		344.120404282881	-0.156272828578301	O18 isotope of Sucrose;Cane sugar;Saccharose;1-alpha-D-Glucopyranosyl-2-beta-D-fructofuranoside ([M-H]-)	O18 isotope of Maltose;Malt sugar;alpha-D-Glucopyranosyl-(1->4)-D-glucopyranose ([M-H]-)	O18 isotope of Lactose;1-beta-D-Galactopyranosyl-4-alpha-D-glucopyranose;Milk sugar;alpha-Lactose;Anhydrous lactose ([M-H]-)	O18 isotope of Isomaltose;Brachiose ([M-H]-)	O18 isotope of alpha-Maltose;alpha-Malt sugar ([M-H]-)	O18 isotope of alpha,alpha-Trehalose;alpha,alpha'-Trehalose;Trehalose ([M-H]-)	O18 isotope of alpha-D-Galactosyl-(1->3)-1D-myo-inositol;O-alpha-D-Galactosyl-(1->3)-1D-myo-inositol;3-O-alpha-D-Galactosyl-1D-myo-inositol;1-alpha-D-Galactosyl-myo-inositol;Galactinol ([M-H]-)	O18 isotope of Nigerose;Sakebiose ([M-H]-)	O18 isotope of Inulobiose;1-O-beta-D-Fructo-furanosyl-D-fructose ([M-H]-)	O18 isotope of Levanbiose ([M-H]-)	O18 isotope of Mannobiose ([M-H]-)	O18 isotope of Palatinose;6-O-alpha-D-Glucopyranosyl-D-fructofuranose ([M-H]-)	O18 isotope of beta-Lactose;beta-D-Lactose ([M-H]-)	O18 isotope of beta-Maltose ([M-H]-)	O18 isotope of Laminaribiose;Laminariaceae;3-beta-D-Glucosyl-D-glucose ([M-H]-)	O18 isotope of D-Glucosyl-D-mannose ([M-H]-)	O18 isotope of D-Fructosyl-D-fructofuranose ([M-H]-)	O18 isotope of alpha-D-Glucosyl-(1,3)-D-mannose ([M-H]-)	O18 isotope of alpha-D-Aldosyl beta-D-fructoside;alpha-D-Aldosyl1 beta-D-fructoside;alpha-D-Aldosyl2 beta-D-fructoside ([M-H]-)	O18 isotope of R replaced by H in D-Galactosyl-1,4-beta-D-glucosyl-R ([M-H]-)	O18 isotope of R replaced by H in alpha-D-Mannosyl-1,3-(R1)-beta-D-mannosyl-R2;3-(alpha-D-Mannosyl)-beta-D-mannosyl-R ([M-H]-)	O18 isotope of Epimelibiose;6-O-(alpha-D-Galactopyranosyl)-D-mannopyranose ([M-H]-)	O18 isotope of Melibiose;6-O-(alpha-D-Galactopyranosyl)-D-glucopyranose;D-Gal-alpha1->6D-Glucose ([M-H]-)	O18 isotope of beta-D-Gal-(1->4)-D-Glc ([M-H]-)	O18 isotope of alpha-Cellobiose;1-beta-D-Glucopyranosyl-4-alpha-D-glucopyranose ([M-H]-)	O18 isotope of beta-Cellobiose;1-beta-D-Glucopyranosyl-4-beta-D-glucopyranose ([M-H]-)	O18 isotope of Lactulose ([M-H]-)	O18 isotope of Gentiobiose ([M-H]-)	O18 isotope of 2-O-beta-D-Glucopyranosyl-beta-D-glucopyranose;Sophorose ([M-H]-)	O18 isotope of R replaced by H in 6-(alpha-D-Mannosyl)-beta-D-mannosyl-R ([M-H]-)	O18 isotope of 2-alpha-D-Glucosyl-D-glucose ([M-H]-)	O18 isotope of Melibiose (see KEGG C05402); 2,3,4,5-tetrahydroxy-6-[3,4,5-trihydroxy-6-(hydroxymethyl)oxan-2-yl]oxy-hexanal [hemiacetal] ([M-H]-)	O18 isotope of Cellobiose (see KEGG C00185); 6-(hydroxymethyl)-5-[3,4,5-trihydroxy-6-(hydroxymethyl)oxan-2-yl]oxy-oxane-2,3,4-triol [hemiacetal] ([M-H]-)	O18 isotope of D-Maltose (see KEGG C00208); (2R,3S,4S,5R,6R)-2-(hydroxymethyl)-6-[(2R,3S,4R,5R)-4,5,6-trihydroxy-2-(hydroxymethyl)oxan-3-yl]oxyoxane-3,4,5-triol [hemiacetal] ([M-H]-)	O18 isotope of Alpha-Lactose (see KEGG C00243); (2R,3S,4S,5R,6S)-2-(hydroxymethyl)-6-[(2R,3R,4S,5R,6S)-4,5,6-trihydroxy-2-(hydroxymethyl)oxan-3-yl]oxy-oxane-3,4,5-triol [hemiacetal] ([M-H]-)	O18 isotope of Sucrose (see KEGG C00089); (2R,3R,4S,5S,6R)-2-[(2S,3S,4S,5R)-3,4-dihydroxy-2,5-bis(hydroxymethyl)oxolan-2-yl]oxy-6-(hydroxymethyl)oxane-3,4,5-triol [acetal] ([M-H]-)	O18 isotope of Lactulose (see KEGG C07064); 4-O-b-D-galactopyranosyl-D-fructofuranose [hemiacetal] ([M-H]-)	O18 isotope of Trehalose (see KEGG C01083); 2-(hydroxymethyl)-6-[3,4,5-trihydroxy-6-(hydroxymethyl)oxan-2-yl]oxy-oxane-3,4,5-triol [acetal] ([M-H]-)	O18 isotope of Isomaltose (see KEGG C00252); (3R,4S,5R,6R)-6-[[(2S,3R,4S,5R,6R)-3,4,5-trihydroxy-6-(hydroxymethyl)oxan-2-yl]oxymethyl]oxane-2,3,4,5-tetrol [hemiacetal] ([M-H]-)	O18 isotope of Galactinol (see KEGG C01235); (1R,2S,4R,5R)-6-[(2S,3R,4S,5R,6R)-3,4,5-trihydroxy-6-(hydroxymethyl)oxan-2-yl]oxycyclohexane-1,2,3,4,5-pentol [acetal] ([M-H]-)	O18 isotope of 3-b-Galactopyranosyl glucose; (2R,3S,4R,5R)-2,4,5,6-tetrahydroxy-3-[(2S,3R,4R,5S,6S)-3,4,5-trihydroxy-6-(hydroxymethyl)tetrahydropyran-2-yl]oxy-hexanal [aldehyde] ([M-H]-)
2684	343.124543451	C12H24O11	C12H24O11	ü	Carbohydrates		344.131819917881	-0.121433921761896	Melibiitol;6-O-alpha-D-Galactosyl-D-glucitol ([M-H]-)	Maltitol; 4-[3,4,5-trihydroxy-6-(hydroxymethyl)oxan-2-yl]oxyhexane-1,2,3,5,6-pentol [acetal] ([M-H]-)	Melibiitol (see KEGG C05399); (2R,3R,4R,5S)-6-[[(2R,3R,4S,5R,6S)-3,4,5,6-tetrahydroxyoxan-2-yl]methoxy]hexane-1,2,3,4,5-pentol [hemiacetal] ([M-H]-)
2685	343.139799184	C16H24O8	C16H24O8	ü	Lipids		344.147075650881	-0.122618475320719	8-Epiiridotrial glucoside;Boschnaloside ([M-H]-)	8-Epiiridotrial glucoside (see KEGG C11652) [C10 isoprenoids (monoterpenes) [PR0102]] ([M-H]-)	Iridotrial glucoside (see KEGG C11653) [C10 isoprenoids (monoterpenes) [PR0102]] ([M-H]-)
2686	343.158453333	C17H28O5S		ü
2687	343.21257	C18H32O6		ü
2688	343.94203	C6H8N3O8PS2		û
2690	343.977745714	C7H12N3O7PS2		û
2693	344.01289375	C10H11N5O5S2		ü
2695	344.05377	C13H16NO8P		ü
2696	344.054235652	C14H15ClNO7		ü
2697	344.070337143	C8H19N5O6S2	C14H16O10	ü	Phytochemicals				C13 isotope of Theogallin ([M-H]-)
2698	344.08564625	C12H19N5O3S2	C18H16O7	ü	Phytochemicals		345.092922716881	-0.101634402303865	C13 isotope of 3',5-Dihydroxy-3,4',7-trimethoxyflavone;3,7,4'-Tri-O-methylquercetin ([M-H]-)	C13 isotope of Cirsilineol ([M-H]-)	C13 isotope of Eupatilin ([M-H]-)	C13 isotope of (-)-Usnic acid;(S)-Usnic acid;(S)-usnate ([M-H]-)	C13 isotope of Nevadensin ([M-H]-)	C13 isotope of Pachypodol;Quercetin 3,7,3'-trimethyl ether ([M-H]-)	C13 isotope of Santin ([M-H]-)	C13 isotope of Tambulin;Herbacetin 7,8,4'-trimethyl ether ([M-H]-)	C13 isotope of Xanthomicrol;4',5-dihydroxy-6,7,8-trimethoxyflavone ([M-H]-)	C13 isotope of Obtusin ([M-H]-)	C13 isotope of Panchovillin; 5,7-Dihydroxy-3',4',5'-trimethoxyisoflavone [Isoflavonoids [PK1205]] ([M-H]-)	C13 isotope of Derrugenin; 5,4'-Dihydroxy-7,2',5'-trimethoxyisoflavone [Isoflavonoids [PK1205]] ([M-H]-)	C13 isotope of Junipegenin B; 5,7-Dihydroxy-6,3',4'-trimethoxyisoflavone [Isoflavonoids [PK1205]] ([M-H]-)	C13 isotope of 5,3'-Dihydroxy-7,8,2'-trimethoxyisoflavone [Isoflavonoids [PK1205]] ([M-H]-)	C13 isotope of 5,7-Dihydroxy-8,3',4'-trimethoxyisoflavone [Isoflavonoids [PK1205]] ([M-H]-)	C13 isotope of Boeravinone C; 4,11,12a-Trihydroxy-9-methoxy-10-methylrotenone [Rotenoid flavonoids [PK1206]] ([M-H]-)	C13 isotope of 2-Hydroxy-4-methoxypterocarpin; 2-Hydroxy-3,4-dimethoxy-8,9-methylenedioxypterocarpan [Pterocarpans [PK1207]] ([M-H]-)	C13 isotope of Lathycarpin; 6a-Hydroxy-2,3-dimethoxy-8,9-methylenedioxypterocarpan [Pterocarpans [PK1207]] ([M-H]-)	C13 isotope of Bryacarpene 1; 4,10-Dihydroxy-3,8,9-trimethoxypterocarpene [Pterocarpans [PK1207]] ([M-H]-)	C13 isotope of 8,3'-Dihydroxy-5,7,4'-trimethoxy-4-phenylcoumarin [Neoflavonoids [PK1210]] ([M-H]-)	C13 isotope of Prosogerin E [Flavones and Flavonols [PK1211]] ([M-H]-)	C13 isotope of 8,3'-Dihydroxy-7,4',5'-trimethoxyflavone [Flavones and Flavonols [PK1211]] ([M-H]-)	C13 isotope of 5,5'-Dihydroxy-8,3',4'-trimethoxyflavone [Flavones and Flavonols [PK1211]] ([M-H]-)	C13 isotope of Tricetin 3',4',5'-trimethyl ether; 5,7-Dihydroxy-3',4',5'-trimethoxyflavone [Flavones and Flavonols [PK1211]] ([M-H]-)	C13 isotope of 5,4'-dihydroxy-7,3',5'-trimethoxyflavone [Flavones and Flavonols [PK1211]] ([M-H]-)	C13 isotope of Lethedocin [Flavones and Flavonols [PK1211]] ([M-H]-)	C13 isotope of Eupatilin [Flavones and Flavonols [PK1211]] ([M-H]-)	C13 isotope of Eupatorin; 3',5-Dihydroxy-4',6,7-trimethoxyflavone [Flavones and Flavonols [PK1211]] ([M-H]-)	C13 isotope of 6-Hydroxyluteolin 7,3',4'-trimethyl ether; 5,6-Dihydroxy-7,3',4'-Trimethoxyflavone [Flavones and Flavonols [PK1211]] ([M-H]-)	C13 isotope of 3',4'-Dihydroxy-5,6,7-trimethoxyflavone [Flavones and Flavonols [PK1211]] ([M-H]-)	C13 isotope of Cirsilineol; 5,4'-Dihydroxy-6,7,3'-trimethoxyflavone [Flavones and Flavonols [PK1211]] ([M-H]-)	C13 isotope of Wightin [Flavones and Flavonols [PK1211]] ([M-H]-)	C13 isotope of Rivularin (flavone) [Flavones and Flavonols [PK1211]] ([M-H]-)	C13 isotope of 5,7-Dihydroxy-8,2',6'-trimethoxyflavone [Flavones and Flavonols [PK1211]] ([M-H]-)	C13 isotope of 5,7-Dihydroxy-8,3',5'trimethoxyflavone [Flavones and Flavonols [PK1211]] ([M-H]-)	C13 isotope of Hypolaetin 8,3',4'-trimethyl ether; 5,7-Dihydroxy-8,3',4'-trimethoxyflavone [Flavones and Flavonols [PK1211]] ([M-H]-)	C13 isotope of 8,3'-Dihydroxy-5,7,4'-trimethoxyflavone [Flavones and Flavonols [PK1211]] ([M-H]-)	C13 isotope of Tenaxin I [Flavones and Flavonols [PK1211]] ([M-H]-)	C13 isotope of Nevadensin [Flavones and Flavonols [PK1211]] ([M-H]-)	C13 isotope of Xanthomicrol [Flavones and Flavonols [PK1211]] ([M-H]-)	C13 isotope of Pedunculin [Flavones and Flavonols [PK1211]] ([M-H]-)
2699	344.08631	C9H20N3O9P		û
2700	344.091535	C16H23ClNOS2		ü
2701	344.098663364	C14H19NO9		ü
2702	344.106846667	C9H23N5O5S2		û
2703	344.10993	C13H19N3O8		ü
2704	344.116532	C10H23ClN5O4S		ü
2705	344.118861765	C16H19N5O2S		ü
2706	344.11989	C11H23NO11		û
2707	344.127916	C17H27ClNS2	C12H24O11	ü	Carbohydrates				C13 isotope of Melibiitol;6-O-alpha-D-Galactosyl-D-glucitol ([M-H]-)
2708	344.135040575	C15H23NO8		ü
2709	344.1431875	C10H27N5O4S2	C16H24O8	ü	Lipids				C13 isotope of 8-Epiiridotrial glucoside;Boschnaloside ([M-H]-)
2713	344.944129292	C7H11N2O6PS3		û
2714	344.96192	C7H11N2O8PS2		û
2717	344.977592167	C12H10ClN2O4S2		ü
2718	344.986538	C8H11O13P		û
2719	344.994951154	C11H11N2O7PS		ü
2720	345.007486316	C16H10O7S		ü
2721	345.014007647	C13H14ClN2O3S2		ü
2722	345.022822364	C9H15O12P		û
2723	345.02302	C9H15O12P		û
2724	345.0252	C16H10O9		ü
2725	345.02855	C13H14O9S	C17H13ClN2O2S	ü	NM	Drug	346.035826466881	0.43535901880043	Cl37 isotope of L787257 ([M-H]-)
2726	345.031328571	C12H15N2O6PS		ü
2727	345.04384	C17H14O6S		ü
2728	345.046289115	C13H14O11		ü
2729	345.048431111	C15H14N4O2S2		û
2730	345.052837273	C9H19N2O8PS		û
2731	345.059354	C10H19O11P		û
2732	345.0616	C17H14O8	C17H14O8	ü	Phytochemicals		346.068876466881	0.0262602996005897	3',4',5,6-Tetrahydroxy-3,7-dimethoxyflavone ([M-H]-)	Axillarin;Quercetagetin 3,6-dimethyl ether ([M-H]-)	Syringetin;3',5'-O-Dimethylmyricetin;3,5,7,4'-Tetrahydroxy-3',5'-dimethoxyflavone ([M-H]-)	5,3',4',5'-Tetrahydroxy-6,7-dimethoxyflavone [Flavones and Flavonols [PK1211]] ([M-H]-)	5,7,3',4'-Tetrahydroxy-6,5'-dimethoxyflavone [Flavones and Flavonols [PK1211]] ([M-H]-)	5,7,2',4'-Tetrahydroxy-6,5'-dimethoxyflavone [Flavones and Flavonols [PK1211]] ([M-H]-)	Ganhuangenin [Flavones and Flavonols [PK1211]] ([M-H]-)	5,7,2',3'-Tetrahydroxy-8,6'-dimethoxyflavone [Flavones and Flavonols [PK1211]] ([M-H]-)	5,7,3',5'-Tetrahydroxy-8,4'-dimethoxyflavone [Flavones and Flavonols [PK1211]] ([M-H]-)	5,7,2',4'-Tetrahydroxy-8,5'-dimethoxyflavone [Flavones and Flavonols [PK1211]] ([M-H]-)	5,6,2',6'-Tetrahydroxy-7,8-dimethoxyflavone [Flavones and Flavonols [PK1211]] ([M-H]-)	5,7,3',4'-Tetrahydroxy-6,8-dimethoxyflavone [Flavones and Flavonols [PK1211]] ([M-H]-)	Leucanthogenin; 5,8,3',4'-Tetrahydroxy-6,7-dimethoxyflavone [Flavones and Flavonols [PK1211]] ([M-H]-)	Inucrithmin [Flavones and Flavonols [PK1211]] ([M-H]-)	Syringetin [Flavones and Flavonols [PK1211]] ([M-H]-)	Dumosol [Flavones and Flavonols [PK1211]] ([M-H]-)	Myricetin 3',4'-dimethyl ether [Flavones and Flavonols [PK1211]] ([M-H]-)	Viscidulin III [Flavones and Flavonols [PK1211]] ([M-H]-)	5,7,4',5'-Tetrahydroxy-3,2'-dimethoxyflavone [Flavones and Flavonols [PK1211]] ([M-H]-)	5,7,2',5'-Tetrahydroxy-3,4'-dimethoxyflavone [Flavones and Flavonols [PK1211]] ([M-H]-)	Myricetin 7,4'-dimethyl ether [Flavones and Flavonols [PK1211]] ([M-H]-)	Alluaudiol [Flavones and Flavonols [PK1211]] ([M-H]-)	Artemexitin [Flavones and Flavonols [PK1211]] ([M-H]-)	Myricetin 3,4'-dimethyl ether [Flavones and Flavonols [PK1211]] ([M-H]-)	Axillarin; 3,6-Dimethoxy-5,7,3',4'-tetrahydroxyflavone [Flavones and Flavonols [PK1211]] ([M-H]-)	Tomentin; 5,6,3',4'-Tetrahydroxy-3,7-dimethoxyflavone [Flavones and Flavonols [PK1211]] ([M-H]-)	Quercetagetin 3,3'-dimethyl ether [Flavones and Flavonols [PK1211]] ([M-H]-)	Quercetagetin 3,4'-dimethyl ether; 5,6,7,3'-Tetrahydroxy-3,4'-dimethoxyflavone [Flavones and Flavonols [PK1211]] ([M-H]-)	Eupatolitin; 3,3',4',5-tetrahydroxy-6,7-dimethoxyflavone [Flavones and Flavonols [PK1211]] ([M-H]-)	Spinacetin; 3,4',5,7-Tetrahydroxy-3',6-dimethoxyflavone [Flavones and Flavonols [PK1211]] ([M-H]-)	Laciniatin [Flavones and Flavonols [PK1211]] ([M-H]-)	Gossypetin 3,7-dimethyl ether; 5,8,3',4',-Tetrahydroxy-3,7-dimethoxyflavone [Flavones and Flavonols [PK1211]] ([M-H]-)	Gossypetin 3,8-dimethyl ether; 5,7,3',4'-Tetrahydroxy-3,8-dimethoxyflavone [Flavones and Flavonols [PK1211]] ([M-H]-)	Gossypetin 3,3'-dimethyl ether [Flavones and Flavonols [PK1211]] ([M-H]-)	Gossypetin 3,4'-dimethyl ether [Flavones and Flavonols [PK1211]] ([M-H]-)	Gossypetin 7,4'-dimethyl ether [Flavones and Flavonols [PK1211]] ([M-H]-)	Limocitrin [Flavones and Flavonols [PK1211]] ([M-H]-)	Gossypetin 8,4'-dimethyl ether [Flavones and Flavonols [PK1211]] ([M-H]-)	7,8,3',4'-Trihydroxy-3,5-dimethoxyflavone [Flavones and Flavonols [PK1211]] ([M-H]-)	Zanthoxyl flavone [Flavones and Flavonols [PK1211]] ([M-H]-)	5,7,8,4'-Tetrahydroxy-3,6-dimethoxyflavone [Flavones and Flavonols [PK1211]] ([M-H]-)
2733	345.0649186	C14H18O8S		ü
2734	345.067421915	C13H19N2O5PS		ü
2735	345.07121	C10H23N2O5PS2	C14H16O10	ü	Phytochemicals		346.078486466881	-0.308989205472849	O18 isotope of Theogallin ([M-H]-)
2736	345.082677611	C14H18O10		ü
2737	345.093908584	C13H18N2O9		ü
2738	345.095718	C11H23O10P		ü
2739	345.097981429	C18H18O7	C18H18O7	ü	Phytochemicals		346.105257895881	0.0144356133008703	Reduced-(S)-usnate ([M-H]-)	2,8-Dihydroxy-3,9,10-trimethoxypterocarpan [Pterocarpans [PK1207]] ([M-H]-)	Amorphaquinone; 7-Hydroxy-8,3',4'-trimethoxyisoflavanquinone [Isoflavans [PK1208]] ([M-H]-)	Hamilcone; 3,4,6'-Trihydroxy-2',3',4'-trimethoxychalcone [Chalcones and dihydrochalcones [PK1212]] ([M-H]-)	2',6'-Dihydroxy-4,3'-dimethoxy-4',5'-methylenedioxydihydrochalcone [Chalcones and dihydrochalcones [PK1212]] ([M-H]-)	5,2'-Dihydroxy-7,4',5'-trimethoxyflavanone [Flavanones [PK1214]] ([M-H]-)	5,2'-Dihydroxy-6,7,6'-trimethoxyflavanone [Flavanones [PK1214]] ([M-H]-)	5,3'-Dihydroxy-6,7,4'-trimethoxyflavanone [Flavanones [PK1214]] ([M-H]-)	Agestricin D [Flavanones [PK1214]] ([M-H]-)	5,2'-Dihydroxy-7,8,6'-trimethoxyflavanone [Flavanones [PK1214]] ([M-H]-)	5,3'-Dihydroxy-7,8,4'-trimethoxyflavanone [Flavanones [PK1214]] ([M-H]-)	5,6-Dihydroxy-7,8,4'-trimethoxyflavanone [Flavanones [PK1214]] ([M-H]-)	5,4'-Dihydroxy-6,7,8-trimethoxyflavanone [Flavanones [PK1214]] ([M-H]-)
2740	345.101311818	C15H22O7S		ü
2741	345.10232	C16H26O2S3		ü
2742	345.103812889	C11H22O12		û
2743	345.109177143	C17H18N2O6	C17H18N2O6	ü	NM	Drug	346.116453609881	-0.0947361041991651	Nifedipine ([M-H]-)
2744	345.117378333	C12H22N6O2S2		ü
2745	345.119056606	C15H22O9	C15H22O9	ü	Lipids		346.126333072881	-0.142584705390186	Aucubin ([M-H]-)	Aucubin (see KEGG C09771) [C10 isoprenoids (monoterpenes) [PR0102]] ([M-H]-)	Deutzioside (see KEGG C11671) [C10 isoprenoids (monoterpenes) [PR0102]] ([M-H]-)
2746	345.12879	C12H26Cl2N4OS	C12H24O11	ü	Carbohydrates		346.136066466881	-0.120243225734491	O18 isotope of Melibiitol;6-O-alpha-D-Galactosyl-D-glucitol ([M-H]-)	O18 isotope of Maltitol; 4-[3,4,5-trihydroxy-6-(hydroxymethyl)oxan-2-yl]oxyhexane-1,2,3,5,6-pentol [acetal] ([M-H]-)	O18 isotope of Melibiitol (see KEGG C05399); (2R,3R,4R,5S)-6-[[(2R,3R,4S,5R,6S)-3,4,5,6-tetrahydroxyoxan-2-yl]methoxy]hexane-1,2,3,4,5-pentol [hemiacetal] ([M-H]-)
2747	345.134364286	C19H22O6	C19H22O6	ü	Phytochemicals		346.141640752881	0.00675093884561477	Gibberellin A3;Gibberellic acid;Gibberellin ([M-H]-)	Hallactone A ([M-H]-)	Ponalactone A ([M-H]-)	Strigol ([M-H]-)	Cynaropicrin ([M-H]-)	Molephantin ([M-H]-)	Saupirin ([M-H]-)	Gibberellin A29-catabolite ([M-H]-)	Gibberellin A6 ([M-H]-)	Gibberellin A34-catabolite ([M-H]-)	Gibberellin A3 (see KEGG C01699); 2beta,7alpha-dihydroxy-1beta-methyl-8-methylidene-13-oxo-4a,1alpha-epoxymethano-4aalpha,4bbeta-gibb-3-ene-10beta-carboxylic acid [secondary alcohol] ([M-H]-)	3,4,7-Trihydroxy-5,4'-dimethoxy-6,8-dimethylflavan [Flavans, Flavanols and Leucoanthocyanidins [PK1202]] ([M-H]-)	Dihydrokanakugiol [Chalcones and dihydrochalcones [PK1212]] ([M-H]-)	Gibberellin A3 (see KEGG C01699) [C20 isoprenoids (diterpenes) [PR0104]] ([M-H]-)	Gibberellin A29-catabolite (see KEGG C11855) [C20 isoprenoids (diterpenes) [PR0104]] ([M-H]-)	Gibberellin A6 (see KEGG C11856) [C20 isoprenoids (diterpenes) [PR0104]] ([M-H]-)	Gibberellin A34-catabolite (see KEGG C11869) [C20 isoprenoids (diterpenes) [PR0104]] ([M-H]-)
2748	345.13834	C9H26N6O4S2		û
2749	345.155450187	C16H26O8		ü
2750	345.19205	C17H30O7	C17H30O7	ü	Lipids		346.199326466881	0.501656573554588	(3S,4S)-3-Hydroxytetradecane-1,3,4-tricarboxylate ([M-H]-)
2754	346.0171	C11H13N3O6S2		ü
2755	346.0497025	C18H17ClNS2		û
2756	346.05121	C16H17N3S3		û
2757	346.05194	C13H18NO6PS		ü
2758	346.055764554	C10H14N5O7P	C10H14N5O7P	ü	Nucleotides				AMP;Adenosine 5'-monophosphate;Adenylic acid;Adenylate;5'-AMP;5'-Adenylic acid;5'-Adenosine monophosphate;Adenosine 5'-phosphate ([M-H]-)
2759	346.069825	C14H17ClNO7		ü
2760	346.077923711	C13H17NO10		ü
2761	346.085985	C8H21N5O6S2		û
2763	346.099085714	C13H22N3O4PS		ü
2764	346.107096	C16H25ClNOS2		ü
2765	346.11435	C14H21NO9		ü
2766	346.122415	C9H25N5O5S2	C15H22O9	ü	Lipids				C13 isotope of Aucubin ([M-H]-)
2767	346.13447	C16H21N5O2S		ü
2771	346.929379459	C10H8N2O4S4		û
2772	346.941025521	C6H9N2O9PS2		û
2774	346.95976	C7H13N2O6PS3		û
2775	346.992465	C8H12O13S		û
2776	346.99341	C11H13N2O5PS2		ü
2777	347.00454	C11H12ClN4O3S2		û
2778	347.01059619	C11H13N2O7PS		ü
2780	347.023148851	C16H12O7S		ü
2781	347.025560708	C12H12O12		ü
2782	347.0344	C15H12N2O6S		ü
2783	347.03521	C16H16N2OS3		ü
2784	347.038433462	C9H17O12P	C9H17O12P	ü	Carbohydrates				2-(alpha-D-Mannosyl)-3-phosphoglycerate ([M-H]-)
2785	347.04082	C16H12O9		ü
2787	347.044203333	C13H16O9S		ü
2788	347.047026667	C12H17N2O6PS		ü
2789	347.053855	C14H16ClO8		ü
2791	347.061944248	C13H16O11		ü
2792	347.06584	C14H20ClN2O2S2	C17H14O8	ü	Phytochemicals		348.073116466881	0.00772182298392406	O18 isotope of 3',4',5,6-Tetrahydroxy-3,7-dimethoxyflavone ([M-H]-)	O18 isotope of Axillarin;Quercetagetin 3,6-dimethyl ether ([M-H]-)	O18 isotope of Syringetin;3',5'-O-Dimethylmyricetin;3,5,7,4'-Tetrahydroxy-3',5'-dimethoxyflavone ([M-H]-)	O18 isotope of 5,3',4',5'-Tetrahydroxy-6,7-dimethoxyflavone [Flavones and Flavonols [PK1211]] ([M-H]-)	O18 isotope of 5,7,3',4'-Tetrahydroxy-6,5'-dimethoxyflavone [Flavones and Flavonols [PK1211]] ([M-H]-)	O18 isotope of 5,7,2',4'-Tetrahydroxy-6,5'-dimethoxyflavone [Flavones and Flavonols [PK1211]] ([M-H]-)	O18 isotope of Ganhuangenin [Flavones and Flavonols [PK1211]] ([M-H]-)	O18 isotope of 5,7,2',3'-Tetrahydroxy-8,6'-dimethoxyflavone [Flavones and Flavonols [PK1211]] ([M-H]-)	O18 isotope of 5,7,3',5'-Tetrahydroxy-8,4'-dimethoxyflavone [Flavones and Flavonols [PK1211]] ([M-H]-)	O18 isotope of 5,7,2',4'-Tetrahydroxy-8,5'-dimethoxyflavone [Flavones and Flavonols [PK1211]] ([M-H]-)	O18 isotope of 5,6,2',6'-Tetrahydroxy-7,8-dimethoxyflavone [Flavones and Flavonols [PK1211]] ([M-H]-)	O18 isotope of 5,7,3',4'-Tetrahydroxy-6,8-dimethoxyflavone [Flavones and Flavonols [PK1211]] ([M-H]-)	O18 isotope of Leucanthogenin; 5,8,3',4'-Tetrahydroxy-6,7-dimethoxyflavone [Flavones and Flavonols [PK1211]] ([M-H]-)	O18 isotope of Inucrithmin [Flavones and Flavonols [PK1211]] ([M-H]-)	O18 isotope of Syringetin [Flavones and Flavonols [PK1211]] ([M-H]-)	O18 isotope of Dumosol [Flavones and Flavonols [PK1211]] ([M-H]-)	O18 isotope of Myricetin 3',4'-dimethyl ether [Flavones and Flavonols [PK1211]] ([M-H]-)	O18 isotope of Viscidulin III [Flavones and Flavonols [PK1211]] ([M-H]-)	O18 isotope of 5,7,4',5'-Tetrahydroxy-3,2'-dimethoxyflavone [Flavones and Flavonols [PK1211]] ([M-H]-)	O18 isotope of 5,7,2',5'-Tetrahydroxy-3,4'-dimethoxyflavone [Flavones and Flavonols [PK1211]] ([M-H]-)	O18 isotope of Myricetin 7,4'-dimethyl ether [Flavones and Flavonols [PK1211]] ([M-H]-)	O18 isotope of Alluaudiol [Flavones and Flavonols [PK1211]] ([M-H]-)	O18 isotope of Artemexitin [Flavones and Flavonols [PK1211]] ([M-H]-)	O18 isotope of Myricetin 3,4'-dimethyl ether [Flavones and Flavonols [PK1211]] ([M-H]-)	O18 isotope of Axillarin; 3,6-Dimethoxy-5,7,3',4'-tetrahydroxyflavone [Flavones and Flavonols [PK1211]] ([M-H]-)	O18 isotope of Tomentin; 5,6,3',4'-Tetrahydroxy-3,7-dimethoxyflavone [Flavones and Flavonols [PK1211]] ([M-H]-)	O18 isotope of Quercetagetin 3,3'-dimethyl ether [Flavones and Flavonols [PK1211]] ([M-H]-)	O18 isotope of Quercetagetin 3,4'-dimethyl ether; 5,6,7,3'-Tetrahydroxy-3,4'-dimethoxyflavone [Flavones and Flavonols [PK1211]] ([M-H]-)	O18 isotope of Eupatolitin; 3,3',4',5-tetrahydroxy-6,7-dimethoxyflavone [Flavones and Flavonols [PK1211]] ([M-H]-)	O18 isotope of Spinacetin; 3,4',5,7-Tetrahydroxy-3',6-dimethoxyflavone [Flavones and Flavonols [PK1211]] ([M-H]-)	O18 isotope of Laciniatin [Flavones and Flavonols [PK1211]] ([M-H]-)	O18 isotope of Gossypetin 3,7-dimethyl ether; 5,8,3',4',-Tetrahydroxy-3,7-dimethoxyflavone [Flavones and Flavonols [PK1211]] ([M-H]-)	O18 isotope of Gossypetin 3,8-dimethyl ether; 5,7,3',4'-Tetrahydroxy-3,8-dimethoxyflavone [Flavones and Flavonols [PK1211]] ([M-H]-)	O18 isotope of Gossypetin 3,3'-dimethyl ether [Flavones and Flavonols [PK1211]] ([M-H]-)	O18 isotope of Gossypetin 3,4'-dimethyl ether [Flavones and Flavonols [PK1211]] ([M-H]-)	O18 isotope of Gossypetin 7,4'-dimethyl ether [Flavones and Flavonols [PK1211]] ([M-H]-)	O18 isotope of Limocitrin [Flavones and Flavonols [PK1211]] ([M-H]-)	O18 isotope of Gossypetin 8,4'-dimethyl ether [Flavones and Flavonols [PK1211]] ([M-H]-)	O18 isotope of 7,8,3',4'-Trihydroxy-3,5-dimethoxyflavone [Flavones and Flavonols [PK1211]] ([M-H]-)	O18 isotope of Zanthoxyl flavone [Flavones and Flavonols [PK1211]] ([M-H]-)	O18 isotope of 5,7,8,4'-Tetrahydroxy-3,6-dimethoxyflavone [Flavones and Flavonols [PK1211]] ([M-H]-)
2793	347.066823333	C11H16N4O7S		ü
2794	347.074715	C10H21O11P		û
2795	347.074995918	C10H21O11P		û
2796	347.077204348	C17H16O8	C17H16O8	ü	Phytochemicals		348.084480814881	-0.105609698757946	Dryopteric acid [Flavans, Flavanols and Leucoanthocyanidins [PK1202]] ([M-H]-)
2797	347.080569024	C14H20O8S		ü
2798	347.09832407	C14H20O10		ü
2799	347.1095825	C13H20N2O9		ü
2800	347.1098	C13H20N2O9		ü
2801	347.111244762	C11H25O10P		û
2803	347.11357	C18H20O7	C17H18N2O6	ü	NM		348.120846466881	0.32779260403679	O18 isotope of Nifedipine ([M-H]-)	Machaerol C; 6,8,2'-Trihydroxy-7,3',4'-trimethoxyisoflavan [Isoflavans [PK1208]] ([M-H]-)
2804	347.116953274	C15H24O7S	C18H21ClN2O3	ü	NM	Drug	348.124229740881	0.459548776063048	Compound VII;5-(5-(6-Chloro-4-(4,5-dihydro-2-oxazolyl)phenoxy)pentyl)-3-methylisoxazole ([M-H]-)
2805	347.11771	C8H24N6O5S2		û
2806	347.12484	C17H20N2O6		ü
2807	347.134704857	C15H24O9	C15H24O9	ü	Carbohydrates		348.141981323881	-0.146979942613617	Leonuridine ([M-H]-)
2808	347.14998	C19H24O6	C19H24O6	ü	Phytochemicals		348.157256466881	-0.0922372485314831	Gibberellin A1;Gibberellin 1 ([M-H]-)	3-Hydroxy-5,9,17-trioxo-4,5:9,10-disecoandrosta-1(10),2-dien-4-oate ([M-H]-)	Gibberellin A29 ([M-H]-)	Eurycomalactone ([M-H]-)	Chamissonin diacetate ([M-H]-)	Eremantholide A ([M-H]-)	Onopordopicrin ([M-H]-)	Radiatin ([M-H]-)	Tagitinin F ([M-H]-)	Gibberellin A34 ([M-H]-)	Gibberellin A1 (see KEGG C00859) [C20 isoprenoids (diterpenes) [PR0104]] ([M-H]-)	Gibberellin A29 (see KEGG C06096) [C20 isoprenoids (diterpenes) [PR0104]] ([M-H]-)	Gibberellin A34 (see KEGG C11868) [C20 isoprenoids (diterpenes) [PR0104]] ([M-H]-)	gibberellin A29 (see KEGG C06096) [C20 isoprenoids (diterpenes) [PR0104]] ([M-H]-)	3-hydroxy-5,9,17-trioxo-4,5:9,10-disecoandrosta-1(10),2-dien-4-oate (see KEGG C04844) [C19 steroids (androgens) and derivatives [ST0202]] ([M-H]-)
2809	347.16117	C18H24N2O5	C18H24N2O5	ü	Phytochemicals		348.168446466881	-0.217219451577495	Funebrine ([M-H]-)
2810	347.168608056	C20H28O3S		ü
2811	347.171100841	C16H28O8	C16H28O8	ü	Carbohydrates		348.178377307881	-0.116791284987929	Schizonepetoside E ([M-H]-)
2814	347.942111667	C9H7N3O6S3		ü
2817	348.013955	C13H15ClNO4S2		ü
2818	348.0266	C11H19Cl2NO3S2		ü
2819	348.028884	C6H15N5O8S2		û
2820	348.05045	C14H11ClN5O4		û
2821	348.065226667	C18H19ClNS2		û
2822	348.07842	C12H20N3O5PS		ü
2823	348.07874	C12H20N3O5PS		ü
2824	348.08706	C12H19N3O7S	C12H19N3O7S	ü	Peptides		349.094336466881	-0.099092189768452	S-(Formylmethyl)glutathione ([M-H]-)
2825	348.091232	C17H19NO5S		ü
2826	348.09358	C13H19NO10		ü
2827	348.09378	C13H19NO10		ü
2828	348.10179	C8H23N5O6S2		û
2830	348.130004	C14H23NO9		ü
2837	348.95667	C6H11N2O9PS2		û
2838	348.962784154	C10H10N2O6S3		ü
2839	348.987762361	C15H10ClN2O2S2		û
2840	348.996697699	C11H11O11P		ü
2841	348.9992644	C11H14N2O5S3		ü
2842	349.008113333	C8H14O13S		û
2843	349.00891381	C12H14ClN2O4S2		ü
2844	349.010397667	C10H14N4O4S3		ü
2845	349.01776	C8H15O13P		û
2846	349.020094	C15H10O10		ü
2847	349.026241077	C11H15N2O7PS		ü
2848	349.0264	C11H15N2O7PS		ü
2849	349.029832581	C8H19N2O7PS2		û
2850	349.038810476	C16H14O7S		ü
2851	349.041206571	C12H14O12		ü
2852	349.054090645	C9H19O12P		û
2853	349.056468333	C16H14O9		ü
2854	349.059840435	C13H18O9S		ü
2855	349.06618	C9H23N2O6PS2		û
2856	349.06874	C16H18N2O3S2		ü
2857	349.072065	C13H22N2O3S3	C20H14O6	ü	Phytochemicals		350.079341466881	0.868876577162469	Alteichin ([M-H]-)
2858	349.077592333	C13H18O11		ü
2859	349.080981579	C10H22O11S	C18H23BrO2	ü	Lipids				16alpha-Bromo-17beta-estradiol;16alpha-Bromo-1,3,5(10)-estratriene-3,17beta-diol ([M-H]-)
2860	349.088936	C12H18N2O10		ü
2861	349.08906	C12H18N2O10		ü
2862	349.090616518	C10H23O11P	C12H19N3O7S	ü	Peptides				C13 isotope of S-(Formylmethyl)glutathione ([M-H]-)
2863	349.092848333	C17H18O8		ü
2864	349.096213333	C14H22O8S		ü
2865	349.104098966	C16H18N2O7		ü
2867	349.114002295	C14H22O10	C18H21ClN2O3	ü	NM		350.121278761881	0.454376421283464	Cl37 isotope of Compound VII;5-(5-(6-Chloro-4-(4,5-dihydro-2-oxazolyl)phenoxy)pentyl)-3-methylisoxazole ([M-H]-)
2870	349.12443	C15H27O5PS		ü
2871	349.129235538	C18H22O7		ü
2872	349.132609535	C15H26O7S		ü
2873	349.150373176	C15H26O9		ü
2874	349.165637447	C19H26O6	C18H24N2O5	ü	Phytochemicals		350.172913913881	0.417152736100526	O18 isotope of Funebrine ([M-H]-)	Alatolide ([M-H]-)	Arctiopicrin ([M-H]-)	alatolide (see KEGG C09290); (1E,4Z)-14,15-dihydroxy-8alpha-(2-methylpropanoyloxy)germacra-1(10),4,11(13)-trieno-12,6alpha-lactone [C15 isoprenoids (sesquiterpenes) [PR0103]] ([M-H]-)	gibberellin A2 [C20 isoprenoids (diterpenes) [PR0104]] ([M-H]-)
2875	349.186749636	C16H30O8		ü
2876	349.2417925	C18H38O4S		û
2877	349.957756875	C9H9N3O6S3		ü
2880	349.994425	C10H13N3O5S3		ü
2882	350.072856667	C12H17NO11		ü
2883	350.07623	C9H21NO11S		û
2884	350.088	C16H17NO8		ü
2885	350.0939325	C12H22N3O5PS		ü
2886	350.094105	C12H22N3O5PS		ü
2887	350.109219118	C13H21NO10	C13H21NO10	ü	AminoSugars		351.116495584881	-0.143637945746554	N-Acetyl-4-O-acetylneuraminate;N,4-O-Diacetylneuraminate ([M-H]-)	N-Acetyl-9-O-acetylneuraminate;N,9-O-Diacetylneuraminate ([M-H]-)	N-Acetyl-7-O-acetylneuraminic acid (see KEGG C04016); (2S,4S,5R,6R)-5-acetamido-6-(1-acetyloxy-2,3-dihydroxypropyl)-2,4-dihydroxyoxane-2-carboxylic acid [hemiacetal] ([M-H]-)	N-Acetyl-9-O-acetylneuraminic acid; 9-acetate N-acetyl-neuraminic acid [hemiacetal] ([M-H]-)	N-Acetyl-4-O-acetylneuraminic acid (see KEGG C04015); (2S,4S,5R,6R)-5-acetamido-4-acetyloxy-2-hydroxy-6-[(1R,2R)-1,2,3-trihydroxypropyl]oxane-2-carboxylic acid [hemiacetal] ([M-H]-)
2888	350.10941	C13H21NO10	C13H21NO10	ü	AminoSugars		351.116686466881	0.401568843881302	N-Acetyl-4-O-acetylneuraminate;N,4-O-Diacetylneuraminate ([M-H]-)	N-Acetyl-9-O-acetylneuraminate;N,9-O-Diacetylneuraminate ([M-H]-)	N-Acetyl-7-O-acetylneuraminic acid (see KEGG C04016); (2S,4S,5R,6R)-5-acetamido-6-(1-acetyloxy-2,3-dihydroxypropyl)-2,4-dihydroxyoxane-2-carboxylic acid [hemiacetal] ([M-H]-)	N-Acetyl-9-O-acetylneuraminic acid; 9-acetate N-acetyl-neuraminic acid [hemiacetal] ([M-H]-)	N-Acetyl-4-O-acetylneuraminic acid (see KEGG C04015); (2S,4S,5R,6R)-5-acetamido-4-acetyloxy-2-hydroxy-6-[(1R,2R)-1,2,3-trihydroxypropyl]oxane-2-carboxylic acid [hemiacetal] ([M-H]-)
2890	350.1244885	C17H21NO7		ü
2891	350.145613805	C14H25NO9		ü
2892	350.14798	C17H29Cl2NS		û
2893	350.30644625	C22H41NO2	C22H41NO2	ü	Lipids		351.313722716881	-0.0195311535452049	Anandamide (20:2, n-6); N-(11Z,14Z-eicosadienoyl)-ethanolamine [N-acyl ethanolamines (endocannabinoids) [FA0804]] ([M-H]-)
2894	350.927840909	C6H9ClN2O7PS2		û
2901	350.96962	C9H9N2O9PS		û
2902	350.98213	C6H14N2O9P2S		û
2904	350.99935	C10H12ClN4O4S2		ü
2905	351.00101	C9H16Cl2N2O4S2		ü
2906	351.003424815	C15H12ClN2O2S2		û
2907	351.00629	C8H16O11S2		û
2908	351.012352025	C11H13O11P		ü
2909	351.01562	C8H17O11PS		û
2911	351.020804	C14H13N2O5PS		ü
2912	351.024405	C11H17N2O5PS2		ü
2913	351.024542473	C12H16ClN2O4S2		ü
2915	351.033469292	C8H17O13P		û
2916	351.035717838	C15H12O10		ü
2917	351.041904779	C11H17N2O7PS		ü
2918	351.04879	C13H16ClO9	C12H17O10P	ü	Carbohydrates		352.056066466881	0.379141289759036	Arbutin 6-phosphate;Arbutin-6P ([M-H]-)
2919	351.054452389	C16H16O7S		ü
2920	351.056856607	C12H16O12	C12H16O12	ü	Carbohydrates		352.064133073881	-0.122128248408696	4-(4-Deoxy-beta-D-gluc-4-enuronosyl)-D-galacturonate ([M-H]-)
2921	351.069734615	C9H21O12P		û
2922	351.069846667	C9H21O12P		û
2923	351.072108889	C16H16O9	C16H16O9	ü	Carbohydrates		352.079385355881	-0.133115897952473	4-Methylumbelliferone glucuronide;4-Methylumbelliferyl glucuronide ([M-H]-)
2924	351.075446	C13H20O9S		ü
2925	351.085173718	C14H20ClO8	C18H23BrO2	ü	Lipids		352.092450184881	0.281489274951314	O18 isotope of 16alpha-Bromo-17beta-estradiol;16alpha-Bromo-1,3,5(10)-estratriene-3,17beta-diol ([M-H]-)	O18 isotope of 18-bromo-9Z,17E-Octadecadiene-7,15-diynoic acid [Unsaturated fatty acids [FA0103]] ([M-H]-)
2926	351.087712927	C13H24N2O3S3	C20H16O6	ü	Lipids		352.094989393881	0.857801027783232	Savinin ([M-H]-)	Lupinisoflavone A [Isoflavonoids [PK1205]] ([M-H]-)	Crotarin [Isoflavonoids [PK1205]] ([M-H]-)	Licoisoflavone B [Isoflavonoids [PK1205]] ([M-H]-)	Parvisoflavone B [Isoflavonoids [PK1205]] ([M-H]-)	Parvisoflavone A [Isoflavonoids [PK1205]] ([M-H]-)	Sophoraisoflavone A [Isoflavonoids [PK1205]] ([M-H]-)	Elliptone [Rotenoid flavonoids [PK1206]] ([M-H]-)	Erosone [Rotenoid flavonoids [PK1206]] ([M-H]-)	Bavacoumestan B [Coumestan flavonoids [PK1209]] ([M-H]-)	Psoralidin oxide [Coumestan flavonoids [PK1209]] ([M-H]-)	Bavacoumestan A [Coumestan flavonoids [PK1209]] ([M-H]-)	Yinyanghuo E [Flavones and Flavonols [PK1211]] ([M-H]-)	Cycloartocarpesin [Flavones and Flavonols [PK1211]] ([M-H]-)	Cyclocommunol [Flavones and Flavonols [PK1211]] ([M-H]-)	3,5,4'-Trihydroxy-6'',6''-dimethylpyrano[2,3:7,6]flavone [Flavones and Flavonols [PK1211]] ([M-H]-)	Citrusinol [Flavones and Flavonols [PK1211]] ([M-H]-)	3,5,6-Trimethoxyfurano[2,3:7,8]flavone [Flavones and Flavonols [PK1211]] ([M-H]-)	Lupinalbin D [Other Flavonoids [PK1216]] ([M-H]-)	Lupinalbin B [Other Flavonoids [PK1216]] ([M-H]-)
2927	351.093245258	C13H20O11		ü
2928	351.108501341	C17H20O8		ü
2929	351.111856	C14H24O8S		ü
2930	351.11974	C16H20N2O7	C16H20N2O7	ü	Nucleotides		352.127016466881	-0.0983168847433398	Cotinineglucuronide; 3,4,5-trihydroxy-6-[5-(1-methyl-5-oxo-pyrrolidin-2-yl)pyridin-1-yl]-oxane-2-carboxylic acid [cation] ([M-H]-)
2931	351.127124687	C18H24O5S	C18H24O5S	ü	Lipids		352.134401153881	-0.124492230652025	Estradiol-17beta 3-sulfate ([M-H]-)	Estradiol-17beta 3-sulfate (see KEGG C08357); estra-1,3,5(10)-triene-3,17beta-diol 3-sulfate [Sulfates [ST0502]] ([M-H]-)
2932	351.129634432	C14H24O10		ü
2933	351.144881096	C18H24O7		ü
2935	351.166019589	C15H28O9		ü
2936	351.181287778	C19H28O6		ü
2937	351.1846525	C16H32O6S		ü
2938	351.202409706	C16H32O8		ü
2939	351.21765	C20H32O5	C20H32O5	ü	Lipids		352.224926466881	-0.135691241683805	Prostaglandin H2;(5Z,13E)-(15S)-9alpha,11alpha-Epidioxy-15-hydroxyprosta-5,13-dienoate;(5Z,13E,15S)-9alpha,11alpha-Epidioxy-15-hydroxyprosta-5,13-dienoate ([M-H]-)	(5Z,13E)-(15S)-9alpha,15-Dihydroxy-11-oxoprosta-5,13-dienoate;Prostaglandin D2;(5Z,13E,15S)-9alpha,15-Dihydroxy-11-oxoprosta-5,13-dienoate ([M-H]-)	Prostaglandin I2;(5Z,13E)-(15S)-6,9alpha-Epoxy-11alpha,15-dihydroxyprosta-5,13-dienoate;Prostacyclin;PGI2;Epoprostenol ([M-H]-)	Thromboxane A2;(5Z,13E)-(15S)-9alpha,11alpha-Epoxy-15-hydroxythromboxa-5,13-dienoate;(5Z,9alpha,11alpha,13E,15S)-9,11-Epoxy-15-hydroxythromboxa-5,13-dien-1-oic acid ([M-H]-)	(13E)-11alpha-Hydroxy-9,15-dioxoprost-13-enoate ([M-H]-)	(5Z)-(15S)-11alpha-Hydroxy-9,15-dioxoprostanoate ([M-H]-)	20-OH-Leukotriene B4;20-OH-LTB4;20-Hydroxy-leukotriene B4;(6Z,8E,10E,14Z)-(5S,12R)-5,12,20-Trihydroxyeicosa-6,8,10,14-tetraenoate;(6Z,8E,10E,14Z)-(5S,12R)-5,12,20-Trihydroxyicosa-6,8,10,14-tetraenoate ([M-H]-)	15-Keto-prostaglandin F2alpha;15-Keto-prostaglandin F2a;15-Keto-PGF2alpha;15-Keto-PGF2a ([M-H]-)	Lipoxin A4;LXA4;5S,6R,15S-Trihydroxy-7E,9E,11Z,13E-eicosatetraenoic acid;(7E,9E,11Z,13E)-(5S,6R,15S)-5,6,15-Trihydroxyicosa-7,9,11,13-tetraenoic acid ([M-H]-)	Lipoxin B4;LXB4;5S,14R,15S-Trihydroxy-6E,8Z,10E,12E-eicosatetraenoic acid;(6E,8Z,10E,12E)-(5S,14R,15S)-Trihydroxyicosa-6,8,10,12-tetraenoicacid ([M-H]-)	Prostaglandin F3alpha ([M-H]-)	Narbonolide ([M-H]-)	Levuglandin E2;LGE2;10,11-Seco-9,11-dioxo-15S-hydroxy-5Z,13E-prostadienoic acid;10,11-Seco-9,11-dioxo-15S-hydroxy-5Z,13E-prostadienoate ([M-H]-)	Levuglandin D2;LGD2;9,10-Seco-9,11-dioxo-15S-hydroxy-5Z,13E-prostadienoic acid;9,10-Seco-9,11-dioxo-15S-hydroxy-5Z,13E-prostadienoate ([M-H]-)	Prostaglandin E2 (see KEGG C00584); (E)-7-[(1S,2S,3R)-3-hydroxy-2-[(E,3S)-3-hydroxyoct-1-enyl]-5-oxo-cyclopentyl]hept-5-enoic acid [ketone] ([M-H]-)	(13E)-11a-Hydroxy-9,15-dioxoprost-13-enoic acid (see KEGG C04654); 7-[3-hydroxy-5-oxo-2-(3-oxooct-1-enyl)cyclopentyl]heptanoic acid [ketone] ([M-H]-)	Prostaglandin I2 (see KEGG C01312); 5-[7-hydroxy-8-(3-hydroxyoct-1-enyl)-4-oxabicyclo[3.3.0]oct-3-ylidene]pentanoic acid [enol ether] ([M-H]-)	Prostaglandin H2 (see KEGG C00427); 7-[5-(3-hydroxyoct-1-enyl)-2,3-dioxabicyclo[2.2.1]hept-6-yl]hept-5-enoic acid [secondary alcohol] ([M-H]-)	Prostaglandin D2 (see KEGG C00696); 7-[(1R,2R,5S)-5-hydroxy-2-[(3S)-3-hydroxyoct-1-enyl]-3-oxocyclopentyl]hept-5-enoic acid [ketone] ([M-H]-)	Thromboxane A2 (see KEGG C02198); 7-[3-(3-hydroxyoct-1-enyl)-4,6-dioxabicyclo[3.1.1]hept-2-yl]hept-5-enoic acid [acetal] ([M-H]-)	20-Hydroxy-leukotriene B4 (see KEGG C04853) [primary alcohol] ([M-H]-)	Prostaglandin F3a (see KEGG C06476); (Z)-7-[(1R,2R,3R,5S)-3,5-dihydroxy-2-[(1E,3S,5Z)-3-hydroxyocta-1,5-dienyl]cyclopentyl]hept-5-enoic acid [secondary alcohol] ([M-H]-)	8-iso-PGF3a; (Z)-7-[(1S,2R,3R,5S)-3,5-dihydroxy-2-[(1E,3S,5Z)-3-hydroxyocta-1,5-dienyl]cyclopentyl]hept-5-enoic acid [secondary alcohol] ([M-H]-)	Levuglandin E2 (see KEGG C13807); (5Z,8R,9R,10E,12S)-8-acetyl-9-formyl-12-hydroxyheptadeca-5,10-dienoic acid [aldehyde] ([M-H]-)	Levuglandin D2 (see KEGG C13808); (5Z,8R,9R,10E,12S)-9-acetyl-8-formyl-12-hydroxyheptadeca-5,10-dienoic acid [aldehyde] ([M-H]-)	13,14-Dihydro-15-keto-PGE2; (E)-7-[(1R,2R,3R)-3-hydroxy-5-oxo-2-(3-oxooctyl)cyclopentyl]hept-5-enoic acid [ketone] ([M-H]-)	15-Keto-prostaglandin F2a (see KEGG C05960); (Z)-7-[(1R,2R,3R,5S)-3,5-dihydroxy-2-[(E)-3-oxooct-1-enyl]cyclopentyl]hept-5-enoic acid [ketone] ([M-H]-)	Lipoxin A4 (see KEGG C06314); (5S,6R,7E,9E,11Z,13E,15S)-5,6,15-trihydroxyicosa-7,9,11,13-tetraenoic acid [secondary alcohol] ([M-H]-)	8-iso-15-keto-PGF2a; (Z)-7-[(1S,2R,3R,5S)-3,5-dihydroxy-2-[(E)-3-oxooct-1-enyl]cyclopentyl]hept-5-enoic acid [ketone] ([M-H]-)	Lipoxin B4 (see KEGG C06315); (5S,6E,8Z,10E,12E,14R,15S)-5,14,15-trihydroxyicosa-6,8,10,12-tetraenoic acid [secondary alcohol] ([M-H]-)	8-isoprostaglandin E2; (Z)-7-[(1S,2R,3R)-3-hydroxy-2-[(E,3S)-3-hydroxyoct-1-enyl]-5-oxocyclopentyl]hept-5-enoic acid [ketone] ([M-H]-)	(5Z)-(15S)-11alpha-Hydroxy-9,15-dioxoprostanoate (see KEGG C04671); (Z)-7-[(1R,2R,3R)-3-hydroxy-5-oxo-2-(3-oxooctyl)cyclopentyl]hept-5-enoate [ketone] ([M-H]-)	5,14,15-trihydroxy-6,8,10,12-Eicosatetraenoic acid [Unsaturated fatty acids [FA0103]] ([M-H]-)	PGE2 (see KEGG C00584); 9-oxo-11R,15S-dihydroxy-5Z,13E-prostadienoic acid; Prostin E2 [Prostaglandins [FA0301]] ([M-H]-)	PGD2 (see KEGG C00696); 9S,15S-dihydroxy-11-oxo-5Z,13E-prostadienoic acid [Prostaglandins [FA0301]] ([M-H]-)	PGH2 (see KEGG C00427); 9S,11R-epidioxy-15S-hydroxy-5Z,13E-prostadienoic acid [Prostaglandins [FA0301]] ([M-H]-)	13,14-dihydro-15-keto-PGD2; 11,15-dioxo-9S-hydroxy-5Z-prostenoic acid [Prostaglandins [FA0301]] ([M-H]-)	15-keto-PGF2alpha (see KEGG C05960); 9S,11R-dihydroxy-15-oxo-5Z,13E-prostadienoic acid [Prostaglandins [FA0301]] ([M-H]-)	13,14-dihydro-15-keto-PGE2; 9,15-dioxo-11R-hydroxy-5Z-prostenoic acid [Prostaglandins [FA0301]] ([M-H]-)	11beta-PGE2; 9-oxo-11S,15S-dihydroxy-5Z,13E-prostadienoic acid [Prostaglandins [FA0301]] ([M-H]-)	PGI2 (see KEGG C01312); 6,9S-epoxy-11R,15S-dihydoxy-5Z,13E-prostadienoic acid [Prostaglandins [FA0301]] ([M-H]-)
2940	351.22104	C17H36O5S		û
2941	351.937029091	C8H7N3O7S3		û
2943	351.973415	C9H11N3O6S3		ü
2944	352.00075125	C9H12N3O8PS		û
2945	352.00668	C13H11N3O5S2		û
2946	352.010073019	C10H15N3O5S3		ü
2948	352.02787	C10H15N3O7S2		ü
2949	352.036775	C14H19Cl2NOS2		ü
2951	352.04521	C13H19ClNO4S2		ü
2952	352.04545	C10H15N3O9S		û
2953	352.057852857	C10H19N5O3S3		ü
2954	352.06018	C17H19ClNOS2	C12H16O12	ü	Carbohydrates		353.067456466881	-0.21109669090032	C13 isotope of 4-(4-Deoxy-beta-D-gluc-4-enuronosyl)-D-galacturonate ([M-H]-)
2955	352.067364714	C15H15NO9		ü
2956	352.088495347	C12H19NO11		ü
2958	352.103753725	C16H19NO8		ü
2959	352.124887234	C13H23NO10		ü
2962	352.16131	C14H27NO9		ü
2963	352.23429	C16H35NO7		û
2968	352.97652	C9H12N2O7P2S		ü
2971	353.003788046	C11H14ClN2O5S2		ü
2972	353.0127492	C11H18N2O3S4		ü
2973	353.014993696	C14H10O11		ü
2974	353.02076	C14H18Cl2O2S2		ü
2975	353.0227225	C12H18ClN2O2S3		ü
2976	353.028856667	C12H19O6PS2		ü
2977	353.02901	C12H19O6PS2		ü
2978	353.031443333	C9H18ClO10S		û
2979	353.031657647	C9H18ClO10S		û
2981	353.03946027	C8H18O13S		û
2982	353.046095	C12H19O8PS		ü
2983	353.051382165	C15H14O10	C15H14O10	ü	Phytochemicals		354.058658631881	-0.107669027592942	2-Caffeoylisocitrate;(E)-Caffeoylisocitrate ([M-H]-)
2984	353.054722	C12H18O10S		ü
[truncated: 4,658 more rows]
[truncated: 90 more columns]

## Sheet: 1152 Annotated compounds
ID	raw_mass	KEGG_mass(original)	KEGG_mass (Addukt)	error (ppm)	KEGG_formula	Category	n possible	KEGG_ name 1	KEGG_ name2	KEGG_ name 3	KEGG_ name 4	KEGG_ name 5	KEGG_ name 6	KEGG_ name 7	KEGG_ name 8	KEGG_ name 9	KEGG_ name 10	KEGG_ name 11	KEGG_ name 12	KEGG_ name 13	KEGG_ name 14	KEGG_ name 15	KEGG_ name 16	KEGG_ name 17	KEGG_ name 18	KEGG_ name 19	KEGG_ name 20	KEGG_ name 21	KEGG_ name 22	KEGG_ name 23	KEGG_ name 24	KEGG_ name 25	KEGG_ name 26	KEGG_ name 27	KEGG_ name 28	KEGG_ name 29	KEGG_ name 30	KEGG_ name 31	KEGG_ name 32	KEGG_ name 33	KEGG_ name 34	KEGG_ name 35	KEGG_ name 36	KEGG_ name 37	KEGG_ name 38	KEGG_ name 39	KEGG_ name 40	KEGG_ name 41	KEGG_ name 42
2	149.0455396	150.052816066881	149.045546951619	-0.049324649430936	C5H10O5	Carbohydrates	1(42)	D-Ribose ([M-H]-)	D-Xylose;Wood sugar ([M-H]-)	D-Arabinose ([M-H]-)	L-Arabinose;L-Arabinopyranose ([M-H]-)	D-Ribulose;D-erythro-2-Pentulose;D-Arabinoketose;D-Arabinulose;D-Riboketose ([M-H]-)	D-Xylulose;D-threo-Pentulose;D-Lyxulose ([M-H]-)	L-Xylulose;L-threo-Pentulose;L-Lyxulose ([M-H]-)	D-Lyxose ([M-H]-)	L-Ribulose;L-erythro-Pentulose;L-Arabinoketose;L-Arabinulose;L-Riboketose ([M-H]-)	R replaced by H in alpha-L-Arabinoside ([M-H]-)	Xylose ([M-H]-)	D-Apiose ([M-H]-)	L-Lyxose ([M-H]-)	L-Xylose;L-Xylofuranose ([M-H]-)	beta-D-Xylose ([M-H]-)	alpha-D-Lyxose ([M-H]-)	alpha-D-Xylose ([M-H]-)	R replaced by H in beta-D-Xyloside ([M-H]-)	R replaced by H in alpha-D-Lyxoside ([M-H]-)	beta-L-Arabinose ([M-H]-)	alpha-L-Arabinose ([M-H]-)	R replaced by H in beta-L-Arabinoside ([M-H]-)	R replaced by H in alpha-D-Arabinoside ([M-H]-)	R replaced by H in alpha-L-Arabinofuranoside ([M-H]-)	Ribulose ([M-H]-)	L-Arabinofuranose ([M-H]-)	beta-D-Apiose ([M-H]-)	beta-D-Ribopyranose;Ribose ([M-H]-)	alpha-D-Ribulose ([M-H]-)	L-Arabinose ([M-H]-)	beta-D-Ribofuranose ([M-H]-)	D-Xylose (see KEGG C00181); (3R,4R,5R)-oxane-2,3,4,5-tetrol [hemiacetal] ([M-H]-)	D-Ribose (see KEGG C00121); (3R,4R,5R)-5-(hydroxymethyl)oxolane-2,3,4-triol [hemiacetal] ([M-H]-)	2-Deoxyribonic acid; 2,3,5-trihydroxypentanoic acid [primary alcohol] ([M-H]-)	D-Ribulose (see KEGG C00309); D-erythro-2-Pentulose [ketone] ([M-H]-)	L-Arabinose (see KEGG C00259); (3R,4S,5S)-2,3,4,5-tetrol--oxane [hemiacetal] ([M-H]-)	L-Threo-2-pentulose (see KEGG C00312); (3R,4S)-2-(hydroxymethyl)oxolane-2,3,4-triol [ketone] ([M-H]-)	D-Xylulose (see KEGG C00310); D-threo-pent-2-ulose [ketone] ([M-H]-)	L-Ribulose (see KEGG C00508); erythro-pent-2-ulose [hemiacetal] ([M-H]-)	Beta-D-ribopyranose (see KEGG C08353); [(2R,3R,4R)-2,3,4-trihydroxy-5-oxopentyl] dihydrogen phosphate [hemiacetal] ([M-H]-)	Arabinofuranose (see KEGG C06115); (3R,4R,5S)-5-(hydroxymethyl)oxolane-2,3,4-triol [hemiacetal] ([M-H]-)	2-deoxy-ribonic acid; 2,3,5-trihydroxy-pentanoic acid [Hydroxy fatty acids [FA0105]] ([M-H]-)
3	149.04689	150.054166466881	149.046884364219	0.0378121340181848	C6H6N4O	Nucleotides	1(1)	1-Methylhypoxanthine [oxo(het)arene] ([M-H]-)
4	151.04008	152.047356466881	151.040067648359	0.0817772406886569	C8H8O3	Phytochemicals	1(31)	4-Hydroxyphenylacetate;4-Hydroxyphenylacetic acid ([M-H]-)	4-Hydroxy-3-methoxy-benzaldehyde;Vanillin;Vanillaldehyde;4-Hydroxy-3-methoxybenzaldehyde ([M-H]-)	(R)-Mandelate;(R)-2-Hydroxy-2-phenylacetic acid;(R)-2-Hydroxy-2-phenylacetate;(R)-Mandelic acid ([M-H]-)	(S)-Mandelate;(S)-2-Hydroxy-2-phenylacetic acid;(S)-2-Hydroxy-2-phenylacetate;(S)-Mandelic acid ([M-H]-)	Phenoxyacetate;Phenoxyacetic acid ([M-H]-)	4-Methoxybenzoate;4-Methoxybenzoic acid;4-Anisic acid ([M-H]-)	3-Methoxytropolone ([M-H]-)	6-Methylsalicylate;6-Methylsalicylic acid;2-Hydroxy-6-methylbenzoic acid;6-Methyl-2-hydroxybenzenecarboxylate ([M-H]-)	2',4'-Dihydroxyacetophenone;2,4-Dihydroxyacetophenone;Resacetophenone ([M-H]-)	3,4-Dihydroxyphenylacetaldehyde;Protocatechuatealdehyde ([M-H]-)	3-Hydroxyphenylacetate ([M-H]-)	2-Hydroxyphenylacetate ([M-H]-)	3',4'-Dihydroxyacetophenone ([M-H]-)	2-(Hydroxymethyl)benzoic acid;2-Hydroxymethylbenzoic acid ([M-H]-)	Resorcinol monoacetate ([M-H]-)	Methyl salicylate;Methyl 2-hydroxybenzoate ([M-H]-)	4-Hydroxyphenacyl alcohol;2,4'-Dihydroxyacetophenone ([M-H]-)	4-Hydroxyphenyl acetate ([M-H]-)	3-Methylsalicylate ([M-H]-)	4-Methylsalicylate;m-Cresotic acid;2-Hydroxy-4-methylbenzoic acid ([M-H]-)	4-Hydroxymethylsalicylaldehyde;2-Hydroxy-4-hydroxymethyl-benzaldehyde ([M-H]-)	p-Hydroxyphenylacetic acid (see KEGG C00642); 2-(4-hydroxyphenyl)acetic acid [phenol or hydroxyhetarene] ([M-H]-)	3-Hydroxyphenylacetic acid (see KEGG C05593); 2-(3-hydroxyphenyl)acetic acid [phenol or hydroxyhetarene] ([M-H]-)	Ortho-Hydroxyphenylacetic acid (see KEGG C05852); 2-(2-hydroxyphenyl)acetic acid [phenol or hydroxyhetarene] ([M-H]-)	Mandelic acid (see KEGG C01984); 2-hydroxy-2-phenyl-acetic acid [secondary alcohol] ([M-H]-)	p-Anisic acid (see KEGG C02519); 4-methoxybenzoic acid [alkyl aryl ether ] ([M-H]-)	3-Cresotinic acid; 2-hydroxy-3-methyl-benzoic acid [phenol or hydroxyhetarene] ([M-H]-)	3,4-Dihydroxyphenylacetaldehyde (see KEGG C04043); 2-(3,4-dihydroxyphenyl)acetaldehyde [aldehyde] ([M-H]-)	4-Hydroxy-3-methylbenzoic acid [phenol or hydroxyhetarene] ([M-H]-)	Vanillin (see KEGG C00755); 4-hydroxy-3-methoxybenzaldehyde [aldehyde] ([M-H]-)	6-Methylsalicylic acid (see KEGG C02657) [Monocyclic aromatic polyketides [PK1301]] ([M-H]-)
9	159.029883786	160.037160252881	159.029896887479	-0.0823837550947878	C6H8O5	Lipids	6(14)	2-Oxoadipate;2-Oxoadipic acid ([M-H]-)	3-Oxoadipate;3-Oxoadipic acid;3-Keto-adipate ([M-H]-)	3D-(3,5/4)-Trihydroxycyclohexane-1,2-dione;D-2,3-Diketo-4-deoxy-epi-inositol;(3R,4S,5R)-3,4,5-Trihydroxy-1,2-cyclohexanedione;3,5/4-Trihydroxycyclohexa-1,2-dione ([M-H]-)	D-2,3-Diketo 4-deoxy-epi-inositol;DKDI ([M-H]-)	2-Formylglutarate ([M-H]-)	Oxoadipic acid (see KEGG C00322); 2-oxohexanedioic acid [ketone] ([M-H]-)	3-Oxoadipic acid (see KEGG C00846); 3-oxo-Hexanedioic acid [ketone] ([M-H]-)	3-oxo-adipic acid; 3-oxo-hexanedioic acid [Dicarboxylic acids [FA0117]] ([M-H]-)	Oxoadipic acid; 2-oxo-hexanedioic acid [Dicarboxylic acids [FA0117]] ([M-H]-)
10	161.02441	162.031686466881	161.024417584219	-0.0470998094010606	C9H6O3	Phytochemicals	1(2)	Umbelliferone;7-Hydroxycoumarin ([M-H]-)	3 Hydroxycoumarin; 3-hydroxychromen-2-one [phenol or hydroxyhetarene] ([M-H]-)
11	161.045532212	162.052808678881	161.045546951619	-0.0915245445668781	C6H10O5	Carbohydrates	3(30)	Lichenin;Lichenan ([M-H]-)	(R)-3,3-Dimethylmalate ([M-H]-)	3-Ethylmalate ([M-H]-)	2-Hydroxyadipate ([M-H]-)	(R)-2-Ethylmalate ([M-H]-)	L-Rhamnono-1,4-lactone;L-Rhamno-1,4-lactone ([M-H]-)	(2R,3S)-2,3-Dimethylmalate ([M-H]-)	3-Hydroxy-3-methylglutarate;3-Hydorxy-3-methylglutaric acid;beta-Hydroxy-beta-methylglutaric acid;Dicrotalic acid;3-Hydroxy-3-methylpentanedioic acid;Meglutol ([M-H]-)	2-Dehydro-3-deoxy-L-fuconate ([M-H]-)	2-Dehydro-3-deoxy-L-rhamnonate ([M-H]-)	D-Fucono-1,4-lactone ([M-H]-)	2-Dehydro-3-deoxy-D-fuconate ([M-H]-)	3,6-Anhydrogalactose;3,6-Anhydro-D-galactose ([M-H]-)	3,6-Anhydroglucose;3,6-Anhydro-D-glucose ([M-H]-)	1,5-Anhydro-D-fructose ([M-H]-)	Diethyl pyrocarbonate ([M-H]-)	(S)-2-(Hydroxymethyl)glutarate ([M-H]-)	D-threo-Aldono-1,5-lactone ([M-H]-)	2-Deoxy-scyllo-inosose;2-Deoxyinosose ([M-H]-)	2-Hydroxyadipic acid (see KEGG C02360); 2-hydroxyhexanedioic acid [secondary alcohol] ([M-H]-)	3-Hydroxyadipic acid; 3-hydroxyhexanedioic acid [secondary alcohol] ([M-H]-)	3-Hydroxymethylglutaric acid (see KEGG C03761); 3-hydroxy-3-methylpentanedioic acid [tertiary alcohol] ([M-H]-)	2(R)-Hydroxyadipic acid; (2R)-2-hydroxy-Hexanedioic acid [secondary alcohol] ([M-H]-)	Glucosan; (1R,2S,3S,4R,5R)-6,8-dioxabicyclo[3.2.1]octane-2,3,4-triol [acetal] ([M-H]-)	2-Hydroxyadipic acid (see KEGG C02360); 2-hydroxy-Hexanedioic acid [Dicarboxylic acids [FA0117]] ([M-H]-)	2S-hydroxyadipic acid; 2S-hydroxy-Hexanedioic acid [Dicarboxylic acids [FA0117]] ([M-H]-)	3-hydroxy-adipic acid; 3-hydroxy-hexanedioic acid [Dicarboxylic acids [FA0117]] ([M-H]-)	3-hydroxymethyl-glutaric acid; 3-(hydroxy-methyl)-pentanedioic acid [Dicarboxylic acids [FA0117]] ([M-H]-)
14	163.024793333	164.032069799881	163.024811507039	-0.111480215013379	C5H8O6	Carbohydrates	1(1)	2-Dehydro-D-xylonate ([M-H]-)
15	163.04005292	164.047329386881	163.040067648359	-0.0903358331631987	C9H8O3	Phytochemicals	1(16)	Phenylpyruvate;Phenylpyruvic acid;alpha-Ketohydrocinnamic acid;keto-Phenylpyruvate;3-Phenyl-2-oxopropanoate ([M-H]-)	4-Coumarate;p-Coumaric acid;trans-4-Hydroxycinnamate;trans-p-Hydroxycinnamate;4-Hydroxycinnamic acid;4-Hydroxycinnamate ([M-H]-)	trans-2-Hydroxycinnamate;trans-2-Hydroxycinnamic acid;2-Hydroxycinnamate;2-Coumaric acid;o-Coumaric acid;2-Coumarate ([M-H]-)	enol-Phenylpyruvate;enol-Phenylpyruvic acid;enol-alpha-Ketohydrocinnamic acid;2-Hydroxy-3-phenylpropenoate ([M-H]-)	cis-2-Hydroxycinnamate;2-Coumarinate ([M-H]-)	cis-p-Coumarate ([M-H]-)	Benzoyl acetate ([M-H]-)	Caffeic aldehyde;3,4-Dihydroxycinnamaldehyde;Caffeyl aldehyde ([M-H]-)	trans-3-Hydroxycinnamate;3-Coumaric acid ([M-H]-)	Phenylpyruvic acid (see KEGG C00166); 2-oxo-3-phenyl-propanoic acid [ketone] ([M-H]-)	m-Coumaric acid (see KEGG C12621); (E)-3-(3-hydroxyphenyl)prop-2-enoic acid [phenol or hydroxyhetarene] ([M-H]-)	4-Hydroxycinnamic acid (see KEGG C00811); 3-(4-hydroxyphenyl)prop-2-enoic acid [phenol or hydroxyhetarene] ([M-H]-)	2-Hydroxycinnamic acid (see KEGG C03549); 3-(2-hydroxyphenyl)-2-Propenoic acid [phenol or hydroxyhetarene] ([M-H]-)	Enol-phenylpyruvate (see KEGG C02763); (Z)-2-hydroxy-3-phenylprop-2-enoic acid [enol] ([M-H]-)	9-hydroxy-7E-Nonene-3,5-diynoic acid [Unsaturated fatty acids [FA0103]] ([M-H]-)	9-hydroxy-7Z-Nonene-3,5-diynoic acid [Unsaturated fatty acids [FA0103]] ([M-H]-)
16	163.05526	164.062536466881	163.055323789679	-0.391215094745662	C13H8	NM	1(1)	1-Phenylhepta-1,3,5-triyne;Phenylheptatriyne ([M-H]-)
17	163.061191429	164.068467895881	163.061197015759	-0.0342617330790736	C6H12O5	Carbohydrates	1(33)	L-Rhamnose;6-Deoxy-L-mannose;L-Mannomethylose ([M-H]-)	R replaced by H in beta-D-Fucoside ([M-H]-)	2-Deoxy-D-glucose;2-Deoxy-D-arabino-hexose;D-arabino-2-Deoxyhexose ([M-H]-)	L-Rhamnulose ([M-H]-)	6-Deoxy-D-galactose;D-Fucose ([M-H]-)	6-Deoxy-L-galactose;L-Fucose ([M-H]-)	D-Rhamnose;6-Deoxy-D-mannose;D-Mannomethylose ([M-H]-)	L-Fuculose ([M-H]-)	beta-D-Fucose ([M-H]-)	D-threo-Aldose ([M-H]-)	beta-L-Rhamnose;beta-6-Deoxy-L-mannose;beta-L-Mannomethylose ([M-H]-)	L-Rhamnofuranose ([M-H]-)	R replaced by H in alpha-D-Fucoside ([M-H]-)	R replaced by H in alpha-L-Fucoside ([M-H]-)	alpha-L-Rhamnose;alpha-6-Deoxy-L-mannose;alpha-L-Mannomethylose ([M-H]-)	6-Deoxy-D-glucose;D-Quinovose;D-Chinovose;D-Glucomethylose;Isorhamnose;D-Epifucose;Isorhodeose ([M-H]-)	R replaced by H in beta-L-Rhamnoside ([M-H]-)	R replaced by H in alpha-L-Rhamnoside ([M-H]-)	2-Deoxy-D-galactose ([M-H]-)	R replaced by H in 2-Deoxy-alpha-D-glucoside ([M-H]-)	R replaced by H in Galactose oligosaccharide ([M-H]-)	1,5-Anhydro-D-glucitol;1,5-Anhydro-D-sorbitol;1,5-Anhydroglucitol ([M-H]-)	(+)-Quercitol;d-Quercitol ([M-H]-)	(-)-Viburnitol ([M-H]-)	alpha-D-Quinovopyranose;Quinovose ([M-H]-)	1,5-Anhydro-D-mannitol ([M-H]-)	L-Fucose (see KEGG C01019); (3S,4R,5S,6S)-6-methyloxane-2,3,4,5-tetrol [hemiacetal] ([M-H]-)	Rhamnose (see KEGG C00507); (3R,4R,5S,6S)-6-methyloxane-2,3,4,5-tetrol [hemiacetal] ([M-H]-)	1,5-Anhydrosorbitol (see KEGG C07326); (2R,3R,4R,5S)-2-(hydroxymethyl)oxane-3,4,5-triol [primary alcohol] ([M-H]-)	Beta-D-Fucose (see KEGG C02095); (2R,3R,4S,5S,6R)-6-methyloxane-2,3,4,5-tetrol [hemiacetal] ([M-H]-)	L-Rhamnulose (see KEGG C00861); 2,3,4,5-tetrahydroxyhexanal [ketone] ([M-H]-)	2-Deoxygalactopyranose [hemiacetal] ([M-H]-)	Digitoxic acid; 3,4,5-trihydroxy-hexanoic acid [Hydroxy fatty acids [FA0105]] ([M-H]-)
24	165.019317945	166.026594411881	165.019332203779	-0.0864067259087223	C8H6O4	Phytochemicals	1(8)	Phthalate;Phthalic acid;1,2-Benzenedicarboxylic acid ([M-H]-)	4-Hydroxyphenylglyoxylate;4-Hydroxybenzoylformate ([M-H]-)	Terephthalate;Terephthalic acid;1,4-Benzenedicarboxylic acid ([M-H]-)	3-Formylsalicylic acid;2-Hydroxyisophthalaldehydic acid ([M-H]-)	4-Formylsalicylic acid;4-Formyl-2-hydroxybenzoic acid ([M-H]-)	Phthalic acid (see KEGG C01606); phthalic acid [carboxylic acid] ([M-H]-)	Benzoquinoneacetic acid [ketone] ([M-H]-)	Terephthalic acid (see KEGG C06337); 1,4-Benzenedicarboxylic acid [carboxylic acid] ([M-H]-)
25	165.040445929	166.047722395881	165.040461571179	-0.0947778523878238	C5H10O6	Carbohydrates	1(8)	D-Xylonate ([M-H]-)	L-Arabinonate ([M-H]-)	D-Arabinonate ([M-H]-)	D-Ribonate;D-Ribonic acid ([M-H]-)	L-Xylonate ([M-H]-)	L-Lyxonate ([M-H]-)	Arabinonic acid (see KEGG C00545); Arabonic acid [primary alcohol] ([M-H]-)	Ribonic acid (see KEGG C01685); (2R,3R,4R)-2,3,4,5-tetrahydroxypentanoate [primary alcohol] ([M-H]-)
32	167.034983333	168.042259799881	167.034982267919	0.00637639493976823	C8H8O4	Phytochemicals	1(22)	Homogentisate;Homogentisic acid;2,5-Dihydroxyphenylacetic acid;2,5-Dihydroxyphenylacetate ([M-H]-)	3,4-Dihydroxyphenylacetate;3,4-Dihydroxyphenylacetic acid;3,4-Dihydroxyphenyl acetate;3,4-Dihydroxyphenyl acetic acid;Homoprotocatechuate ([M-H]-)	Orsellinate;o-Orsellinic acid;2,4-Dihydroxy-6-methylbenzoic acid;2,4-Dihydroxy-6-methylbenzoate;4,6-Dihydroxy-o-toluic acid ([M-H]-)	(S)-4-Hydroxymandelate;(S)-2-Hydroxy-2-(4-hydroxyphenyl)acetate ([M-H]-)	4-Hydroxypheoxyacetate ([M-H]-)	(R)-4-Hydroxymandelate ([M-H]-)	3,4-Dihydroxymandelaldehyde ([M-H]-)	2,6-Dihydroxyphenylacetate ([M-H]-)	Vanillate;Vanillic acid;4-Hydroxy-3-methoxybenzoate;4-Hydroxy-3-methoxybenzoic acid ([M-H]-)	2-Hydroxy-6-oxoocta-2,4,7-trienoate ([M-H]-)	2,6-Dimethoxybenzoquinone;2,6-Dimetoxy-p-benzoquinone ([M-H]-)	4-Hydroxymandelate ([M-H]-)	4-Hydroxymethylsalicylate;2-Hydroxy-4-hydroxymethylbenzoic acid ([M-H]-)	1,2-Dihydrophthalic acid;Cyclohexa-3,5-diene-1,2-dicarboxylate ([M-H]-)	Homogentisic acid (see KEGG C00544); 2-(2,5-dihydroxyphenyl)acetic acid [phenol or hydroxyhetarene] ([M-H]-)	Vanillic acid (see KEGG C06672); 4-hydroxy-3-methoxy-benzoic acid [phenol or hydroxyhetarene] ([M-H]-)	3-Hydroxymandelic acid; 2-hydroxy-2-(3-hydroxyphenyl)acetic acid [secondary alcohol] ([M-H]-)	p-Hydroxymandelic acid (see KEGG C12457); 2-hydroxy-2-(4-hydroxyphenyl)-acetic acid [secondary alcohol] ([M-H]-)	3,4-Dihydroxybenzeneacetic acid (see KEGG C01161); 2-(3,4-dihydroxyphenyl)acetic acid [phenol or hydroxyhetarene] ([M-H]-)	5-Methoxysalicylic acid; 2-hydroxy-5-methoxy-benzoic acid [phenol or hydroxyhetarene] ([M-H]-)	3,4-Dihydroxymandelaldehyde (see KEGG C05577); 2-(3,4-dihydroxyphenyl)-2-hydroxy-acetaldehyde [aldehyde] ([M-H]-)	Orsellinic acid (see KEGG C01839) [Monocyclic aromatic polyketides [PK1301]] ([M-H]-)
33	169.014216667	170.021493133881	169.014246823339	-0.178424866195504	C7H6O5	Phytochemicals	2(3)	Gallate;Gallic acid;3,4,5-Trihydroxybenzoic acid;3,4,5-Trihydroxybenzoate;Pyrogallol-5-carboxylic acid ([M-H]-)	Gallic acid (see KEGG C01424); 3,4,5-trihydroxybenzoic acid [phenol or hydroxyhetarene] ([M-H]-)
34	169.05068	170.057956466881	169.050632332059	0.28197426360067	C8H10O4	Phytochemicals	1(7)	3,4-Dihydroxyphenylethyleneglycol ([M-H]-)	1,6-Dihydroxy-5-methylcyclohexa-2,4-dienecarboxylate;1,2-Dihydroxy-3-methylcyclohexa-3,5-dienecarboxylate ([M-H]-)	cis-1,2-Dihydroxy-4-methylcyclohexa-3,5-diene-1-carboxylate;4-Methylcyclohexa-3,5-diene-1,2-cis-diol-1-carboxylic acid ([M-H]-)	1,2-Dihydroxy-6-methylcyclohexa-3,5-dienecarboxylate ([M-H]-)	2-Hydroxy-6-oxo-octa-2,4-dienoate ([M-H]-)	Penicillic acid ([M-H]-)	3,4-Dihydroxyphenylglycol (see KEGG C05576); 4-(1,2-dihydroxyethyl)benzene-1,2-diol [primary alcohol] ([M-H]-)
42	171.02989	172.037166466881	171.029896887479	-0.0402706158737863	C7H8O5	Phytochemicals	1(6)	3-Dehydroshikimate ([M-H]-)	5-Dehydroshikimate ([M-H]-)	2-Oxohept-3-enedioate;2-Oxohept-3-ene-1,7-dioate ([M-H]-)	2-Hydroxyhepta-2,4-dienedioate;2-Hydroxyhepta-2,4-diene-1,7-dioate ([M-H]-)	2-Hydroxy-5-methyl-cis,cis-muconate ([M-H]-)	2-Oxo-5-methyl-cis-muconate ([M-H]-)
47	172.06152	173.068796466881	172.061531368909	-0.0660746748359955	C7H11NO4	Peptides	1(4)	N-Acetyl-L-glutamate 5-semialdehyde;2-Acetamido-5-oxopentanoate ([M-H]-)	5-Deoxy-5-aminoshikimic acid ([M-H]-)	(2S,5S)-trans-Carboxymethylproline ([M-H]-)	N-Acetyl-L-glutamate 5-semialdehyde (see KEGG C01250); (2S)-2-acetamido-5-oxopentanoic acid [aldehyde] ([M-H]-)
51	173.009145487	174.016421953881	173.009161442899	-0.0922257545572323	C6H6O6	Phytochemicals	1(6)	cis-Aconitate;cis-Aconitic acid ([M-H]-)	trans-Aconitate;trans-Aconitic acid ([M-H]-)	Dehydroascorbate;Dehydroascorbic acid;L-Dehydroascorbate;L-Dehydroascorbic acid ([M-H]-)	cis-Aconitic acid (see KEGG C00417); (1Z)-1-Propene-1,2,3-tricarboxylic acid [carboxylic acid] ([M-H]-)	trans-Aconitic acid (see KEGG C02341); (E)-prop-1-ene-1,2,3-tricarboxylic acid [carboxylic acid] ([M-H]-)	Dehydroascorbic acid (see KEGG C00425); 5-(1,2-dihydroxyethyl)oxolane-2,3,4-trione [ketone] ([M-H]-)
54	173.045528636	174.052805102881	173.045546951619	-0.105842775287324	C7H10O5	Phytochemicals	4(10)	Shikimate;Shikimic acid;3,4,5-Trihydroxy-1-cyclohexenecarboxylic acid ([M-H]-)	(2S)-2-Isopropyl-3-oxosuccinate;3-Carboxy-4-methyl-2-oxopentanoate;2-Oxo-4-methyl-3-carboxypentanoate ([M-H]-)	2-Oxopimelate;alpha-Ketopimelate;2-Oxoheptanedionic acid ([M-H]-)	Shikimic acid (see KEGG C00493); (3R,4S,5R)-3,4,5-trihydroxycyclohexene-1-carboxylic acid [secondary alcohol] ([M-H]-)	2-Isopropyl-3-oxosuccinate (see KEGG C04236); (3S)-2-oxo-3-propan-2-ylbutanedioic acid [ketone] ([M-H]-)	6,7-dihydroxy-4-oxo-2-heptenoic acid [Hydroxy fatty acids [FA0105]] ([M-H]-)	3-oxopimelic acid; 3-oxoheptanedioic acid [Dicarboxylic acids [FA0117]] ([M-H]-)
60	175.024793839	176.032070305881	175.024811507039	-0.100945920890365	C6H8O6	Phytochemicals	1(14)	Ascorbate;Ascorbic acid;L-Ascorbate;L-Ascorbic acid;Vitamin C ([M-H]-)	D-Glucuronolactone;Glucurone;Glucofuranurono-6,3-lactone;D-Glucurono-3,6-lactone;D-Glucurone ([M-H]-)	2-Hydroxy-3-oxoadipate ([M-H]-)	L-xylo-Hexulonolactone;L-xylo-Hex-2-ulono-1,4-lactone ([M-H]-)	D-Glucurono-6,2-lactone ([M-H]-)	5-Dehydro-4-deoxy-D-glucuronate;4-Deoxy-L-threo-5-hexosulose uronate ([M-H]-)	(4S)-4,6-Dihydroxy-2,5-dioxohexanoate;3-Deoxy-D-glycero-2,5-hexodiulosonate;2,5-Diketo-3-deoxy-D-gluconate ([M-H]-)	(4S,5S)-4,5-Dihydroxy-2,6-dioxohexanoate ([M-H]-)	R replaced by H in 4-Deoxy-alpha-L-erythro-hex-4-enopyranuronoside ([M-H]-)	Parapyruvate;4-Hydroxy-4-methyl-2-oxoglutarate ([M-H]-)	D-Galacturonolactone;D-gamma-Galacturonolactone ([M-H]-)	2-Dehydro-D-glucono-1,5-lactone ([M-H]-)	Ascorbic acid (see KEGG C00072); (2S)-2-[(1R)-1,2-dihydroxyethyl]-4,5-dihydroxy-furan-3-one [ketone] ([M-H]-)	D-Glucurono-6,3-lactone (see KEGG C02670); (1R,2R,5R,6R)-2,3,6-trihydroxy-4,8-dioxabicyclo[3.3.0]octan-7-one [hemiacetal] ([M-H]-)
61	175.04004	176.047316466881	175.040067648359	-0.157954482919913	C10H8O3	Phytochemicals	1(4)	1,3,8-Naphthalenertriol;1,3,8-Trihydroxynaphthalene ([M-H]-)	4-Methylumbelliferone;Hymecromone ([M-H]-)	Herniarin ([M-H]-)	10-hydroxy-8E-Decene-2,4,6-triynoic acid [Unsaturated fatty acids [FA0103]] ([M-H]-)
62	175.061175	176.068451466881	175.061197015759	-0.125760374994332	C7H12O5	Phytochemicals	6(16)	3-Propylmalate ([M-H]-)	(2S)-2-Isopropylmalate;2-Isopropylmalate;2-Isopropylmalic acid;3-Carboxy-3-hydroxy-4-methylpentanoate;3-Carboxy-3-hydroxy-isocaproate;3-Carboxy-3-hydroxyisocaproate;2-Hydroxy-2-isopropylbutanedioate;3-Hydroxy-4-methyl-3-carboxypentanoate ([M-H]-)	(R)-2-(n-Propyl)-malate ([M-H]-)	(2R,3S)-3-Isopropylmalate;3-Isopropylmalate;3-Carboxy-2-hydroxy-4-methylpentanoate;2-D-threo-Hydroxy-3-carboxy-isocaproate ([M-H]-)	2-Propylmalate;2-Propylmalic acid;Malic acid, 2-propyl- ([M-H]-)	2-Isopropylmalic acid (see KEGG C02504); (2S)-2-hydroxy-2-propan-2-ylbutanedioic acid [tertiary alcohol] ([M-H]-)	2,3-Dimethyl-3-hydroxyglutaric acid [tertiary alcohol] ([M-H]-)	3-Isopropylmalate (see KEGG C04411); (2R,3S)-2-hydroxy-3-propan-2-ylbutanedioic acid [secondary alcohol] ([M-H]-)	3-propylmalic acid (see KEGG C02123); 2-hydroxy-3-propylbutanedioic acid [Dicarboxylic acids [FA0117]] ([M-H]-)	2,3-dimethyl-3-hydroxy-glutaric acid; 2,3-dimethyl-3-hydroxy-pentanedioic acid [Dicarboxylic acids [FA0117]] ([M-H]-)	2-isopropyl-malic acid; (2S)-2-isopropyl-2-hydroxy-butanedioic acid [Dicarboxylic acids [FA0117]] ([M-H]-)
65	177.01932625	178.026602716881	177.019332203779	-0.0336334970145007	C9H6O4	Phytochemicals	1(4)	7,8-Dihydroxycoumarin;Daphnetin ([M-H]-)	5,7-Dihydroxychromone ([M-H]-)	Esculetin;Aesculetin ([M-H]-)	Caffeoquinone;Caffeic acid quinone ([M-H]-)
66	177.040443578	178.047720044881	177.040461571179	-0.101633155884853	C6H10O6	Carbohydrates	4(28)	D-Glucono-1,5-lactone;Gluconic lactone;Gluconic acid lactone;1,5-Gluconolactone;delta-Gluconolactone;D-Gluconolactone;Gluconolactone ([M-H]-)	2-Dehydro-3-deoxy-D-gluconate;2-Keto-3-deoxy-D-gluconate ([M-H]-)	5-Dehydro-D-fructose ([M-H]-)	2,4,6/3,5-Pentahydroxycyclohexanone;scyllo-Inosose;2-Inosose ([M-H]-)	L-Gulono-1,4-lactone;L-Gulono-gamma-lactone;gamma-Gulonolactone;L-Gulonic acid gamma-lactone;L-Gulonolactone ([M-H]-)	L-Galactono-1,4-lactone ([M-H]-)	2-Dehydro-3-deoxy-D-galactonate ([M-H]-)	D-Galactono-1,5-lactone ([M-H]-)	Hexose-1,5-lactone ([M-H]-)	2-Dehydro-D-glucose ([M-H]-)	D-Glucono-1,4-lactone ([M-H]-)	D-galacto-Hexodialdose ([M-H]-)	D-Galactono-1,4-lactone;gamma-D-Galactonolactone ([M-H]-)	3-Dehydro-2-deoxy-D-gluconate ([M-H]-)	5-Dehydro-2-deoxy-D-gluconate ([M-H]-)	3-Keto-beta-D-galactose ([M-H]-)	Gulono-1,4-lactone ([M-H]-)	2-Deoxy-5-keto-D-gluconic acid;DKH ([M-H]-)	5-Deoxy glucuronic acid ([M-H]-)	Zinc lactate ([M-H]-)	Gluconolactone (see KEGG C00198); 3,4,5-trihydroxy-6-(hydroxymethyl)oxan-2-one [primary alcohol] ([M-H]-)	2-Keto-3-deoxy-D-gluconic acid; 4,5,6-trihydroxy-2-oxo-hexanoic acid [ketone] ([M-H]-)	3-Keto-b-D-galactose (see KEGG C05394); 2,3,5-trihydroxy-6-(hydroxymethyl)oxan-4-one [ketone] ([M-H]-)	Galactonolactone (see KEGG C03383); (3R,4S,5S,6R)-3,4,5,6-tetrahydroxyoxepan-2-one [secondary alcohol] ([M-H]-)	L-Gulonolactone (see KEGG C01040); (3S,4S,5R)-5-[(1S)-1,2-dihydroxyethyl]-3,4-dihydroxy-oxolan-2-one [primary alcohol] ([M-H]-)
67	177.05572	178.062996466881	177.055717712499	0.0129196674291418	C10H10O3	Phytochemicals	3(12)	Vermelone;3,4-Dihydro-3,8-dihydroxy-1(2H)-naphthalenone ([M-H]-)	Coniferyl aldehyde;Coniferaldehyde;4-Hydroxy-3-methoxycinnamaldehyde;Ferulaldehyde ([M-H]-)	3-Acetyl-6-methoxybenzaldehyde ([M-H]-)	1,2-Dihydroxy-3,4-epoxy-1,2,3,4-tetrahydronaphthalene ([M-H]-)	4-Methoxycinnamic acid; 3-(4-methoxyphenyl)prop-2-enoic acid [alkyl aryl ether ] ([M-H]-)	8S-hydroxy-2E-Decene-4,6-diynoic acid [Unsaturated fatty acids [FA0103]] ([M-H]-)	8S-hydroxy-2-Decene-4,6-diynoic acid [Unsaturated fatty acids [FA0103]] ([M-H]-)	10-hydroxy-8E-Decene-4,6-diynoic acid [Unsaturated fatty acids [FA0103]] ([M-H]-)	10-hydroxy-8Z-Decene-4,6-diynoic acid [Unsaturated fatty acids [FA0103]] ([M-H]-)	9-oxo-2,4,5,7-decatetraenoic acid [Oxo fatty acids [FA0106]] ([M-H]-)
78	179.034961239	180.042237705881	179.034982267919	-0.117457053270226	C9H8O4	Phytochemicals	1(13)	3-(4-Hydroxyphenyl)pyruvate;4-Hydroxyphenylpyruvate;p-Hydroxyphenylpyruvic acid ([M-H]-)	Caffeate;Caffeic acid;3,4-Dihydroxy-trans-cinnamate;trans-Caffeate ([M-H]-)	Aspirin;Acetylsalicylic acid;2-Acetoxybenzenecarboxylic acid;Acetylsalicylate ([M-H]-)	Caffeate;Caffeic acid;3,4-Dihydroxycinnamic acid ([M-H]-)	2-Hydroxy-3-(4-hydroxyphenyl)propenoate;4-Hydroxy-enol-phenylpyruvate ([M-H]-)	trans-2,3-Dihydroxycinnamate ([M-H]-)	4-Hydroxyphenylpyruvic acid (see KEGG C01179); 4-hydroxy-a-oxo-benzenepropanoic acid [ketone] ([M-H]-)	Aspirin (see KEGG C01405); 2-acetyloxybenzoic acid [carboxylic acid] ([M-H]-)	Caffeic acid (see KEGG C01481); (Z)-3-(3,4-dihydroxyphenyl)prop-2-enoic acid [phenol or hydroxyhetarene] ([M-H]-)	Monomethyl phthalate; 2-methoxycarbonylbenzoic acid [carboxylic acid] ([M-H]-)	3,4-Dihydroxy-trans-cinnamate (see KEGG C01197); (E)-3-(3,4-dihydroxyphenyl)prop-2-enoic acid [phenol or hydroxyhetarene] ([M-H]-)	2-Hydroxy-3-(4-hydroxyphenyl)propenoic acid (see KEGG C05350); (Z)-2-hydroxy-3-(4-hydroxyphenyl)prop-2-enoic acid [enol] ([M-H]-)	3-Hydroxyphenylpyruvic acid; 3-(3-hydroxyphenyl)-2-oxopropanoic acid [ketone] ([M-H]-)
80	179.05609115	180.063367616881	179.056111635319	-0.114407272577585	C6H12O6	Carbohydrates	1(69)	D-Glucose;Grape sugar;Dextrose ([M-H]-)	D-Fructose;Levulose;Fruit sugar;D-arabino-Hexulose ([M-H]-)	D-Galactose ([M-H]-)	myo-Inositol;D-myo-Inositol;1D-myo-Inositol;L-myo-Inositol;1L-myo-Inositol;meso-Inositol;Inositol;Dambose;Cyclohexitol;Meat sugar;Bios I ([M-H]-)	D-Mannose;Mannose;Seminose;Carubinose ([M-H]-)	beta-D-Glucose ([M-H]-)	L-Sorbose;L-xylo-Hexulose ([M-H]-)	alpha-D-Glucose ([M-H]-)	R replaced by H in beta-D-Galactoside ([M-H]-)	D-Aldose;D-Aldose1;D-Aldose2 ([M-H]-)	D-Hexose;Hexose ([M-H]-)	D-Sorbose;D-xylo-Hexulose ([M-H]-)	D-Tagatose;lyxo-Hexulose ([M-H]-)	alpha-D-Mannose ([M-H]-)	beta-D-Galactose ([M-H]-)	R replaced by H in beta-D-Glucoside ([M-H]-)	alpha-D-Galactose ([M-H]-)	R replaced by H in alpha-D-Glucosyl-protein ([M-H]-)	Ketose ([M-H]-)	Sorbose;xylo-Hexulose ([M-H]-)	D-Allose ([M-H]-)	Galactose ([M-H]-)	Aldohexose ([M-H]-)	D-Fuconate ([M-H]-)	L-Fructose;L-arabino-Hexulose ([M-H]-)	L-Fuconate ([M-H]-)	R replaced by H in D-Glucoside ([M-H]-)	L-Galactose ([M-H]-)	D-Hamamelose ([M-H]-)	R replaced by H in Galactolipid ([M-H]-)	L-Rhamnonate ([M-H]-)	R replaced by H in D-Galactoside ([M-H]-)	beta-D-Mannose ([M-H]-)	beta-D-Fructose;beta-Fruit sugar;beta-D-arabino-Hexulose;beta-Levulose;Fructose ([M-H]-)	R replaced by H in beta-D-Mannoside ([M-H]-)	R replaced by H in alpha-D-Mannoside ([M-H]-)	2-Deoxy-D-gluconate ([M-H]-)	R replaced by H in beta-D-Galactosyl-R ([M-H]-)	R replaced by H in D-Mannosylglycoprotein;Glycoprotein D-mannose ([M-H]-)	R replaced by H in Glycoside of aldohexose ([M-H]-)	R replaced by H in beta-D-Fructofuranoside ([M-H]-)	R replaced by H in Lysosomal-enzyme D-mannose ([M-H]-)
82	179.057453333	180.064729799881	179.057449047919	0.0239313189099	C7H8N4O2	Phytochemicals	1(6)	Theophylline;1,3-Dimethylxanthine ([M-H]-)	Theobromine;3,7-Dimethylxanthine ([M-H]-)	1,7-Dimethylxanthine;Paraxanthine ([M-H]-)	Paraxanthine (see KEGG C13747); 1,7-dimethyl-3H-purine-2,6-dione [oxo(het)arene] ([M-H]-)	Theophylline (see KEGG C07130); 1,3-dimethyl-7H-purine-2,6-dione [oxo(het)arene] ([M-H]-)	Theobromine (see KEGG C07480); 3,7-dimethylpurine-2,6-dione [oxo(het)arene] ([M-H]-)
84	179.11904	180.126316466881	179.118986675359	0.297705040266552	C10H16N2O	NM	1(1)	Rilmenidine;Oxaminozoline ([M-H]-)
90	181.01424	182.021516466881	181.014246823339	-0.0376950398625538	C8H6O5	Phytochemicals	1(4)	Stipitatate ([M-H]-)	4-Hydroxyphthalate ([M-H]-)	3,5-Dihydroxyphenylglyoxylate ([M-H]-)	2-Hydroxyisophthalic acid;2-Hydroxy-1,3-benzenedicarboxylic acid ([M-H]-)
93	181.050603333	182.057879799881	181.050632332059	-0.160171015527259	C9H10O4	Phytochemicals	4(17)	3-(4-Hydroxyphenyl)lactate;4-Hydroxyphenyllactate;p-Hydroxyphenyllactate;2-Hydroxy-3-(4-hydroxyphenyl)propanoate ([M-H]-)	(R)-3-(4-Hydroxyphenyl)lactate ([M-H]-)	3-(2,3-Dihydroxyphenyl)propanoate;2,3-Dihydroxyphenylpropanoate ([M-H]-)	Homovanillate;Homovanillic acid;3-Methoxy-4-hydroxyphenylacetate ([M-H]-)	3-Methoxy-4-hydroxyphenylglycolaldehyde ([M-H]-)	Dihydrocaffeic acid;3,4-Dihydroxyphenylpropionic acid ([M-H]-)	2',6'-Dihydroxy-4'-methoxyacetophenone;4-O-Methylphloracetophenone ([M-H]-)	cis-3-(3-Carboxyethenyl)-3,5-cyclohexadiene-1,2-diol ([M-H]-)	Homovanillic acid (see KEGG C05582); 2-(4-hydroxy-3-methoxy-phenyl)acetic acid [phenol or hydroxyhetarene] ([M-H]-)	Isohomovanillic acid; 2-(3-hydroxy-4-methoxy-phenyl)acetic acid [phenol or hydroxyhetarene] ([M-H]-)	3,4-Dihydroxyhydrocinnamic acid (see KEGG C10447); 3,4-dihydroxy-Benzenepropanoic acid [phenol or hydroxyhetarene] ([M-H]-)	Hydroxyphenyllactic acid; 2-hydroxy-3-(4-hydroxyphenyl)propanoic acid [secondary alcohol] ([M-H]-)	3-(3-hydroxyphenyl)-3-hydroxypropanoic acid; 3-hydroxy-3-(3-hydroxyphenyl)propanoic acid [secondary alcohol] ([M-H]-)	3-Methoxy-4-hydroxyphenylglycolaldehyde (see KEGG C05583); 2-hydroxy-2-(4-hydroxy-3-methoxy-phenyl)acetaldehyde [aldehyde] ([M-H]-)
99	182.04587	183.053146466881	182.045881304769	-0.062098464543979	C8H9NO4	Phytochemicals	1(6)	4-Pyridoxate;4-Pyridoxic acid ([M-H]-)	3-Carboxy-4-methoxy-N-methyl-2-pyridone ([M-H]-)	3-Hydroxy-4-hydroxymethyl-2-methylpyridine-5-carboxylate;5-Pyridoxate ([M-H]-)	5-Methoxy-3-hydroxyanthranilate;5-Methoxy-3-hydroxyanthranilic acid ([M-H]-)	3,5-Dihydroxy-phenylglycine;L-3,5-Dihydroxyphenylglycine ([M-H]-)	4-Pyridoxic acid (see KEGG C00847); 3-hydroxy-5-(hydroxymethyl)-2-methyl-pyridine-4-carboxylic acid [primary alcohol] ([M-H]-)
101	183.02991	184.037186466881	183.029896887479	0.0716414109760659	C8H8O5	Phytochemicals	1(4)	3,4-Dihydroxymandelate;Dihydroxymandelic acid ([M-H]-)	3-O-Methylgallate ([M-H]-)	3,4-Dihydroxymandelic acid (see KEGG C07470); 2-(3,4-dihydroxyphenyl)-2-hydroxy-acetic acid [secondary alcohol] ([M-H]-)	4-O-Methylgallic acid [phenol or hydroxyhetarene] ([M-H]-)
104	184.025145	185.032421466881	184.025145860189	-0.00467430146282541	C7H7NO5	Phytochemicals	2(3)	2-Amino-3-carboxymuconate semialdehyde;2-Amino-3-(3-oxoprop-1-enyl)-but-2-enedioate;2-Amino-3-(3-oxoprop-1-en-1-yl)but-2-enedioate ([M-H]-)	2-Amino-3-carboxymuconic acid semialdehyde (see KEGG C04409); 2-amino-3-(3-oxoprop-1-enyl)but-2-enedioic acid [aldehyde] ([M-H]-)
105	185.00913	186.016406466881	185.009161442899	-0.169953228799692	C7H6O6	Phytochemicals	2(11)	3-Carboxy-cis,cis-muconate;beta-Carboxy-cis,cis-muconate;cis,cis-Butadiene-1,2,4-tricarboxylate ([M-H]-)	2-Carboxy-2,5-dihydro-5-oxofuran-2-acetate;5-Carboxy-2,5-dihydro-2-oxofuran-5-acetate;4-Carboxymuconolactone;gamma-Carboxymuconolactone ([M-H]-)	Maleylpyruvate;Maleylpyruvic acid;3-Maleylpyruvate ([M-H]-)	3-Fumarylpyruvate ([M-H]-)	2-Carboxy-cis,cis-muconate ([M-H]-)	3-Carboxy-2-hydroxymuconate semialdehyde ([M-H]-)	4-Carboxy-2-hydroxymuconate semialdehyde;4-Carboxy-2-hydroxy-cis,cis-muconate 6-semialdehyde ([M-H]-)	3-Carboxy-2,5-dihydro-5-oxofuran-2-acetate;4-Carboxy-2,5-dihydro-2-oxofuran-5-acetate ([M-H]-)	2-Hydroxy-2-hydropyrone-4,6-dicarboxylate ([M-H]-)	3-maleylpyruvic acid (see KEGG C02167); 4,6-dioxo-2Z-heptenedioic acid [Dicarboxylic acids [FA0117]] ([M-H]-)
106	185.02219	186.029466466881	185.022180753639	0.0499743355274255	C7H7NO5	Phytochemicals	1(2)	N15 isotope of 2-Amino-3-carboxymuconate semialdehyde;2-Amino-3-(3-oxoprop-1-enyl)-but-2-enedioate;2-Amino-3-(3-oxoprop-1-en-1-yl)but-2-enedioate ([M-H]-)	N15 isotope of 2-Amino-3-carboxymuconic acid semialdehyde (see KEGG C04409); 2-amino-3-(3-oxoprop-1-enyl)but-2-enedioic acid [aldehyde] ([M-H]-)
110	186.040762833	187.048039299881	186.040795924329	-0.177871389491753	C7H9NO5	Phytochemicals	1(1)	2-(Acetamidomethylene)succinate ([M-H]-)
111	186.077148095	187.084424561881	186.077181433049	-0.179162510391566	C8H13NO4	Lipids	1(6)	6-Acetamido-3-oxohexanoate ([M-H]-)	6-Acetamido-2-oxohexanoate;2-Oxo-6-acetamidocaproate ([M-H]-)	N-(3-(S)-Hydroxybutyryl)homoserine lactone ([M-H]-)	N2-Acetyl-L-aminoadipate semialdehyde ([M-H]-)	2-Keto-6-acetamidocaproate (see KEGG C05548); 6-acetamido-2-oxohexanoate [ketone] ([M-H]-)	N-(3S-hydroxy-butanoyl)-homoserine lactone (see KEGG C11842) [Fatty acyl homoserine lactones [FA0803]] ([M-H]-)
115	187.024779314	188.032055780881	187.024811507039	-0.172132479570097	C7H8O6	Phytochemicals	1(6)	(Z)-But-1-ene-1,2,4-tricarboxylate;Homo-cis-aconitate;cis-Homoaconitate;(Z)-1,2,4-But-1-enetricarboxylic acid ([M-H]-)	(Z)-But-2-ene-1,2,3-tricarboxylate;cis-2-Methylaconitate ([M-H]-)	(E)-3-(Methoxycarbonyl)pent-2-enedioate ([M-H]-)	(E)-2-(Methoxycarbonylmethyl)butenedioate ([M-H]-)	trans-Homoaconitate;(E)-1,2,4-But-1-enetricarboxylic acid ([M-H]-)	cis-2-Methylaconitate (see KEGG C04225); (Z)-but-2-ene-1,2,3-tricarboxylic acid [carboxylic acid] ([M-H]-)
117	187.09755	188.104826466881	187.097582524479	-0.173837011742085	C9H16O4	Lipids	1(4)	Azelaic acid;Nonanedioic acid;1,7-Heptanedicarboxylic acid ([M-H]-)	Azelaic acid (see KEGG C08261); Nonanedioic acid [carboxylic acid] ([M-H]-)	Nonate; (2R)-2-pentylbutanedioic acid [carboxylic acid] ([M-H]-)	Azelaic acid (see KEGG C08261); Nonanedioic acid [Dicarboxylic acids [FA0117]] ([M-H]-)
120	188.056412069	189.063688535881	188.056445988469	-0.180368585238994	C7H11NO5	Peptides	1(5)	N-Acetyl-L-glutamate;N-Acetyl-L-glutamic acid ([M-H]-)	L-2-Amino-6-oxoheptanedioate;L-2-Amino-6-oxopimelate ([M-H]-)	AminoDHQ;5-Deoxy-5-amino-3-dehydroquinic acid ([M-H]-)	Glutarylglycine; 5-[(carboxymethyl)amino]-5-oxo-Pentanoic acid [carboxylic acid] ([M-H]-)	N-Acetylglutamic acid (see KEGG C00624); 2-acetylaminopentanedioic acid [carboxylic acid] ([M-H]-)
122	188.092776	189.100052466881	188.092831497189	-0.295052208754986	C8H15NO4	Phytochemicals	1(6)	Castanospermine ([M-H]-)	R replaced by H in O-Acylcarnitine ([M-H]-)	(2S)-2-{[1-(R)-Carboxyethyl]amino}pentanoate ([M-H]-)	Alexine ([M-H]-)	Australine ([M-H]-)	2 -(Butylamido)-4-hydroxybutanoic acid ([M-H]-)
124	189.004046364	190.011322830881	189.004076062459	-0.157131339638368	C6H6O7	Phytochemicals	1(2)	Oxalosuccinate;Oxalosuccinic acid ([M-H]-)	Oxalosuccinic acid (see KEGG C05379); 1-oxopropane-1,2,3-tricarboxylic acid [ketone] ([M-H]-)
125	189.040429167	190.047705633881	189.040461571179	-0.171414015181733	C7H10O6	Phytochemicals	1(7)	3-Dehydroquinate;3-Dehydroquinic acid;5-Dehydroquinate;5-Dehydroquinic acid ([M-H]-)	4-Hydroxy-4-methyl-2-oxoadipate ([M-H]-)	4-Hydroxy-2-oxo-heptanedioate;4-Hydroxy-2-ketopimelate;4-Hydroxy-2-oxoheptanedioic acid ([M-H]-)	2,4-Dihydroxyhept-2-enedioate;2,4-Dihydroxyhept-2-1,7-dioate;2,4-Dihydroxyhept-2-enedioic acid ([M-H]-)	3-Dehydroquinate (see KEGG C00944); 1,3,4-trihydroxy-5-oxocyclohexane-1-carboxylic acid [ketone] ([M-H]-)	4-hydroxy-2-oxo-Heptanedioic acid [Dicarboxylic acids [FA0117]] ([M-H]-)	2,4-dihydroxy-2-heptenedioc acid (see KEGG C06201) [Dicarboxylic acids [FA0117]] ([M-H]-)
131	191.019686814	192.026963280881	191.019726126599	-0.205803912967465	C6H8O7	Phytochemicals	1(15)	Citrate;Citric acid;2-Hydroxy-1,2,3-propanetricarboxylic acid;2-Hydroxytricarballylic acid ([M-H]-)	Isocitrate;Isocitric acid;1-Hydroxytricarballylic acid;1-Hydroxypropane-1,2,3-tricarboxylic acid ([M-H]-)	(1R,2S)-1-Hydroxypropane-1,2,3-tricarboxylate;D-threo-Isocitric acid ([M-H]-)	5-Dehydro-4-deoxy-D-glucarate ([M-H]-)	2,5-Didehydro-D-gluconate;2,5-Diketogluconic acid ([M-H]-)	Carboxymethyloxysuccinate;(Carboxymethoxy) succinic acid ([M-H]-)	2-Dehydro-3-deoxy-D-glucarate ([M-H]-)	(4R,5S)-4,5,6-Trihydroxy-2,3-dioxohexanoate;2,3-Diketo-L-gulonate ([M-H]-)	(1S,2S)-1-Hydroxypropane-1,2,3-tricarboxylate;D-erythro-Isocitric acid ([M-H]-)	Citric acid (see KEGG C00158); 2-hydroxypropane-1,2,3-tricarboxylic acid [tertiary alcohol] ([M-H]-)	Isocitric acid (see KEGG C00311); 1-hydroxypropane-1,2,3-tricarboxylic acid [secondary alcohol] ([M-H]-)	D-threo-Isocitric acid (see KEGG C00451); (1R,2S)-1-hydroxypropane-1,2,3-tricarboxylic acid [secondary alcohol] ([M-H]-)	Diketogulonic acid; (4R,5S)-4,5,6-trihydroxy-2,3-dioxo-hexanoic acid [ketone] ([M-H]-)	2,3-Diketo-L-gulonate (see KEGG C04575); (4R,5S)-4,5,6-trihydroxy-2,3-dioxohexanoic acid [ketone] ([M-H]-)	diketo-gulonic acid; 2,3-dioxo-4R,5S,6-trihydroxy-hexanoic acid [Oxo fatty acids [FA0106]] ([M-H]-)
132	191.034951818	192.042228284881	191.034982267919	-0.159394491454922	C10H8O4	Phytochemicals	2(10)	Scopoletin ([M-H]-)	Naphthazarin;5,8-Dihydroxy-1,4-naphthoquinone ([M-H]-)	3,4-Dehydro-6-hydroxymellein ([M-H]-)	1,3,6,8-Naphthalenetetrol;1,3,6,8-Tetrahydroxynaphthalene ([M-H]-)	trans-O-Hydroxybenzylidenepyruvate ([M-H]-)	2-Hydroxychromene-2-carboxylate ([M-H]-)	Acamelin ([M-H]-)	Anemonin;Pulsatilla camphor ([M-H]-)	2,10-dihydroxy-4,6,8-decatriynoic acid [Hydroxy fatty acids [FA0105]] ([M-H]-)
133	191.056072364	192.063348830881	191.056111635319	-0.20554865668089	C7H12O6	Phytochemicals	4(7)	Quinate;Quinic acid;Kinic acid;Chinic acid;L-Quinic acid;L-Quinate;(-)-Quinic acid ([M-H]-)	2D-5-O-Methyl-2,3,5/4,6-pentahydroxycyclohexanone;5D-5-O-Methyl-2,3,5/4,6-pentahydroxycyclohexanone;D-5-O-Methyl-2,3,5/4,6-pentahydroxycyclohexanone ([M-H]-)	Valiolone ([M-H]-)	Quinic acid (see KEGG C06746); (3R,5R)-1,3,4,5-tetrahydroxycyclohexane-1-carboxylic acid [secondary alcohol] ([M-H]-)
140	193.03533354	194.042610006881	193.035376190739	-0.220947834751183	C6H10O7	Carbohydrates	1(27)	D-Glucuronate;Glucuronic acid;Glucuronate ([M-H]-)	D-Galacturonate;D-Galacturonic acid ([M-H]-)	D-Tagaturonate;D-Tagaturonic acid ([M-H]-)	3-Dehydro-L-gulonate ([M-H]-)	D-Fructuronate;D-Fructuronic acid ([M-H]-)	5-Dehydro-D-gluconate;5-Dehydrogluconate ([M-H]-)	D-Mannuronate;D-Mannuronic acid ([M-H]-)	R replaced by H in beta-D-Glucuronoside;Acceptor beta-D-glucuronoside;Glucuronide;beta-D-Glucuronide ([M-H]-)	2-Dehydro-D-galactonate ([M-H]-)	R replaced by H in alpha-D-Glucuronoside ([M-H]-)	L-Iduronic acid ([M-H]-)	2-Keto-D-gluconic acid;2-Dehydro-D-gluconate;2-Dehydro-D-gluconic acid;alpha-D-arabino-2-Hexulosonic acid ([M-H]-)	L-Guluronic acid ([M-H]-)	Galacturonic acid ([M-H]-)	beta-D-Glucopyranuronic acid;beta-D-Glucuronic acid ([M-H]-)	Propagermanium;Proxigermanium ([M-H]-)	2-Dehydro-L-idonate;2-Dehydro-L-idonic acid;L-Sorbosonate;L-Sorbosonic acid;2-Keto-L-gulonate;2-Keto-L-gulonic acid;L-xylo-Hex-2-ulosonic acid;L-Ketoidonate;L-Ketoidonic acid ([M-H]-)	D-Glucuronic acid ([M-H]-)	D-Glucuronic acid (see KEGG C00191); (2S,3S,4S,5R,6S)-3,4,5,6-tetrahydroxyoxane-2-carboxylic acid [hemiacetal] ([M-H]-)	Galacturonic acid (see KEGG C08348); (2S,3R,4S,5R)-2,3,4,5-tetrahydroxy-6-oxohexanoic acid [aldehyde] ([M-H]-)	Iduronic acid (see KEGG C06472); (2S,3R,4R,5S)-2,3,4,5-tetrahydroxy-6-oxo-hexanoic acid [aldehyde] ([M-H]-)	Pectic acid (see KEGG C00470); D-Galacturonan [hemiacetal] ([M-H]-)	Pectin (see KEGG C00714); 2,3,4,5-tetrahydroxypentanal [hemiacetal] ([M-H]-)	3-Dehydro-L-gulonate (see KEGG C00618); (2S,4R,5S)-2,4,5,6-tetrahydroxy-3-oxohexanoic acid [ketone] ([M-H]-)	5-Keto-D-gluconate (see KEGG C00558); 2,3,4,6-tetrahydroxy-5-oxohexanoic acid [ketone] ([M-H]-)	2-Keto-L-gluconate; 3,4,5,6-tetrahydroxy-2-oxohexanoic acid [ketone] ([M-H]-)
141	193.050590885	194.057867351881	193.050632332059	-0.214695323202249	C10H10O4	Phytochemicals	1(15)	Scytalone;3,4-Dihydro-3,6,8-trihydoroxy-1(2H)-napthalenone ([M-H]-)	Ferulate;Ferulic acid;4-Hydroxy-3-methoxycinnamic acid;3-Methoxy-4-hydroxy-trans-cinnamate ([M-H]-)	6-Hydroxymellein ([M-H]-)	2,4,8-Trihydroxy-1-tetralone ([M-H]-)	Isoferulic acid ([M-H]-)	Methyl caffeate ([M-H]-)	Dimethyl phthalate ([M-H]-)	5-Hydroxyconiferaldehyde ([M-H]-)	Kakuol;Kakoul ([M-H]-)	trans-Ferulic acid; 3-(4-hydroxy-3-methoxyphenyl)-prop-2-enoic acid [phenol or hydroxyhetarene] ([M-H]-)	Isoferulic acid (see KEGG C10470); 3-(3-hydroxy-4-methoxy-phenyl)prop-2-enoic acid [phenol or hydroxyhetarene] ([M-H]-)	Monoethyl phthalate; 2-ethoxycarbonylbenzoic acid [carboxylic acid] ([M-H]-)	2E,4E,6Z,8Z-Decatetraenedioic acid [Dicarboxylic acids [FA0117]] ([M-H]-)	2E,4Z,6Z,8Z-Decatetraenedioic acid [Dicarboxylic acids [FA0117]] ([M-H]-)	2E,4E,6E,8E-Decatetraenedioic acid [Dicarboxylic acids [FA0117]] ([M-H]-)
142	193.071717596	194.078994062881	193.071761699459	-0.228430448149986	C7H14O6	Carbohydrates	1(9)	5-O-Methyl-myo-inositol;1D-5-O-Methyl-myo-inositol;Sequoyitol ([M-H]-)	Methyl beta-D-galactoside;Methyl beta-D-galactopyranoside ([M-H]-)	1-O-Methyl-myo-inositol;1D-1-O-Methyl-myo-inositol ([M-H]-)	3-O-Methyl-myo-inositol;1D-3-O-Methyl-myo-inositol ([M-H]-)	D-Pinitol;1D-3-O-Methyl-chiro-inositol;5D-5-O-Methyl-chiro-inositol ([M-H]-)	O-Methyl-scyllo-inositol;1-O-Methyl-scyllo-inositol ([M-H]-)	4-O-Methyl-myo-inositol;1D-4-O-Methyl-myo-inositol ([M-H]-)	6-O-Methyl-myo-inositol;1D-6-O-Methyl-myo-inositol ([M-H]-)	(-)-Quebrachitol ([M-H]-)
143	193.08699	194.094266466881	193.087017840779	-0.144187751914136	C11H14O3	Phytochemicals	8(8)	Zingerone;Zingiberone;Vanillylacetone;[0]-Paradol ([M-H]-)
148	195.02989	196.037166466881	195.029896887479	-0.0353149919898223	C9H8O5	Phytochemicals	1(1)	3-(3,4-Dihydroxyphenyl)pyruvate;3,4-Dihydroxyphenylpyruvate ([M-H]-)
149	195.033220811	196.040497277881	195.033268014759	-0.24202932600564	C6H11O5SR	Carbohydrates	1(2)	R replaced by H in Thioglucoside ([M-H]-)	R replaced by H in Thiogalactoside ([M-H]-)
151	195.050982035	196.058258501881	195.051026254879	-0.226709337864374	C6H12O7	Carbohydrates	1(12)	D-Gluconic acid;D-Gluconate;D-gluco-Hexonic acid ([M-H]-)	D-Mannonate ([M-H]-)	L-Idonate ([M-H]-)	L-Gulonate;L-Gulonic acid;Gulonate;Gulonic acid ([M-H]-)	D-Altronate ([M-H]-)	D-Galactonate;D-Galactonic acid ([M-H]-)	2-Carboxy-D-arabinitol ([M-H]-)	L-Galactonate;L-Galactonic acid ([M-H]-)	Galactonic acid; (2R,3S,4S,5R)-2,3,4,5,6-pentahydroxyhexanoic acid [primary alcohol] ([M-H]-)	Gluconic acid (see KEGG C00257); (2R,3S,4R,5R)-2,3,4,5,6-pentahydroxyhexanoic acid [primary alcohol] ([M-H]-)	Gulonic acid (see KEGG C00800); (2R,3R,4S,5R)-2,3,4,5,6-pentahydroxyhexanoic acid [primary alcohol] ([M-H]-)
153	195.066241579	196.073518045881	195.066282396199	-0.209247887603612	C10H12O4	Phytochemicals	2(9)	2,3-Dihydroxy-p-cumate ([M-H]-)	Acetosyringone ([M-H]-)	2',6'-Dimethoxy-4'-hydroxyacetophenone ([M-H]-)	Xanthoxylin ([M-H]-)	5-Hydroxyconiferyl alcohol ([M-H]-)	Cantharidin ([M-H]-)	Paeonilactone B ([M-H]-)	Homoveratric acid; 2-(3,4-dimethoxyphenyl)acetic acid [alkyl aryl ether ] ([M-H]-)
156	197.045500917	198.052777383881	197.045546951619	-0.23362430905371	C9H10O5	Phytochemicals	1(6)	3-(3,4-Dihydroxyphenyl)lactate ([M-H]-)	3-Methoxy-4-hydroxymandelate;Vanillylmandelic acid ([M-H]-)	Syringic acid ([M-H]-)	Vanillylmandelic acid (see KEGG C05584); (2S)-2-hydroxy-2-(4-hydroxy-3-methoxy-phenyl)acetic acid [secondary alcohol] ([M-H]-)	Syringic acid; 4-hydroxy-3,5-dimethoxy-benzoic acid [phenol or hydroxyhetarene] ([M-H]-)	3-(3,4-Dihydroxyphenyl)lactic acid (see KEGG C01207); 3-(3,4-dihydroxyphenyl)-2-hydroxy-propanoic acid [secondary alcohol] ([M-H]-)
159	197.08191	198.089186466881	197.081932460339	-0.113964488221556	C10H14O4	Phytochemicals	1(5)	cis-2,3-Dihydroxy-2,3-dihydro-p-cumate;cis-5,6-Dihydroxy-4-isopropylcyclohexa-1,3-dienecarboxylate ([M-H]-)	1,2-Dihydroxymint lactone ([M-H]-)	1-(3,4-Dimethoxyphenyl)ethane-1,2-diol ([M-H]-)	Paeonilactone A ([M-H]-)	Guaifenesin; 3-(2-methoxyphenoxy)propane-1,2-diol [primary alcohol] ([M-H]-)
162	198.04074375	199.048020216881	198.040795924329	-0.263452499780865	C8H9NO5	Phytochemicals	3(4)	Clavulanic acid;Clavulanate ([M-H]-)	Isoclavulanic acid ([M-H]-)
165	199.02477	200.032046466881	199.024811507039	-0.208552126525417	C8H8O6	Phytochemicals	1(10)	4-Maleylacetoacetate;4-Maleylacetoacetic acid ([M-H]-)	4-Fumarylacetoacetate;4-Fumarylacetoacetic acid;Fumarylacetoacetate ([M-H]-)	2-Hydroxy-5-carboxymethylmuconate semialdehyde;5-Carboxymethyl-2-hydroxymuconate semialdehyde;5-Carboxymethyl-2-hydroxymuconic semialdehyde ([M-H]-)	cis-4,5-Dihydroxycyclohexa-1(6),2-diene-1,2-dicarboxylate;Phthalate-4,5-cis-dihydrodiol ([M-H]-)	3-Carboxymethylmuconate ([M-H]-)	(3S,4R)-3,4-Dihydroxycyclohexa-1,5-diene-1,4-dicarboxylate;(1R,6S)-Dihydroxycyclohexa-2,4-diene-1,4-dicarboxylate;Terephthalate-1,2-cis-dihydrodiol;cis-4,5-Dihydroxycyclohexa-1(6),2-diene-1,4-dicarboxylate ([M-H]-)	4-Fumarylacetoacetic acid (see KEGG C01061); (2E)4,6-dioxooct-2-enedioic acid [ketone] ([M-H]-)	Maleylacetoacetic acid (see KEGG C01036); (2Z)4,6-dioxooct-2-enedioic acid [ketone] ([M-H]-)	4-fumarylacetoacetic acid (see KEGG C01061); 4,6-dioxo-2E-octenedioic acid [Dicarboxylic acids [FA0117]] ([M-H]-)	Maleylacetoacetic acid; 4,6-dioxo-2Z-octenedioic acid [Dicarboxylic acids [FA0117]] ([M-H]-)
170	199.170321818	200.177598284881	199.170353541919	-0.159280352277516	C12H24O2	Lipids	1(13)	Dodecanoic acid;Dodecanoate;Dodecylcarboxylate;Lauric acid ([M-H]-)	Dodecanoic acid (see KEGG C02679); Dodecanoic acid [carboxylic acid] ([M-H]-)	Lauric acid (see KEGG C02679); dodecanoic acid [Straight chain fatty acids [FA0101]] ([M-H]-)	Isolauric acid; 10-methyl-undecanoic acid [Branched fatty acids [FA0102]] ([M-H]-)	2-methyl-undecanoic acid [Branched fatty acids [FA0102]] ([M-H]-)	3-methyl-undecanoic acid [Branched fatty acids [FA0102]] ([M-H]-)	4-methyl-undecanoic acid [Branched fatty acids [FA0102]] ([M-H]-)	5-methyl-undecanoic acid [Branched fatty acids [FA0102]] ([M-H]-)	6-methyl-undecanoic acid [Branched fatty acids [FA0102]] ([M-H]-)	8-methyl-undecanoic acid [Branched fatty acids [FA0102]] ([M-H]-)	9-methyl-undecanoic acid [Branched fatty acids [FA0102]] ([M-H]-)	3R-methyl-undecanoic acid [Branched fatty acids [FA0102]] ([M-H]-)	Decyl acetate [Fatty alcohols [FA05]] ([M-H]-)
174	200.986270303	201.993546769881	200.986317822339	-0.236430771785017	C7H6O5S	Phytochemicals	1(1)	4-Sulfobenzoate ([M-H]-)
176	201.004055	202.011331466881	201.004076062459	-0.104786239324651	C7H6O7	Phytochemicals	1(6)	4-Carboxy-2-hydroxy-cis,cis-muconate;4-Carboxy-2-hydroxyhexa-2,4-cis,cis-dienedioate ([M-H]-)	(E)-4-Oxobut-1-ene-1,2,4-tricarboxylate;4-Oxalomesaconate;4-Oxalmesaconic acid ([M-H]-)	4-Carboxy-2-hydroxyhexa-2,4-dienedioate ([M-H]-)	4-Carboxy-2-oxo-3-hexenedioate ([M-H]-)	4-carboxy-2-hydroxy-cis,cis-muconic acid (see KEGG C04324); 4-hydroxy-1E,3E-butadiene-1,2,4-tricarboxylic acid [Dicarboxylic acids [FA0117]] ([M-H]-)
183	202.072049204	203.079325670881	202.072096052609	-0.231841114035226	C8H13NO5	Lipids	1(1)	N2-Acetyl-L-aminoadipate ([M-H]-)
187	203.019676696	204.026953162881	203.019726126599	-0.243476887612179	C7H8O7	Phytochemicals	1(1)	Oxaloglutarate ([M-H]-)
188	203.034922222	204.042198688881	203.034982267919	-0.295741827702907	C11H8O4	Phytochemicals	1(5)	1,4-Dihydroxy-2-naphthoate ([M-H]-)	Spirodilactone ([M-H]-)	Droserone ([M-H]-)	1,2-Dihydroxy-8-carboxynaphthalene;7,8-Dihydroxy-1-naphthalenecarboxylic acid ([M-H]-)	1,4-Dihydroxy-6-naphthoate ([M-H]-)
190	203.07127	204.078546466881	203.071367776639	-0.481489277115017	C12H12O3	Phytochemicals	3(3)	3-Butylidene-7-hydroxyphthalide ([M-H]-)
191	203.082553077	204.089829543881	203.082601166639	-0.236798475624166	C11H12N2O2	Peptides	2(10)	L-Tryptophan;Tryptophan;(S)-alpha-Amino-beta-(3-indolyl)-propionic acid ([M-H]-)	D-Tryptophan ([M-H]-)	Tryptophan;alpha-Amino-beta-(3-indolyl)-propionic acid ([M-H]-)	Ethotoin ([M-H]-)	Vasicinol;Pyrrolo(2,1-b)quinazoline-3,7-diol, 1,2,3,9-tetrahydro-, (R)- ([M-H]-)	Idazoxan ([M-H]-)	Nirvanol ([M-H]-)	L-Tryptophan (see KEGG C00078); (2S)-2-amino-3-(1H-indol-3-yl)propanoic acid [primary amine] ([M-H]-)	D-Tryptophan (see KEGG C00525); (2R)-2-amino-3-(1H-indol-3-yl)propanoic acid [alpha-aminoacid] ([M-H]-)
194	204.08769961	205.094976076881	204.087746116749	-0.22787629584869	C8H15NO5	AminoSugars	2(3)	N-Acetyl-D-fucosamine;2-Acetamido-2,6-dideoxy-D-galactose ([M-H]-)	N-Acetyl-D-quinovosamine;2-Acetamido-2,6-dideoxy-D-glucose ([M-H]-)
199	205.035327699	206.042604165881	205.035376190739	-0.236504311418978	C7H10O7	Phytochemicals	1(7)	(R)-2-Hydroxybutane-1,2,4-tricarboxylate;Homocitrate;Homocitric acid;3-Hydroxy-3-carboxyadipic acid;(R)-2-Hydroxy-1,2,4-butanetricarboxylic acid ([M-H]-)	2-Methylcitrate;2-Hydroxybutane-1,2,3-tricarboxylate;(2R,3S)-2-Hydroxybutane-1,2,3-tricarboxylate ([M-H]-)	(2S,3R)-3-Hydroxybutane-1,2,3-tricarboxylate;Methylisocitrate;Methylisocitric acid ([M-H]-)	Homoisocitrate;3-Carboxy-2-hydroxyadipate;(-)-1-Hydroxy-1,2,4-butanetricarboxylate;(1R,2S)-1-Hydroxybutane-1,2,4-tricarboxylate ([M-H]-)	2-Methylcitric acid; 2-hydroxybutane-1,2,3-tricarboxylic acid [tertiary alcohol] ([M-H]-)	Homocitric acid (see KEGG C01251); (2R)-2-hydroxybutane-1,2,4-tricarboxylic acid [tertiary alcohol] ([M-H]-)	Methylisocitric acid (see KEGG C04593); (2S,3R)-3-hydroxybutane-1,2,3-tricarboxylic acid [tertiary alcohol] ([M-H]-)
201	205.05065	206.057926466881	205.050632332059	0.0861637892621655	C11H10O4	Phytochemicals	1(5)	Lathodoratin ([M-H]-)	Scoparone;6,7-Dimethoxycoumarin ([M-H]-)	2-Hydroxy-8-methylchromene-2-carboxylate ([M-H]-)	2-Hydroxy-3-methylbenzalpyruvate ([M-H]-)	cis-1,2-Dihydroxy-1,2-dihydro-8-carboxynaphthalene ([M-H]-)
206	206.082223636	207.089500102881	206.082266813489	-0.209515834227816	C11H13NO3	Peptides	1(7)	N-Acetyl-L-phenylalanine ([M-H]-)	N-Acetyl-D-phenylalanine ([M-H]-)	Cantleyine ([M-H]-)	Rhexifoline ([M-H]-)	N-Acetyl-L-phenylalanine (see KEGG C03519); (2S)-acetylamino-3-phenyl-propanoic acid [carboxylic acid] ([M-H]-)	Phenylpropionylglycine; 2-[(3-oxo-3-phenyl-propyl)amino]acetic acid [carboxylic acid] ([M-H]-)	3-Phenylpropionylglycine; 2-[(3-oxo-3-phenylpropyl)amino]acetic acid hydrochloride [ketone] ([M-H]-)
210	207.012089762	208.019366228881	207.012138647359	-0.236147362519976	C10H8O3S	Phytochemicals	1(2)	1-Naphthalenesulfonic acid;Naphthalene-1-sulfonate ([M-H]-)	2-Naphthalenesulfonic acid;Naphthalene-2-sulfonate ([M-H]-)
213	207.066255	208.073531466881	207.066282396199	-0.132306439731655	C11H12O4	Phytochemicals	1(4)	6-Methoxymellein ([M-H]-)	Sinapoyl aldehyde;Sinapaldehyde ([M-H]-)	Benzylsuccinate;(R)-2-Benzylsuccinate ([M-H]-)	(R)-2-Benzylsuccinate (see KEGG C09816); (2R)-2-(phenylmethyl)butanedioic acid [carboxylic acid] ([M-H]-)
215	207.102635	208.109911466881	207.102667904919	-0.158882184236717	C12H16O3	Lipids	3(10)	Benzyl (2R,3S)-2-methyl-3-hydroxybutanoate ([M-H]-)	Benzyl (2S,3S)-2-methyl-3-hydroxybutanoate ([M-H]-)	Primin ([M-H]-)	beta-Asarone;cis-Asarone ([M-H]-)	Elemicin ([M-H]-)	Coronafacic acid ([M-H]-)	Isoelemicin ([M-H]-)	12-oxo-5E,8E,10Z-dodecatrienoic acid [Oxo fatty acids [FA0106]] ([M-H]-)
216	208.06148	209.068756466881	208.061531368909	-0.246892932793152	C10H11NO4	Peptides	3(6)	N-Benzyloxycarbonylglycine;N-CBZ-glycine ([M-H]-)	4-Hydroxyphenylacetylglycine;p-Hydroxyphenylacetylglycine ([M-H]-)	3-Carbamoyl-2-phenylpropionic acid ([M-H]-)	Hydroxyphenylacetylglycine (see KEGG C05596); 2-[[2-(4-hydroxyphenyl)acetyl]amino]acetic acid [phenol or hydroxyhetarene] ([M-H]-)
223	209.045497722	210.052774188881	209.045546951619	-0.235497150358875	C10H10O5	Phytochemicals	1(2)	5-Hydroxyferulate ([M-H]-)	Vanilpyruvic acid; 3-(4-hydroxy-3-methoxyphenyl)-2-oxopropanoic acid [ketone] ([M-H]-)
224	209.066628761	210.073905227881	209.066676319019	-0.227477810654011	C7H14O7	Carbohydrates	2(5)	Sedoheptulose;D-altro-Heptulose;D-Sedoheptulose;Volemulose ([M-H]-)	alpha-D-Mannoheptulopyranose;Mannoheptulose ([M-H]-)	beta-D-Sedoheptulopyranose;beta-D-Sedoheptulose ([M-H]-)	Sedoheptulose (see KEGG C02076); (3S,4R,5R,6R)-1,3,4,5,6,7-hexahydroxyheptan-2-one [ketone] ([M-H]-)
225	209.081888409	210.089164875881	209.081932460339	-0.210689406684728	C11H14O4	Phytochemicals	6(9)	Sinapyl alcohol;Sinapoyl alcohol ([M-H]-)	3-Methyl-1-(2,4,6-trihydroxyphenyl)butan-1-one ([M-H]-)	Multifidol ([M-H]-)	Sinapyl alcohol (see KEGG C02325); 4-[(E)-3-hydroxyprop-1-enyl]-2,6-dimethoxyphenol [primary alcohol] ([M-H]-)
226	209.118275833	210.125552299881	209.118317969059	-0.201493909731717	C12H18O3	Lipids	3(8)	(-)-Jasmonic acid;Jasmonic acid;{(1R,2R)-3-Oxo-2-[(Z)pent-2-enyl]cyclopent-2-enyl}acetic acid;Jasmonate ([M-H]-)	(+)-7-Isojasmonic acid ([M-H]-)	Jasmonic acid; (1R,2R)-3-oxo-2-(pent-2Z-enyl)-cyclopentaneacetic acid [Jasmonic acids [FA0202]] ([M-H]-)	(3R,7S)-iso-jasmonic acid; (1R,2S)-3-oxo-2-(2'Z-pentenyl)-cyclopentaneacetic acid [Jasmonic acids [FA0202]] ([M-H]-)	(3S,7R)-iso-jasmonic acid; (1S,2R)-3-oxo-2-(2'Z-pentenyl)-cyclopentaneacetic acid [Jasmonic acids [FA0202]] ([M-H]-)	(3S,7S)-Jasmonic acid; (1S,2S)-3-oxo-2-(pent-2Z-enyl)- cyclopentaneacetic acid [Jasmonic acids [FA0202]] ([M-H]-)
231	211.061154286	212.068430752881	211.061197015759	-0.202452029350281	C10H12O5	Phytochemicals	1(3)	Danielone ([M-H]-)	n-Propyl gallate;Propyl gallate ([M-H]-)	Vanillactic acid; 2-hydroxy-3-(4-hydroxy-3-methoxy-phenyl)-propanoic acid [secondary alcohol] ([M-H]-)
233	211.133943571	212.141220037881	211.133968033199	-0.115861043440092	C12H20O3	Lipids	1(15)	Cucurbic acid ([M-H]-)	Putaminoxin ([M-H]-)	Traumatin;(10E)-12-Oxododecenoic acid ([M-H]-)	12-Oxo-9(Z)-dodecenoic acid ([M-H]-)	10-Hydroxy-3,7-dimethyl-2E,6E-decadienoic acid [Unsaturated fatty acids [FA0103]] ([M-H]-)	12-hydroxy-3Z,6Z-dodecadienoic acid [Hydroxy fatty acids [FA0105]] ([M-H]-)	8-Hydroxy-4,8-dimethyl-4E,9-decadienoic acid [Hydroxy fatty acids [FA0105]] ([M-H]-)	Traumatin; 12-oxo-10E-dodecenoic acid [Oxo fatty acids [FA0106]] ([M-H]-)	12-oxo-10Z-dodecenoic acid [Oxo fatty acids [FA0106]] ([M-H]-)	12-oxo-9Z-dodecenoic acid [Oxo fatty acids [FA0106]] ([M-H]-)	7-oxo-11-Dodecenoic acid [Oxo fatty acids [FA0106]] ([M-H]-)	(+)-7-epi--9,10-dihydrojasmonic acid; (1S,2R)-3-oxo-2-pentyl-cyclopentaneacetic acid [Jasmonic acids [FA0202]] ([M-H]-)	(-)-7-epi--9,10-dihydrojasmonic acid; (1R,2S)-3-oxo-2-pentyl-cyclopentaneacetic acid [Jasmonic acids [FA0202]] ([M-H]-)	(+)-cucurbic acid (see KEGG C08482); {(1R,2S,3S)-3-hydroxy-2-[(2Z)-pent-2-en-1-yl]cyclopentyl}acetic acid [Jasmonic acids [FA0202]] ([M-H]-)	8-oxo-3,7-Dimethyl-6E-octenyl acetate [Fatty alcohols [FA05]] ([M-H]-)
236	212.14048	213.147756466881	212.140450395909	0.139549467396707	C10H19N3O2	NM	1(1)	Guanadrel ([M-H]-)
239	213.016896	214.024172466881	213.016962851809	-0.31383336376026	C5H10O7PR	Nucleotides	1(22)	R replaced by H in 3'-Phosphomononucleotide ([M-H]-)	R replaced by H in 5'-Phosphomononucleotide ([M-H]-)	2-Deoxy-D-ribose 1-phosphate;2-Deoxy-alpha-D-ribose 1-phosphate ([M-H]-)	2-Deoxy-D-ribose 5-phosphate ([M-H]-)	R replaced by H in 5'-Phosphomonoester ([M-H]-)	R replaced by H in Nucleoside 5'-phosphate ([M-H]-)	R replaced by H in 5'-Phosphomononucleotides ([M-H]-)	R replaced by H in 2-Acetyl-1-alkyl-sn-glycero-3-phosphate ([M-H]-)	R replaced by H in Nucleoside phosphate;Nucleoside monophosphate;NMP ([M-H]-)	R replaced by H in 5'-Nucleotide ([M-H]-)	R replaced by H in Mononucleotide ([M-H]-)	R replaced by H in 3'-Ribonucleotide ([M-H]-)	R replaced by H in 5'-Ribonucleotide ([M-H]-)	R replaced by H in Nucleoside 2'-phosphate ([M-H]-)	R replaced by H in Nucleoside 3'-phosphate ([M-H]-)	R replaced by H in 3'-Phosphomononucleotides ([M-H]-)	R replaced by H in 3'-Nucleoside monophosphate ([M-H]-)	1-Deoxy-D-xylulose 5-phosphate ([M-H]-)	5-Deoxyribose-1-phosphate;5-Deoxy-alpha-D-ribose-1-phosphate ([M-H]-)	Deoxyribose 5-phosphate (see KEGG C00673); (3,5-dihydroxyoxolan-2-yl)methoxyphosphonic acid [hemiacetal] ([M-H]-)	1-Deoxy-D-xylulose 5-phosphate (see KEGG C11437); (2,3-dihydroxy-4-oxo-pentoxy)phosphonic acid [ketone] ([M-H]-)	Deoxyribose 1-phosphate (see KEGG C00672); [4-hydroxy-5-(hydroxymethyl)oxolan-2-yl]oxyphosphonic acid [primary alcohol] ([M-H]-)
240	213.01712	214.024396466881	213.016962851809	0.737725639110317	C5H10O7PR	Nucleotides	1(22)	R replaced by H in 3'-Phosphomononucleotide ([M-H]-)	R replaced by H in 5'-Phosphomononucleotide ([M-H]-)	2-Deoxy-D-ribose 1-phosphate;2-Deoxy-alpha-D-ribose 1-phosphate ([M-H]-)	2-Deoxy-D-ribose 5-phosphate ([M-H]-)	R replaced by H in 5'-Phosphomonoester ([M-H]-)	R replaced by H in Nucleoside 5'-phosphate ([M-H]-)	R replaced by H in 5'-Phosphomononucleotides ([M-H]-)	R replaced by H in 2-Acetyl-1-alkyl-sn-glycero-3-phosphate ([M-H]-)	R replaced by H in Nucleoside phosphate;Nucleoside monophosphate;NMP ([M-H]-)	R replaced by H in 5'-Nucleotide ([M-H]-)	R replaced by H in Mononucleotide ([M-H]-)	R replaced by H in 3'-Ribonucleotide ([M-H]-)	R replaced by H in 5'-Ribonucleotide ([M-H]-)	R replaced by H in Nucleoside 2'-phosphate ([M-H]-)	R replaced by H in Nucleoside 3'-phosphate ([M-H]-)	R replaced by H in 3'-Phosphomononucleotides ([M-H]-)	R replaced by H in 3'-Nucleoside monophosphate ([M-H]-)	1-Deoxy-D-xylulose 5-phosphate ([M-H]-)	5-Deoxyribose-1-phosphate;5-Deoxy-alpha-D-ribose-1-phosphate ([M-H]-)	Deoxyribose 5-phosphate (see KEGG C00673); (3,5-dihydroxyoxolan-2-yl)methoxyphosphonic acid [hemiacetal] ([M-H]-)	1-Deoxy-D-xylulose 5-phosphate (see KEGG C11437); (2,3-dihydroxy-4-oxo-pentoxy)phosphonic acid [ketone] ([M-H]-)	Deoxyribose 1-phosphate (see KEGG C00672); [4-hydroxy-5-(hydroxymethyl)oxolan-2-yl]oxyphosphonic acid [primary alcohol] ([M-H]-)
241	213.04039	214.047666466881	213.040461571179	-0.335951220359993	C9H10O6	Phytochemicals	1(1)	2-Hydroxy-6-oxonona-2,4-diene-1,9-dioate ([M-H]-)
246	214.072063333	215.079339799881	214.072096052609	-0.152843899854643	C9H13NO5	Peptides	1(1)	Succinyl proline;Succinyl-L-proline ([M-H]-)
251	215.017273333	216.024549799881	215.017224027799	0.229308093431735	C12H8O2S	Phytochemicals	1(1)	1,2-Dihydroxydibenzothiophene ([M-H]-)
252	215.019679643	216.026956109881	215.019726126599	-0.216182998219802	C8H8O7	Phytochemicals	2(3)	5-Carboxy-2-oxohept-3-enedioate;5-Oxopent-3-ene-1,2,5-tricarboxylate ([M-H]-)	5-Carboxymethyl-2-hydroxymuconate ([M-H]-)
254	215.032741947	216.040018413881	215.032612915949	0.600053042382445	C5H13O7P	Carbohydrates	1(1)	2-C-Methyl-D-erythritol 4-phosphate ([M-H]-)
257	216.051310741	217.058587207881	216.051360608029	-0.230811045859551	C8H11NO6	Phytochemicals	1(1)	2-(Hydroxymethyl)-3-(acetamidomethylene)succinate;2-(Acetamidomethylene)-3-(hydroxymethyl)succinate ([M-H]-)
262	216.98118	217.988456466881	216.981232441899	-0.241688698601975	C7H6O6S	Phytochemicals	1(2)	5-Sulfosalicylate;Sulfosalicylic acid ([M-H]-)	5-Sulfosalicylic acid; 2-hydroxy-5-sulfobenzoic acid [phenol or hydroxyhetarene] ([M-H]-)
267	217.07172	218.078996466881	217.071761699459	-0.192099915133103	C9H14O6	Carbohydrates	2(2)	Triacetin; 1,2,3-triacetyl-glycerol [Triacylglycerols [GL0301]] ([M-H]-)
268	217.10811	218.115386466881	217.108147208179	-0.171380880154884	C10H18O5	Lipids	2(5)	3-Hydroxysebacic acid; 3-hydroxydecanedioic acid [secondary alcohol] ([M-H]-)	2-Hydroxydecanedioic acid; 2-hydroxydecanedioic acid [secondary alcohol] ([M-H]-)	2-hydroxy-decanedioic acid; 2-hydroxy-decanedioic acid [Dicarboxylic acids [FA0117]] ([M-H]-)	3-hydroxy-sebacic acid; 3-hydroxy-decanedioic acid [Dicarboxylic acids [FA0117]] ([M-H]-)
271	217.98609	218.993366466881	217.985997076679	0.426280965805817	C6H6NO6P	NM	1(1)	4-Nitrophenyl phosphate ([M-H]-)
273	218.04582	219.053096466881	218.045881304769	-0.281155442555347	C11H9NO4	Phytochemicals	1(4)	5-Hydroxyindolepyruvate ([M-H]-)	8-Methoxykynurenate ([M-H]-)
275	218.066964545	219.074241011881	218.067010672169	-0.21152754205775	C8H13NO6	Peptides	1(3)	O-Succinyl-L-homoserine ([M-H]-)	N-Acetyl-D-mannosaminolactone ([M-H]-)	O-Succinylhomoserine ([M-H]-)
276	218.103352083	219.110628549881	218.103396180889	-0.202188038750697	C9H17NO5	Lipids	3(4)	Pantothenate;Pantothenic acid;(R)-Pantothenate ([M-H]-)	Pantothenic acid (see KEGG C00864); 3-[[(2R)-2,4-dihydroxy-3,3-dimethyl-butanoyl]amino]propanoic acid [primary alcohol] ([M-H]-)
279	219.014588333	220.021864799881	219.014640746159	-0.239313551584305	C7H8O8	Lipids	1(1)	4-Carboxy-4-hydroxy-2-oxoadipate;4-Hydroxy-4-carboxymethyl-2-oxoglutarate;2-Hydroxy-4-oxobutane-1,2,4-tricarboxylate ([M-H]-)
280	219.029852	220.037128466881	219.029896887479	-0.204937722335905	C11H8O5	Phytochemicals	1(4)	(3E)-4-(2-Carboxyphenyl)-2-oxobut-3-enoate;trans-2'-Carboxybenzalpyruvate ([M-H]-)	Purpurogallin ([M-H]-)	(3Z)-4-(2-Carboxyphenyl)-2-oxobut-3-enoate;cis-2'-Carboxybenzalpyruvate ([M-H]-)	3-[6-(Carboxymethylene)cyclohexa-2,4-dien-1-ylidene]-2-oxopropanate ([M-H]-)
281	219.050977196	220.058253662881	219.051026254879	-0.223961014135031	C8H12O7	Phytochemicals	1(2)	(R)-(Homo)2-citrate ([M-H]-)	1-Hydroxypentane-1,2,5-tricarboxylate ([M-H]-)
283	220.06144	221.068716466881	220.061531368909	-0.415197269375128	C11H11NO4	Phytochemicals	1(1)	6-Hydroxyindolelactate ([M-H]-)
284	220.0826	221.089876466881	220.082660736309	-0.27597051741256	C8H15NO6	AminoSugars	2(22)	N-Acetyl-D-glucosamine;N-Acetylchitosamine;2-Acetamido-2-deoxy-D-glucose;GlcNAc ([M-H]-)	N-Acetyl-D-mannosamine;2-Acetamido-2-deoxy-D-mannose ([M-H]-)	N-Acetyl-D-galactosamine;N-Acetyl-D-chondrosamine;2-Acetamido-2-deoxy-D-galactose ([M-H]-)	R replaced by H in N-Acetyl-beta-D-galactosaminide ([M-H]-)	N-Acetylhexosamine ([M-H]-)	R replaced by H in N-Acetyl-D-galactosaminide ([M-H]-)	N-Acetyl-D-hexosamine ([M-H]-)	R replaced by H in N-Acetyl-D-glucosaminide ([M-H]-)	N-Acetyl-beta-D-glucosamine ([M-H]-)	R replaced by H in N-Acetyl-beta-D-hexosaminide ([M-H]-)	R replaced by H in N-Acetyl-alpha-D-glucosaminide ([M-H]-)	R replaced by H in N-Acetyl-alpha-D-galactosaminide ([M-H]-)	R replaced by H in N-Acetyl-beta-D-galactosaminyl-R;N-Acetyl-D-galactosaminyl-R ([M-H]-)	R replaced by H in N-Acetyl-beta-D-glucosaminyl-glycopeptide ([M-H]-)	N-Acetyl-beta-D-galactosamine ([M-H]-)	N-Acetylgalactosamine (see KEGG C01074); N-(2,4,5-trihydroxy-6-hydroxymethyl-tetrahydro-pyran-3-yl)-acetamide [hemiacetal] ([M-H]-)	N-Acetyl-D-glucosamine (see KEGG C00140); N-[(3R,4R,5S,6R)-2,4,5-trihydroxy-6-(hydroxymethyl)oxan-3-yl]acetamide [hemiacetal] ([M-H]-)	Beta-N-Acetylglucosamine; N-[(2R,3R,4R,5S,6R)-2,4,5-trihydroxy-6-(hydroxymethyl)oxan-3-yl]acetamide [hemiacetal] ([M-H]-)	N-Acetyl-b-D-galactosamine (see KEGG C01132); 2-(acetylamino)-2-deoxy-b-D-galactopyranose [hemiacetal] ([M-H]-)	N-Acetylmannosamine (see KEGG C00645); N-[2,4,5-trihydroxy-6-(hydroxymethyl)oxan-3-yl]acetamide [hemiacetal] ([M-H]-)	N-Acetyl-D-mannosamine (see KEGG C00645); N-[(2S,3R,4S,5R)-3,4,5,6-tetrahydroxy-1-oxohexan-2-yl]acetamide [aldehyde] ([M-H]-)
290	221.045505	222.052781466881	221.045546951619	-0.189787252225104	C11H10O5	Phytochemicals	1(8)	2-Succinylbenzoate;o-Succinylbenzoate;Succinylbenzoate ([M-H]-)	Leptodactylone ([M-H]-)	Sphagnum acid ([M-H]-)	6-(2-Methoxyvinyl)benzo[1,3]dioxole-5-carboxylic acid ([M-H]-)	2-Hydroxy-7-hydroxymethylchromene-2-carboxylate ([M-H]-)	2-Hydroxy-4-hydroxymethylbenzalpyruvate ([M-H]-)	Fraxidin;8-Hydroxy-6,7-dimethoxy-2H-1-benzopyran-2-one ([M-H]-)	Isofraxidin;7-Hydroxy-6,8-dimethoxy-2H-1-benzopyran-2-one ([M-H]-)
291	221.066627653	222.073904119881	221.066676319019	-0.220141861755618	C8H14O7	Carbohydrates	2(4)	6-Acetyl-D-glucose ([M-H]-)	R replaced by H in 6-Acetyl-beta-D-galactoside ([M-H]-)	Ethyl glucuronide; (2S,3S,4S,5R)-6-ethoxy-3,4,5-trihydroxyoxane-2-carboxylic acid [acetal] ([M-H]-)
302	223.061155789	224.068432255881	223.061197015759	-0.184822672793387	C11H12O5	Phytochemicals	2(2)	Sinapate;Sinapic acid;3,5-Dimethoxy-4-hydroxycinnamic acid ([M-H]-)
305	223.0975425	224.104818966881	223.097582524479	-0.179403495696289	C12H16O4	Phytochemicals	1(1)	Aspidinol ([M-H]-)
306	223.133927778	224.141204244881	223.133968033199	-0.180408239238686	C13H20O3	Phytochemicals	3(8)	Vomifoliol;(6S,9R)-6-hydroxy-3-oxo-alpha-ionol ([M-H]-)	(+/-)-6-Hydroxy-3-oxo-alpha-ionol ([M-H]-)	Methyl jasmonate;(-)-Methyl jasmonate ([M-H]-)	(+)-7-Isomethyljasmonate ([M-H]-)	Methyl jasmonate (see KEGG C11512); methyl 2-((1R,2R)-3-oxo-2-pent-2Z-enyl)cyclopentyl)acetate [Jasmonic acids [FA0202]] ([M-H]-)	methyl (+)-7-isojasmonate; methyl {(1R,2S)-3-oxo-2-[(2Z)-pent-2-en-1-yl]cyclopentyl}acetate [Jasmonic acids [FA0202]] ([M-H]-)
311	225.040376	226.047652466881	225.040461571179	-0.380248116007165	C10H10O6	Phytochemicals	1(5)	Chorismate;Chorismic acid ([M-H]-)	Prephenate;Prephenic acid ([M-H]-)	Isochorismate;Isochorismic acid ([M-H]-)	Chorismate (see KEGG C00251); (3R,4R)-4-hydroxy-3-(3-hydroxy-3-oxoprop-1-en-2-yl)oxycyclohexa-1,5-diene-1-carboxylic acid [enol ether] ([M-H]-)	Prephenate (see KEGG C00254); 4-hydroxy-1-(3-hydroxy-2,3-dioxopropyl)cyclohexa-2,5-diene-1-carboxylic acid [ketone] ([M-H]-)
312	225.05169	226.058966466881	225.051694961179	-0.0220446200685669	C9H10N2O5	Peptides	1(1)	3-Nitrotyrosine; (2S)-2-amino-3-(4-hydroxy-3-nitro-phenyl)propanoic acid [phenol or hydroxyhetarene] ([M-H]-)
314	225.076818571	226.084095037881	225.076847079899	-0.126662973122083	C11H14O5	Phytochemicals	8(8)	Genipin ([M-H]-)
315	225.113187778	226.120464244881	225.113232588619	-0.199058169175232	C12H18O4	Lipids	1(3)	Tuberonic acid; (1R,2S)-3-oxo-2-(5'-hydroxy-2'Z-pentenyl)-cyclopentaneacetic acid [Jasmonic acids [FA0202]] ([M-H]-)	epi-4'-hydroxyjasmonic acid; (1S,2R)-3-oxo-2-(4'-hydroxy-2'Z-pentenyl)-cyclopentaneacetic acid [Jasmonic acids [FA0202]] ([M-H]-)	12-hydroxyjasmonic acid; {(1R,2R)-2-[(2Z)-5-hydroxypent-2-en-1-yl]-3-oxocyclopentyl}acetic acid [Jasmonic acids [FA0202]] ([M-H]-)
327	227.056058333	228.063334799881	227.055941342619	0.515248885500982	C9H10N2O5	Peptides	1(2)	O18 isotope of 3-Nitrotyrosine; (2S)-2-amino-3-(4-hydroxy-3-nitro-phenyl)propanoic acid [phenol or hydroxyhetarene] ([M-H]-)	2-Hydroxy-3-carboxy-6-oxo-7-methylocta-2,4-dienoate ([M-H]-)
328	227.071321019	228.078597485881	227.071367776639	-0.205916091798536	C14H12O3	Phytochemicals	1(10)	3,4',5-Trihydroxystilbene;Resveratrol ([M-H]-)	Seselin ([M-H]-)	Trioxsalen;Trioxysalen;4,8,5'-Trimethylpsoralen ([M-H]-)	Xanthyletin ([M-H]-)	5,6-Dehydrokawain ([M-H]-)	2-Hydroxy-4-methoxybenzophenone;Oxybenzone ([M-H]-)	Benzyl parahydroxybenzoate;Benzylparaben;Benzyl 4-hydroxybenzoate ([M-H]-)	3,4-Dihydro-8,9-dihydroxy-1(2H)-anthracenone ([M-H]-)	Resveratrol (see KEGG C03582); 5-[2-(4-hydroxyphenyl)ethenyl]benzene-1,3-diol [phenol or hydroxyhetarene] ([M-H]-)	Resveratrol (see KEGG C03582) [Diphenyl ethers, biphenyls, dibenzyls and stilbenes [PK1309]] ([M-H]-)
330	227.092451639	228.099728105881	227.092497144039	-0.200381116452517	C11H16O5	Lipids	3(3)	Depdecin; 2R,9R-dihydroxy-3S,4S,7S,8S-diepoxy-5E,10-undecadien-1-ol [Fatty alcohols [FA05]] ([M-H]-)
331	227.12887	228.136146466881	227.128882652759	-0.0557074007490435	C12H20O4	Lipids	3(9)	Traumatic acid;(2E)-Dodecenedioic acid;Dodec-2-enedioic acid ([M-H]-)	Traumatic acid (see KEGG C16308); (E)-dodec-2-enedioic acid [carboxylic acid] ([M-H]-)	9,12-dioxo-dodecanoic acid [Oxo fatty acids [FA0106]] ([M-H]-)	Traumatic acid (see KEGG C16308); 2E-dodecenedioic acid [Dicarboxylic acids [FA0117]] ([M-H]-)	2Z-Dodecenedioic acid [Dicarboxylic acids [FA0117]] ([M-H]-)	(-)-11-hydroxy-9,10-dihydrojasmonic acid; [(1R,2R)-2-(4-hydroxypentyl)-3-oxocyclopentyl]acetic acid [Jasmonic acids [FA0202]] ([M-H]-)	(-)-12-hydroxy-9,10-dihydrojasmonic acid; [(1R,2R)-2-(5-hydroxypentyl)-3-oxocyclopentyl]acetic acid [Jasmonic acids [FA0202]] ([M-H]-)
332	227.20162	228.208896466881	227.201653670199	-0.148195241751554	C14H28O2	Lipids	1(19)	Tetradecanoic acid;Tetradecanoate;Myristic acid ([M-H]-)	Myristic acid (see KEGG C06424); tetradecanoic acid [carboxylic acid] ([M-H]-)	2,6,10-Trimethylundecanoic acid; 2,6,10-trimethylundecanoic acid [carboxylic acid] ([M-H]-)	Myristic acid (see KEGG C06424); tetradecanoic acid [Straight chain fatty acids [FA0101]] ([M-H]-)	(+)-Isomyristic acid; 12-methyl-tridecanoic acid [Branched fatty acids [FA0102]] ([M-H]-)	2,6-dimethyl-dodecanoic acid [Branched fatty acids [FA0102]] ([M-H]-)	4,8-dimethyl-dodecanoic acid [Branched fatty acids [FA0102]] ([M-H]-)	2-methyl-tridecanoic acid [Branched fatty acids [FA0102]] ([M-H]-)	4-methyl-tridecanoic acid [Branched fatty acids [FA0102]] ([M-H]-)	2-ethyl-dodecanoic acid [Branched fatty acids [FA0102]] ([M-H]-)	9-methyl-tridecanoic acid [Branched fatty acids [FA0102]] ([M-H]-)	6-ethyl-dodecanoic acid [Branched fatty acids [FA0102]] ([M-H]-)	2,4-dimethyl-dodecanoic acid [Branched fatty acids [FA0102]] ([M-H]-)	2,5-dimethyl-dodecanoic acid [Branched fatty acids [FA0102]] ([M-H]-)	11-methyl-tridecanoic acid [Branched fatty acids [FA0102]] ([M-H]-)	3-methyl-tridecanoic acid [Branched fatty acids [FA0102]] ([M-H]-)	2,4,6,8-tetramethyl-decanoic acid [Branched fatty acids [FA0102]] ([M-H]-)	2,6,10-trimethyl-undecanoic acid; 2,6,10-trimethyl-undecanoic acid [Branched fatty acids [FA0102]] ([M-H]-)	Dodecyl acetate [Fatty alcohols [FA05]] ([M-H]-)
335	228.05135	229.058626466881	228.051360608029	-0.0465159666311139	C9H11NO6	Phytochemicals	1(4)	4-(L-Alanin-3-yl)-2-hydroxy-cis,cis-muconate 6-semialdehyde ([M-H]-)	5-(L-Alanin-3-yl)-2-hydroxy-cis,cis-muconate 6-semialdehyde ([M-H]-)	4,5-seco-Dopa ([M-H]-)	5-(L-alanin-3-yl)-2-hydroxy-cis,cis-muconate 6-semialdehyde (see KEGG C04797); (2E,4Z,7S)-7-amino-5-formyl-2-hydroxyocta-2,4-dienedioic acid [Dicarboxylic acids [FA0117]] ([M-H]-)
342	229.011831111	230.019107577881	229.011877471369	-0.202436567460551	C5H11O8P	Carbohydrates	1(21)	D-Ribose 5-phosphate;Ribose 5-phosphate ([M-H]-)	D-Ribulose 5-phosphate ([M-H]-)	D-Xylulose 5-phosphate ([M-H]-)	alpha-D-Ribose 1-phosphate;Ribose 1-phosphate;D-Ribose 1-phosphate ([M-H]-)	L-Ribulose 5-phosphate ([M-H]-)	D-Arabinose 5-phosphate ([M-H]-)	L-Xylulose 5-phosphate ([M-H]-)	alpha-D-Ribose 5-phosphate ([M-H]-)	alpha-D-Xylose 1-phosphate ([M-H]-)	beta-L-Arabinose 1-phosphate ([M-H]-)	L-Arabinose 1-phosphate ([M-H]-)	alpha-L-Arabinose 1-phosphate ([M-H]-)	L-Xylulose 1-phosphate ([M-H]-)	D-Xylose-5-phosphate ([M-H]-)	D-Ribulose 5-phosphate (see KEGG C00117); [(2R,3S,4R)-3,4,5-trihydroxyoxolan-2-yl]methyl dihydrogen phosphate [hemiacetal] ([M-H]-)	Xylulose 5-phosphate (see KEGG C00231); (2,3,5-trihydroxy-4-oxo-pentoxy)phosphonic acid [ketone] ([M-H]-)	Ribose 1-phosphate (see KEGG C00620); [3,4-dihydroxy-5-(hydroxymethyl)oxolan-2-yl]oxyphosphonic acid [primary alcohol] ([M-H]-)	D-Ribose 5-phosphate (see KEGG C00117); (2,3,4-trihydroxy-5-oxo-pentoxy)phosphonic acid [hemiacetal] ([M-H]-)	D-Xylulose 1-phosphate; [(3R,4R)-3,4,5-trihydroxy-2-oxopentyl] dihydrogen phosphate [ketone] ([M-H]-)	D-Arabinose 5-phosphate (see KEGG C01112); (2,3,4-trihydroxy-5-oxopentyl) dihydrogen phosphate [aldehyde] ([M-H]-)	Beta-L-arabinose 1-phosphate (see KEGG C03906); [(2R,3R,4S,5S)-3,4,5-trihydroxyoxan-2-yl] dihydrogen phosphate [secondary alcohol] ([M-H]-)
351	230.066963793	231.074240259881	230.067010672169	-0.203763148860142	C9H13NO6	Phytochemicals	2(4)	N-Acetyl-L-2-amino-6-oxopimelate;L-2-Acetamido-6-oxoheptanedioate;L-2-Acetamido-6-oxopimelate ([M-H]-)	N-Succinyl-L-glutamate 5-semialdehyde;(2S)-2-(3-Carboxypropanoylamino)-5-oxopentanoic acid ([M-H]-)	N2-Succinyl-L-glutamic acid 5-semialdehyde (see KEGG C05932); 2-(3-carboxypropanoylamino)-5-oxo-pentanoic acid [aldehyde] ([M-H]-)
360	231.102620476	232.109896942881	231.102667904919	-0.205228823914195	C14H16O3	Phytochemicals	1(3)	Kavapyrone ([M-H]-)	Encecalin ([M-H]-)	Mexicanin E ([M-H]-)
372	233.04554	234.052816466881	233.045546951619	-0.0298294445530344	C12H10O5	Phytochemicals	1(1)	2-Hydroxy-6-oxo-6-(2-hydroxyphenyl)-hexa-2,4-dienoate ([M-H]-)
373	233.066630588	234.073907054881	233.066676319019	-0.196214356686273	C9H14O7	Phytochemicals	1(2)	(R)-(Homo)3-citrate ([M-H]-)	1-Hydroxyhexane-1,2,6-tricarboxylate ([M-H]-)
378	234.06193	235.069206466881	234.061925291729	0.0201154924187214	C8H13NO7	AminoSugars	1(2)	N-Acetylgalactosaminate ([M-H]-)	N-Glycolyl-D-mannosaminolactone;Glycolyl-D-mannosaminolactone ([M-H]-)
386	235.061176	236.068452466881	235.061197015759	-0.0894054874356329	C12H12O5	Phytochemicals	1(2)	5,6,7-Trimethoxycoumarin ([M-H]-)	Orthosporin ([M-H]-)
398	237.061548053	238.068824519881	237.061590938579	-0.180904829815067	C8H14O8	Carbohydrates	1(1)	3-Deoxy-D-manno-octulosonate;KDO;2-Dehydro-3-deoxy-D-octonate;3-Deoxy-D-manno-2-octulosonate;3-Deoxyoctulosonic acid ([M-H]-)
414	239.056068857	240.063345323881	239.056111635319	-0.178946801909954	C11H12O6	Phytochemicals	1(1)	(1R,6R)-6-Hydroxy-2-succinylcyclohexa-2,4-diene-1-carboxylate;(1R,6R)-2-Succinyl-6-hydroxy-2,4-cyclohexadiene-1-carboxylate;SHCHC ([M-H]-)
417	239.092486667	240.099763133881	239.092497144039	-0.0438200260074588	C12H16O5	Lipids	2(2)	3-carboxy-4-methyl-5-propyl-2-furanpropanoic acid [Heterocyclic fatty acids [FA0115]] ([M-H]-)
419	240.051315	241.058591466881	240.051360608029	-0.189992831374828	C10H11NO6	Peptides	1(1)	N-(2,3-Dihydroxybenzoyl)-L-serine;2,3-Dihydroxy-N-benzoyl-L-serine ([M-H]-)
424	241.012012478	242.019288944881	241.011877471369	0.560165568613414	C6H11O8P	Carbohydrates	1(3)	D-myo-Inositol 1,2-cyclic phosphate;1D-myo-Inositol 1,2-cyclic phosphate ([M-H]-)	6-Deoxy-5-ketofructose 1-phosphate ([M-H]-)	Inositol cyclic phosphate (see KEGG C04299); 8-hydroxy-8-oxo-7,9-dioxa-8$l^{5}-phosphabicyclo[4.3.0]nonane-2,3,4,5-tetrol [secondary alcohol] ([M-H]-)
433	241.217287143	242.224563609881	241.217303734339	-0.068781716274979	C15H30O2	Lipids	1(14)	Pentadecanoic acid;Pentadecylic acid;n-Pentadecanoic acid ([M-H]-)	12-Methyltetradecanoic acid ([M-H]-)	Pentadecanoic acid; Pentadecanoic acid [carboxylic acid] ([M-H]-)	Pentadecylic acid (see KEGG C16537); pentadecanoic acid [Straight chain fatty acids [FA0101]] ([M-H]-)	(+)-12-methyl myristic acid; 12-methyl-tetradecanoic acid [Branched fatty acids [FA0102]] ([M-H]-)	Isopentadecylic acid; 13-methyl-tetradecanoic acid [Branched fatty acids [FA0102]] ([M-H]-)	4,12-dimethyl-tridecanoic acid [Branched fatty acids [FA0102]] ([M-H]-)	2-methyl-tetradecanoic acid [Branched fatty acids [FA0102]] ([M-H]-)	3-methyl-tetradecanoic acid [Branched fatty acids [FA0102]] ([M-H]-)	11-methyl-tetradecanoic acid [Branched fatty acids [FA0102]] ([M-H]-)	3,7,11-trimethyl-dodecanoic acid [Branched fatty acids [FA0102]] ([M-H]-)	13:0(12Me,12Me); 12,12-dimethyl-tridecanoic acid [Branched fatty acids [FA0102]] ([M-H]-)	10R-Methyldodecyl acetate [Fatty alcohols [FA05]] ([M-H]-)	Tridecyl acetate [Fatty alcohols [FA05]] ([M-H]-)
435	242.176146667	243.183423133881	242.176167198329	-0.0847784940100929	C13H25NO3	AminoSugars	1(1)	N-Undecanoylglycine [carboxylic acid] ([M-H]-)
443	243.0274875	244.034763966881	243.027527535509	-0.164736546469922	C6H13O8P	Carbohydrates	2(6)	L-Fuculose 1-phosphate ([M-H]-)	L-Rhamnulose 1-phosphate ([M-H]-)	L-Fucose 1-phosphate;6-Deoxy-L-galactose 1-phosphate;beta-L-Fucose 1-phosphate ([M-H]-)	2-Deoxy-D-glucose 6-phosphate ([M-H]-)	Fucose 1-phosphate (see KEGG C02985); (3,4,5-trihydroxy-6-methyl-oxan-2-yl)oxyphosphonic acid [secondary alcohol] ([M-H]-)
444	243.029945	244.037221466881	243.029896887479	0.197969517707462	C13H8O5	Phytochemicals	1(3)	Gentisein;1,3,7-Trihydroxyxanthone ([M-H]-)	Mesuaxanthone B;1,5,6-Trihydroxyxanthone ([M-H]-)	1,3,5-Trihydroxyxanthone ([M-H]-)
447	243.06222125	244.069497716881	243.062259644879	-0.157963170094313	C9H12N2O6	Nucleotides	1(5)	Uridine ([M-H]-)	Pseudouridine ([M-H]-)	Spongouridine ([M-H]-)	Uridine (see KEGG C00299); 1-b-D-ribofuranosyl-uracil [primary alcohol] ([M-H]-)	Pseudouridine (see KEGG C02067); 5-b-D-ribofuranosyl-2,4(1H,3H)-Pyrimidinedione [primary alcohol] ([M-H]-)
449	243.066250435	244.073526901881	243.066282396199	-0.131491718583713	C14H12O4	Phytochemicals	1(10)	3,3',4'5-Tetrahydroxystilbene;Piceatannol ([M-H]-)	Wyerone acid ([M-H]-)	Eriobofuran ([M-H]-)	Fulvoplumierin ([M-H]-)	Oxyresveratrol ([M-H]-)	Methylstyrylpyron ([M-H]-)	2,2'-Dihydroxy-4-methoxybenzophenone;Dioxybenzone ([M-H]-)	3,3',4'5-Tetrahydroxystilbene (see KEGG C05901); 4-[2-(3,5-dihydroxyphenyl)ethenyl]benzene-1,2-diol [phenol or hydroxyhetarene] ([M-H]-)	Piceatannol (see KEGG C05901) [Diphenyl ethers, biphenyls, dibenzyls and stilbenes [PK1309]] ([M-H]-)	Oxyresveratrol (see KEGG C10273) [Diphenyl ethers, biphenyls, dibenzyls and stilbenes [PK1309]] ([M-H]-)
459	244.06153	245.068806466881	244.061531368909	-0.00560886831535061	C13H11NO4	Phytochemicals	1(1)	Haplopine;Heliparvifoline ([M-H]-)
475	245.043128938	246.050405404881	245.043177599649	-0.198584017493289	C6H15O8P	Lipids	1(1)	Glycerophosphoglycerol ([M-H]-)
476	245.0456025	246.052878966881	245.045546951619	0.226685892063584	C13H10O5	Phytochemicals	1(3)	Isopimpinellin;5,8-Dimethoxypsoralen ([M-H]-)	2,3',4,6-Tetrahydroxybenzophenone ([M-H]-)	Pimpinellin ([M-H]-)
477	245.066633571	246.073910037881	245.066506026319	0.520448986312988	C9H12N2O6	Nucleotides	1(5)	O18 isotope of Uridine ([M-H]-)	O18 isotope of Pseudouridine ([M-H]-)	O18 isotope of Spongouridine ([M-H]-)	O18 isotope of Uridine (see KEGG C00299); 1-b-D-ribofuranosyl-uracil [primary alcohol] ([M-H]-)	O18 isotope of Pseudouridine (see KEGG C02067); 5-b-D-ribofuranosyl-2,4(1H,3H)-Pyrimidinedione [primary alcohol] ([M-H]-)
478	245.081894881	246.089171347881	245.081932460339	-0.153333803020237	C14H14O4	Phytochemicals	2(6)	Columbianetin ([M-H]-)	Decursinol ([M-H]-)	Marmesin;(+)-Marmesin ([M-H]-)	Nodakenetin ([M-H]-)	Torachrysone ([M-H]-)
485	246.06194	247.069216466881	246.061925291729	0.0597746688561442	C9H13NO7	AminoSugars	1(1)	N-Succinyl-L-glutamate;(2S)-2-(3-Carboxypropanoylamino)pentanedioic acid ([M-H]-)
486	246.085245	247.092521466881	246.085287298119	-0.171884011220115	C14H14O4	Phytochemicals	1(5)	C13 isotope of Columbianetin ([M-H]-)	C13 isotope of Decursinol ([M-H]-)	C13 isotope of Marmesin;(+)-Marmesin ([M-H]-)	C13 isotope of Nodakenetin ([M-H]-)	C13 isotope of Torachrysone ([M-H]-)
487	246.098266667	247.105543133881	246.098310800449	-0.179332628470066	C10H17NO6	AminoSugars	1(2)	Linamarin ([M-H]-)	Malonylcarnitine; (3S)-3-(3-hydroxy-3-oxopropanoyl)oxy-4-trimethylazaniumylbutanoate [cation] ([M-H]-)
502	247.047367647	248.054644113881	247.047423981089	-0.228029505216662	C6H15O8P	Lipids	1(1)	O18 isotope of Glycerophosphoglycerol ([M-H]-)
504	247.09753	248.104806466881	247.097582524479	-0.212565779199062	C14H16O4	Phytochemicals	3(5)	Prenyl caffeate ([M-H]-)	3-Dimethylallyl-4-hydroxyphenylpyruvate ([M-H]-)	Pyriculol ([M-H]-)
511	249.007385	250.014661466881	249.007447189739	-0.249750580681096	C8H10O7S	Phytochemicals	1(1)	3,4-Dihydroxyphenylglycol O-sulfate; 1-hydroxy-4-(2-hydroxy-1-sulfooxy-ethyl)-2-methoxy-benzene [primary alcohol] ([M-H]-)
512	249.0404625	250.047738966881	249.040461571179	0.0037295986832523	C12H10O6	Phytochemicals	3(3)	2-Hydroxy-6-oxo-6-(2-hydroxyphenoxy)-hexa-2,4-dienoate ([M-H]-)
514	249.05506	250.062336466881	249.055066088459	-0.0244462369194182	C8H14N2O5S	Peptides	1(2)	gamma-L-Glutamyl-L-cysteine;L-gamma-Glutamylcysteine;5-L-Glutamyl-L-cysteine;gamma-Glutamylcysteine ([M-H]-)	Gamma-Glutamylcysteine (see KEGG C00669); 2-amino-5-(1-carboxy-2-sulfanyl-ethyl)amino-5-oxo-pentanoic acid [primary amine] ([M-H]-)
517	249.080183636	250.087460102881	249.080218207179	-0.138795381109648	C10H18O5S	Lipids	1(2)	2-(5'-Methylthio)pentylmalic acid;2-(5'-Methylthio)pentylmalate ([M-H]-)	3-(5'-Methylthio)pentylmalic acid;3-(5'-Methylthio)pentylmalate ([M-H]-)
519	249.113202857	250.120479323881	249.113232588619	-0.11934983239572	C14H18O4	Phytochemicals	3(6)	Methylripariochromene A ([M-H]-)	Diisopropyl phthalate ([M-H]-)	Di-n-propylphthalate ([M-H]-)	Ubiquinone Q1 (see KEGG C00399); 2,3-dimethoxy-5-methyl-6-(3-methylbut-2-enyl)cyclohexa-2,5-diene-1,4-dione [ketone] ([M-H]-)
526	250.072072941	251.079349407881	250.072096052609	-0.0924197921774218	C12H13NO5	AminoSugars	1(1)	N-Feruloylglycine ([M-H]-)
528	250.0932	251.100476466881	250.093225420009	-0.101642143790894	C9H17NO7	AminoSugars	1(2)	Muramic acid;2-Amino-3-O-D-1-carboxyethyl-2-deoxy-D-glucose;3-O-alpha-Carboxyethyl-D-glucosamine ([M-H]-)	Muramic acid (see KEGG C06470); 2-[3-amino-2,5-dihydroxy-6-(hydroxymethyl)oxan-4-yl]oxypropanoic acid [hemiacetal] ([M-H]-)
538	251.059447843	252.066724309881	251.059312469899	0.539207355674584	C8H14N2O5S	Peptides	1(2)	O18 isotope of gamma-L-Glutamyl-L-cysteine;L-gamma-Glutamylcysteine;5-L-Glutamyl-L-cysteine;gamma-Glutamylcysteine ([M-H]-)	O18 isotope of Gamma-Glutamylcysteine (see KEGG C00669); 2-amino-5-(1-carboxy-2-sulfanyl-ethyl)amino-5-oxo-pentanoic acid [primary amine] ([M-H]-)
544	252.051319818	253.058596284881	252.051360608029	-0.161832237314646	C11H11NO6	Phytochemicals	1(1)	N-Pyruvoyl-5-methoxy-3-hydroxyanthranilate;N-Pyruvoyl-5-methoxy-3-hydroxyanthranilic acid ([M-H]-)
557	253.092851622	254.100128088881	253.092891066859	-0.155851335768113	C9H18O8	Carbohydrates	2(4)	3-beta-D-Galactosyl-sn-glycerol;Galactosylglycerol ([M-H]-)	2-(beta-D-Glucosyl)-sn-glycerol ([M-H]-)	Galactosylglycerol (see KEGG C05401); (2R,3R,4S,5R,6R)-2-[(2R)-2,3-dihydroxypropoxy]-6-(hydroxymethyl)oxane-3,4,5-triol [acetal] ([M-H]-)
558	253.108105	254.115381466881	253.108147208179	-0.166759491942628	C13H18O5	Lipids	2(2)	methyl 4-[2-(2-formyl-vinyl)-3-hydroxy-5-oxo-cyclopentyl]-butanoate [Hydroxy fatty acids [FA0105]] ([M-H]-)
560	253.2172975	254.224573966881	253.217303734339	-0.0246205099675172	C16H30O2	Lipids	1(45)	(9Z)-Hexadecenoic acid;Palmitoleic acid;cis-9-Hexadecenoic acid ([M-H]-)	Hypogeic acid; (7Z)-hexadec-7-enoic acid [carboxylic acid] ([M-H]-)	Palmitoleic acid (see KEGG C08362); (9Z)-hexadec-9-enoic acid [carboxylic acid] ([M-H]-)	Trans-Hexa-dec-2-enoic acid; (2E)-hexadec-2-enoic acid [carboxylic acid] ([M-H]-)	Palmitelaidic acid; (E)-hexadec-9-enoic acid [carboxylic acid] ([M-H]-)	2,4-dimethyl-2E-tetradecenoic acid [Branched fatty acids [FA0102]] ([M-H]-)	14-methyl-4-pentadecenoic acid [Branched fatty acids [FA0102]] ([M-H]-)	2-hexyl-2-decenoic acid [Branched fatty acids [FA0102]] ([M-H]-)	6-isopentyl-9-methyl-5-decenoic acid [Branched fatty acids [FA0102]] ([M-H]-)	Gaidic acid; 2-hexadecenoic acid [Unsaturated fatty acids [FA0103]] ([M-H]-)	7-palmitoleic acid; 7-hexadecenoic acid [Unsaturated fatty acids [FA0103]] ([M-H]-)	cis-9-palmitoleic acid (see KEGG C08362); 9Z-hexadecenoic acid [Unsaturated fatty acids [FA0103]] ([M-H]-)	trans-9-palmitoleic acid (see KEGG C08362); 9E-hexadecenoic acid [Unsaturated fatty acids [FA0103]] ([M-H]-)	cis-10-palmitoleic acid; 10Z-hexadecenoic acid [Unsaturated fatty acids [FA0103]] ([M-H]-)	10-hexadecenoic acid [Unsaturated fatty acids [FA0103]] ([M-H]-)	11-hexadecenoic acid [Unsaturated fatty acids [FA0103]] ([M-H]-)	cis-Palmitvaccenic acid; 11Z-hexadecenoic acid [Unsaturated fatty acids [FA0103]] ([M-H]-)	13-hexadecenoic acid [Unsaturated fatty acids [FA0103]] ([M-H]-)	13Z-hexadecenoic acid [Unsaturated fatty acids [FA0103]] ([M-H]-)	2Z-hexadecenoic acid [Unsaturated fatty acids [FA0103]] ([M-H]-)	3E-hexadecenoic acid [Unsaturated fatty acids [FA0103]] ([M-H]-)	Sapienic acid; 6Z-hexadecenoic acid [Unsaturated fatty acids [FA0103]] ([M-H]-)	hexadec-7Z-enoic acid; 7Z-hexadecenoic acid [Unsaturated fatty acids [FA0103]] ([M-H]-)	Hypogeic acid; 7E-hexadecenoic acid [Unsaturated fatty acids [FA0103]] ([M-H]-)	16:1(5Z); 5Z-hexadecenoic acid [Unsaturated fatty acids [FA0103]] ([M-H]-)	15:1(4)(13Me); 13-methyl-4-pentadecenoic acid [Unsaturated fatty acids [FA0103]] ([M-H]-)	16:1(4); 4-hexadecenoic acid [Unsaturated fatty acids [FA0103]] ([M-H]-)	10E-Tetradecenyl acetate [Fatty alcohols [FA05]] ([M-H]-)	11E-Tetradecenyl acetate [Fatty alcohols [FA05]] ([M-H]-)	12E-Tetradecenyl acetate [Fatty alcohols [FA05]] ([M-H]-)	3E-Tetradecenyl acetate [Fatty alcohols [FA05]] ([M-H]-)	5E-Tetradecenyl acetate [Fatty alcohols [FA05]] ([M-H]-)	6E-Tetradecenyl acetate [Fatty alcohols [FA05]] ([M-H]-)	7E-Tetradecenyl acetate [Fatty alcohols [FA05]] ([M-H]-)	8E-Tetradecenyl acetate [Fatty alcohols [FA05]] ([M-H]-)	9E-Tetradecenyl acetate [Fatty alcohols [FA05]] ([M-H]-)	10Z-Tetradecenyl acetate [Fatty alcohols [FA05]] ([M-H]-)	11Z-Tetradecenyl acetate [Fatty alcohols [FA05]] ([M-H]-)	12Z-Tetradecenyl acetate [Fatty alcohols [FA05]] ([M-H]-)	3Z-Tetradecenyl acetate [Fatty alcohols [FA05]] ([M-H]-)	5Z-Tetradecenyl acetate [Fatty alcohols [FA05]] ([M-H]-)	6Z-Tetradecenyl acetate [Fatty alcohols [FA05]] ([M-H]-)
570	255.087378806	256.094655272881	255.087411763599	-0.129201213888886	C12H16O6	Carbohydrates	3(5)	Phenylgalactoside ([M-H]-)	Aryl beta-D-glucoside ([M-H]-)	Phenyl beta-D-glucopyranoside;Phenylglucoside ([M-H]-)
571	255.102648571	256.109925037881	255.102667904919	-0.0757887819174417	C16H16O3	Phytochemicals	2(16)	Xenognosin A ([M-H]-)	Broussin;7-Hydroxy-4'-methoxyflavan ([M-H]-)	7,4'-Dihydroxy-8-methylflavan ([M-H]-)	Loroglossol ([M-H]-)	Orchinol ([M-H]-)	Pterostilbene ([M-H]-)	7,4'-Dihydroxy-8-methylflavan [Flavans, Flavanols and Leucoanthocyanidins [PK1202]] ([M-H]-)	Broussin [Flavans, Flavanols and Leucoanthocyanidins [PK1202]] ([M-H]-)	4'-Hydroxy-7-methoxyflavan [Flavans, Flavanols and Leucoanthocyanidins [PK1202]] ([M-H]-)	7-Hydroxy-5-methoxyflavan [Flavans, Flavanols and Leucoanthocyanidins [PK1202]] ([M-H]-)	Obtusaquinol [Neoflavonoids [PK1210]] ([M-H]-)	2'-Hydroxy-4'-methoxydihydrochalcone [Chalcones and dihydrochalcones [PK1212]] ([M-H]-)	2'-Methoxy-4'-hydroxydihydrochalcone [Chalcones and dihydrochalcones [PK1212]] ([M-H]-)	2-Methoxy-4-hydroxydihydrochalcone [Chalcones and dihydrochalcones [PK1212]] ([M-H]-)	Pterostilbene (see KEGG C10287) [Diphenyl ethers, biphenyls, dibenzyls and stilbenes [PK1309]] ([M-H]-)
574	255.232917611	256.240194077881	255.232953798479	-0.141782178161345	C16H32O2	Lipids	1(23)	Hexadecanoic acid;Hexadecanoate;Hexadecylic acid;Palmitic acid;Palmitate;Cetylic acid ([M-H]-)	Palmitic acid (see KEGG C00249); Hexadecanoic acid [carboxylic acid] ([M-H]-)	Trimethyltridecanoic acid; 4,8,12-trimethyltridecanoic acid [carboxylic acid] ([M-H]-)	Palmitic acid (see KEGG C00249); hexadecanoic acid [Straight chain fatty acids [FA0101]] ([M-H]-)	Isopalmitic acid; 14-methyl-pentadecanoic acid [Branched fatty acids [FA0102]] ([M-H]-)	2,6-dimethyl-tetradecanoic acid [Branched fatty acids [FA0102]] ([M-H]-)	2,8-dimethyl-tetradecanoic acid [Branched fatty acids [FA0102]] ([M-H]-)	3-methyl-pentadecanoic acid [Branched fatty acids [FA0102]] ([M-H]-)	2-propyl-tridecanoic acid [Branched fatty acids [FA0102]] ([M-H]-)	2-hexyl-decanoic acid [Branched fatty acids [FA0102]] ([M-H]-)	3-ethyl-3-methyl-tridecanoic acid [Branched fatty acids [FA0102]] ([M-H]-)	2-heptyl-nonanoic acid [Branched fatty acids [FA0102]] ([M-H]-)	6-ethyl-tetradecanoic acid [Branched fatty acids [FA0102]] ([M-H]-)	2,4-dimethyl-tetradecanoic acid [Branched fatty acids [FA0102]] ([M-H]-)	3,5-dimethyl-tetradecanoic acid [Branched fatty acids [FA0102]] ([M-H]-)	4-hexyl-decanoic acid [Branched fatty acids [FA0102]] ([M-H]-)	2-ethyl-2-butyl-decanoic acid [Branched fatty acids [FA0102]] ([M-H]-)	13-methyl-pentadecanoic acid [Branched fatty acids [FA0102]] ([M-H]-)	4,8,12-trimethyl-tridecanoic acid [Branched fatty acids [FA0102]] ([M-H]-)	13,13-dimethyl-tetradecanoic acid [Branched fatty acids [FA0102]] ([M-H]-)	14:0(10Me,13Me); 10,13-dimethyltetradecanoic acid [Branched fatty acids [FA0102]] ([M-H]-)	Tetradecyl acetate [Fatty alcohols [FA05]] ([M-H]-)	2-hydroxyhexadecanal; 2-hydroxyhexadecanal [Fatty aldehydes [FA06]] ([M-H]-)
586	257.04543	258.052706466881	257.045546951619	-0.454984237468888	C14H10O5	Phytochemicals	1(7)	Gentisin;1,7-Dihydroxy-3-methoxyxanthone ([M-H]-)	Isogentisin;1,3-Dihydroxy--7-methoxyxanthone ([M-H]-)	Mesuaxanthone A;1,5-Dihydroxy-3-methoxyxanthone ([M-H]-)	Norlichexanthone ([M-H]-)	Kigelinone ([M-H]-)	Alternariol ([M-H]-)	Norrubrofusarin ([M-H]-)
589	257.07794	258.085216466881	257.077909709019	0.117828005730487	C10H14N2O6	AminoSugars	1(6)	(1-Ribosylimidazole)-4-acetate ([M-H]-)	Spongothymidine ([M-H]-)	Ribothymidine; 1-[(2R,3R,4S,5R)-3,4-dihydroxy-5-(hydroxymethyl)oxolan-2-yl]-5-methylpyrimidine-2,4-dione [primary alcohol] ([M-H]-)	Imidazoleacetic acid riboside (see KEGG C05131); 2-[1-[(2R,3R,4S,5R)-3,4-dihydroxy-5-(hydroxymethyl)oxolan-2-yl]imidazol-4-yl]acetic acid [primary alcohol] ([M-H]-)	3-Methyluridine; 1-[3,4-dihydroxy-5-(hydroxymethyl)oxolan-2-yl]-3-methylpyrimidine-2,4-dione [primary alcohol] ([M-H]-)
591	257.081898649	258.089175115881	257.081932460339	-0.131519718704685	C15H14O4	Phytochemicals	1(19)	Wyerone ([M-H]-)	Luvangetin;10-Methoxy-8,8-dimethyl-2H,8H-benzo[1,2-b:5,4-b']dipyran-2-one ([M-H]-)	Peucedanin ([M-H]-)	Davidigenin;4,2',4'-Trihydroxydihydrochalcone ([M-H]-)	Yangonin ([M-H]-)	Lunularic acid ([M-H]-)	Hibiscoquinone A ([M-H]-)	2,2-Bis(4-hydroxyphenyl)-propanoic acid ([M-H]-)	Naphthyl-2-methyl-succinic acid ([M-H]-)	Catalpalactone ([M-H]-)	O-Desmethylangolensin; 1-(2,4-dihydroxyphenyl)-2-(4-hydroxyphenyl)propan-1-one [ketone] ([M-H]-)	Guibourtinidol [Flavans, Flavanols and Leucoanthocyanidins [PK1202]] ([M-H]-)	Epidistenin [Flavans, Flavanols and Leucoanthocyanidins [PK1202]] ([M-H]-)	Apigeniflavan [Flavans, Flavanols and Leucoanthocyanidins [PK1202]] ([M-H]-)	Demethylvestitol; 7,2',4'-Trihydroxyisoflavan [Isoflavans [PK1208]] ([M-H]-)	Davidigenin [Chalcones and dihydrochalcones [PK1212]] ([M-H]-)	2',4',6'-Trihydroxydihydrochalcone [Chalcones and dihydrochalcones [PK1212]] ([M-H]-)	2,4,4'-Trihydroxydihydrochalcone [Chalcones and dihydrochalcones [PK1212]] ([M-H]-)	Lunularic acid (see KEGG C10268) [Diphenyl ethers, biphenyls, dibenzyls and stilbenes [PK1309]] ([M-H]-)
597	258.03839913	259.045675596881	258.038426572359	-0.106349904088175	C6H14NO8P	AminoSugars	1(9)	D-Glucosamine 6-phosphate;D-Glucosamine phosphate ([M-H]-)	1-Amino-1-deoxy-scyllo-inositol 4-phosphate;scyllo-Inosamine 4-phosphate ([M-H]-)	D-Galactosamine 1-phosphate ([M-H]-)	alpha-D-Glucosamine 1-phosphate;D-Glucosamine 1-phosphate ([M-H]-)	D-Galactosamine 6-phosphate ([M-H]-)	Kanosamine 6-phosphate;D-Kanosamine 6-phosphate ([M-H]-)	Aminofructose 6-phosphate;Amino-D-fructose 6-phosphate ([M-H]-)	Glucosamine-1P; [3-amino-4,5-dihydroxy-6-(hydroxymethyl)oxan-2-yl]oxyphosphonic acid [primary alcohol] ([M-H]-)	Glucosamine 6-phosphate (see KEGG C00352); (5-amino-2,3,4-trihydroxy-6-oxo-hexoxy)phosphonic acid [hemiacetal] ([M-H]-)
603	258.09828	259.105556466881	258.098310800449	-0.119336126519771	C11H17NO6	Phytochemicals	2(3)	Proacacipetalin ([M-H]-)	Fumarycarnitine [unclassified substance] ([M-H]-)
609	259.022405	260.029681466881	259.022442155069	-0.143443456100293	C6H13O9P	Carbohydrates	1(55)	D-Fructose 6-phosphate;D-Fructose 6-phosphoric acid;Neuberg ester ([M-H]-)	D-Glucose 6-phosphate;Glucose 6-phosphate;Robison ester ([M-H]-)	D-Glucose 1-phosphate;alpha-D-Glucose 1-phosphate;Cori ester;D-Glucose alpha-1-phosphate ([M-H]-)	D-Mannose 6-phosphate ([M-H]-)	alpha-D-Galactose 1-phosphate;alpha-D-Galactopyranose 1-phosphate ([M-H]-)	D-Mannose 1-phosphate;alpha-D-Mannose 1-phosphate ([M-H]-)	beta-D-Glucose 1-phosphate ([M-H]-)	alpha-D-Glucose 6-phosphate ([M-H]-)	Hexose 1-phosphate ([M-H]-)	D-Fructose 1-phosphate ([M-H]-)	D-Tagatose 6-phosphate ([M-H]-)	D-Galactose 6-phosphate;6-Phospho-D-galactose ([M-H]-)	alpha-D-Hexose 1-phosphate ([M-H]-)	beta-D-Glucose 6-phosphate ([M-H]-)	Inositol 1-phosphate;myo-Inositol 1-phosphate;1D-myo-Inositol 1-phosphate;D-myo-Inositol 1-phosphate;1D-myo-Inositol 1-monophosphate ([M-H]-)	Sorbose 1-phosphate;L-Sorbose 1P;L-xylo-Hexulose 1-phosphate;L-Sorbose 1-phosphate ([M-H]-)	D-Allose 6-phosphate ([M-H]-)	D-Hexose 6-phosphate ([M-H]-)	Fructose 1-phosphate ([M-H]-)	Aldohexose 6-phosphate ([M-H]-)	beta-D-Fructose 2-phosphate;beta-D-Fructofuranose 2-phosphate ([M-H]-)	D-Galactose 1-phosphate ([M-H]-)	myo-Inositol 4-phosphate;D-myo-Inositol 4-phosphate;1D-myo-Inositol 4-phosphate;1D-myo-Inositol 4-monophosphate;Inositol 4-phosphate ([M-H]-)	D-Hamamelose 2(1)-phosphate ([M-H]-)	(3S,4R)-Ketose 1-phosphate ([M-H]-)	alpha-D-Hexose 6-phosphate ([M-H]-)	alpha-D-Glucose 3-phosphate ([M-H]-)	R replaced by H in 6-Phospho-beta-D-galactoside ([M-H]-)	1D-myo-Inositol 3-phosphate;D-myo-Inositol 3-phosphate;myo-Inositol 3-phosphate;Inositol 3-phosphate;1D-myo-Inositol 3-monophosphate;D-myo-Inositol 3-monophosphate;myo-Inositol 3-monophosphate;Inositol 3-monophosphate;1L-myo-Inositol 1-phosphate;L-myo-Inositol 1-phosphate ([M-H]-)	R replaced by H in Glycoprotein phospho-D-mannose ([M-H]-)	Fructose 1-phosphate(pyranose) ([M-H]-)	beta-D-Fructose 6-phosphate ([M-H]-)	D-arabino-3-Hexulose 6-phosphate;D-arabino-6-Phospho-hex-3-ulose ([M-H]-)	L-myo-Inositol 5-phosphate ([M-H]-)	L-Tagatose 6-phosphate ([M-H]-)	L-Gulose 1-phosphate ([M-H]-)	L-Galactose 1-phosphate ([M-H]-)	Fructose 6-phosphate (see KEGG C00085; C05345); [(2R,3R,4S)-2,3,4,6-tetrahydroxy-5-oxo-hexoxy]phosphonic acid [ketone] ([M-H]-)	Myo-inositol 1-phosphate (see KEGG C01177); (2,3,4,5,6-pentahydroxycyclohexyl)oxyphosphonic acid [secondary alcohol] ([M-H]-)	Galactose 1-phosphate (see KEGG C00446); a-D-Galactopyranose, 1-(dihydrogen phosphate) [primary alcohol] ([M-H]-)	Dolichyl phosphate D-mannose (see KEGG C03862); 3,8-dimethyldec-7-enyl [3,4,5-trihydroxy-6-(hydroxymethyl)oxan-2-yl] hydrogen phosphate [primary alcohol] ([M-H]-)	Fructose 1-phosphate (see KEGG C01094); [(3S,4R,5R)-3,4,5,6-tetrahydroxy-2-oxo-hexoxy]phosphonic acid [hemiacetal] ([M-H]-)
616	259.06116	260.068436466881	259.061197015759	-0.142884247895357	C14H12O5	Phytochemicals	2(3)	Khellin ([M-H]-)	Khellin (see KEGG C09010) [Benzopyranoids [PK1311]] ([M-H]-)
617	259.082292941	260.089569407881	259.082156090459	0.528212636283272	C10H14N2O6	AminoSugars	1(5)	O18 isotope of (1-Ribosylimidazole)-4-acetate ([M-H]-)	O18 isotope of Spongothymidine ([M-H]-)	O18 isotope of Ribothymidine; 1-[(2R,3R,4S,5R)-3,4-dihydroxy-5-(hydroxymethyl)oxolan-2-yl]-5-methylpyrimidine-2,4-dione [primary alcohol] ([M-H]-)	O18 isotope of Imidazoleacetic acid riboside (see KEGG C05131); 2-[1-[(2R,3R,4S,5R)-3,4-dihydroxy-5-(hydroxymethyl)oxolan-2-yl]imidazol-4-yl]acetic acid [primary alcohol] ([M-H]-)	O18 isotope of 3-Methyluridine; 1-[3,4-dihydroxy-5-(hydroxymethyl)oxolan-2-yl]-3-methylpyrimidine-2,4-dione [primary alcohol] ([M-H]-)
624	260.06463	261.071906466881	260.064551853539	0.300488617084658	C14H12O5	Phytochemicals	1(2)	C13 isotope of Khellin ([M-H]-)	C13 isotope of Khellin (see KEGG C09010) [Benzopyranoids [PK1311]] ([M-H]-)
625	260.077542673	261.084819139881	260.077575355869	-0.125665863607541	C10H15NO7	AminoSugars	1(2)	Hymexazol O-glucoside;HOG ([M-H]-)	Hymexazol N-glucoside;HNG ([M-H]-)
631	261.007408584	262.014685050881	261.007447189739	-0.147910510344597	C9H10O7S	Phytochemicals	1(1)	Homovanillic acid sulfate (see KEGG C05582) [alkyl aryl ether ] ([M-H]-)
637	261.038051481	262.045327947881	261.038092219209	-0.156062339267699	C6H15O9P	Carbohydrates	1(6)	D-Mannitol 1-phosphate ([M-H]-)	Sorbitol 6-phosphate;D-Sorbitol 6-phosphate;D-Glucitol 6-phosphate ([M-H]-)	Alditol 6-phosphate ([M-H]-)	Galactitol 1-phosphate;D-Galactitol 1-phosphate;L-Galactitol 6-phosphate ([M-H]-)	Mannitol 1-phosphate (see KEGG C00644); [(2R,3R,4R,5R)-2,3,4,5,6-pentahydroxyhexoxy]phosphonic acid [primary alcohol] ([M-H]-)	Sorbitol-6-phosphate (see KEGG C01096); 2,3,4,5,6-pentahydroxyhexoxyphosphonic acid [primary alcohol] ([M-H]-)
[truncated: 980 more rows]
[truncated: 90 more columns]
